# Supplementary material for: ‘Forgetting’ or ‘Precipitation’: Literary inquisition in Qing Dynasty and modern enterprise risk preference
Source: PLoS One. 2024 Mar 22;19(3):e0300639. doi: 10.1371/journal.pone.0300639 (PMC10959367; doi:10.1371/journal.pone.0300639)
Supplement: S1 Data — (XLSX) [file pone.0300639.s005.xlsx]

## Sheet: Sheet1
year	id	RiskAVar	LiteraryIB	Gender	schooling	lnasset	lnage	roa	tbq	TotalAssetGR	NetProfitGR	RevenueGR	gov	FinancialLR	top1	lnCEOage	lnarea	lngdpper	lnpop	provcode	citycode
2012	2	0.0042	1	1	4	26.6603	3.09104	0.041348	1.07689	0.278835	4.90827	2.69927	1	1.0363	14.72	3.8712	7.5994	11.7219	5.66157	12	96
2017	2	0.004668	1	1	4	27.784	3.29584	0.031929	1.11796	0.402893	3.70068	1.66011	1	1.04058	29.38	3.97029	7.5994	12.1231	6.07535	12	96
2012	4	0.001283	0	1	3	19.0778	3.09104	0.040506	3.78997	-0.017287	1.01165	2.15246	0	0.947943	26.1	3.7612	7.5994	11.7219	5.66157	12	96
2013	4	0.009192	0	1	3	19.3051	3.13549	0.023938	4.43923	0.255236	-1.50807	0.080396	0	0.926679	26.1	3.78419	7.5994	13.0557	5.73818	12	96
2014	4	0.017347	0	1	3	19.6394	3.17805	0.046189	4.39582	0.396984	26.1097	0.533648	0	0.96456	26.1	3.80666	7.5994	11.915	5.80574	12	96
2015	4	0.098808	0	1	3	19.8037	3.21888	0.0172	10.1469	0.178522	-1.19297	0.075325	0	0.977594	28.42	3.82864	7.5994	11.9703	5.87209	12	96
2012	9	0.006887	0	1	4	23.3013	3.09104	0.023331	1.36857	0.117575	2.68537	0.33061	0	1.61919	12.34	3.95124	7.5994	11.7219	5.66157	12	96
2013	9	0.012867	0	1	4	23.3342	3.13549	0.03263	1.49447	0.033442	-1.02545	0.490341	0	1.42282	12.34	3.97029	7.5994	13.0557	5.73818	12	96
2014	9	0.042153	0	1	4	23.4128	3.17805	0.032091	1.94283	0.081818	0.038329	0.945968	0	1.31605	12.34	3.98898	7.5994	11.915	5.80574	12	96
2015	9	0.035974	0	1	4	23.6199	3.21888	0.053324	2.13849	0.230107	-0.792633	0.525923	0	1.20162	11.91	4.00733	7.5994	11.9703	5.87209	12	96
2016	9	0.04137	0	1	4	23.797	3.2581	0.0194	1.64468	0.193718	-0.678909	0.593815	0	1.67684	11.91	4.02535	7.5994	12.0282	5.95324	12	96
2017	9	0.028491	0	1	4	24.0231	3.29584	0.011924	1.20351	0.253737	-1.3107	0.111925	0	2.19461	11.91	4.04305	7.5994	12.1231	6.07535	12	96
2018	9	0.042461	0	1	4	24.1194	3.3322	0.022281	0.960785	0.101084	10.5056	1.19188	0	1.4296	11.91	4.04305	7.5994	12.1525	6.1203	12	96
2012	16	0.018365	0	1	3	23.5304	3.04452	0.002743	0.945777	-0.02032	5.97521	0.148739	1	2.95496	19	3.89182	7.5994	11.7219	5.66157	12	96
2013	16	0.007915	0	1	4	23.4797	3.09104	0.003801	0.975934	-0.049486	4.32753	0.065074	1	0.672433	19	3.73767	7.5994	13.0557	5.73818	12	96
2014	16	0.06725	0	1	4	23.5434	3.13549	0.003607	1.06357	0.065755	3.326	0.17477	1	2.43715	21.75	3.7612	7.5994	11.915	5.80574	12	96
2015	16	0.060826	0	1	4	23.38	3.17805	-0.089531	1.5866	-0.15072	0	-0.071362	1	0	21.75	3.78419	7.5994	11.9703	5.87209	12	96
2016	16	0.157692	0	1	4	23.5707	3.21888	0.005346	1.34468	0.210012	0	-0.054268	1	6.58015	21.75	3.80666	7.5994	12.0282	5.95324	12	96
2018	16	0.097168	0	1	4	24.2193	3.29584	0.02027	0.918139	0.40012	-0.475734	0.348438	1	1.87749	21.75	3.82864	7.5994	12.1525	6.1203	12	96
2012	30	0.186024	0	1	3	17.0185	2.99573	-0.149922	69.2443	-0.628134	0	0	0	0	22.54	3.82864	7.5994	11.7219	5.66157	12	96
2013	30	0.129989	0	1	3	22.6848	3.04452	0.083031	1.07846	0.134041	0.058309	0.127177	1	1.00876	24.31	3.85015	7.5994	13.0557	5.73818	12	96
2014	30	0.015567	0	1	3	22.7072	3.09104	0.092477	1.37481	0.02261	0.046643	0.010848	1	1.02353	24.31	3.8712	7.5994	11.915	5.80574	12	96
2015	30	0.016519	0	1	3	22.8133	3.13549	0.064925	1.4322	0.111986	0.895237	0.391913	1	1.01104	24.41	3.89182	7.5994	11.9703	5.87209	12	96
2017	31	0.003533	1	1	3	25.0507	3.21888	0.022902	0	0.236215	-0.230908	0.41721	1	1.39688	45.67	4.00733	7.5994	12.1231	6.07535	12	96
2018	31	0.001342	1	1	3	25.236	3.2581	0.021984	0.946159	0.203566	0.38412	1.17193	1	1.3558	47.27	4.00733	7.5994	12.1525	6.1203	12	96
2017	34	0.005133	0	1	4	23.9126	3.17805	0.029794	0	0.42459	2.70107	0.56158	0	1.2857	23.66	3.98898	7.5994	12.1231	6.07535	12	96
2018	34	0.003449	0	1	4	23.9808	3.21888	0.019858	1.10427	0.070541	1.15834	0.40358	0	2.01931	23.66	3.98898	7.5994	12.1525	6.1203	12	96
2012	38	0.001794	1	1	3	20.2292	2.94444	0.004569	0	-0.032212	-0.902751	1.08136	0	1.43319	44.79	3.91202	7.5994	11.7219	5.66157	12	96
2013	38	0.054284	1	1	3	20.3389	2.99573	0.00427	1.38016	0.115969	2.36778	0.961703	0	1.14824	44.79	3.95124	7.5994	13.0557	5.73818	12	96
2014	38	0.056239	1	1	3	20.3424	3.04452	-0.080433	1.63894	0.003491	0	4.35616	0	0	44.79	3.97029	7.5994	11.915	5.80574	12	96
2015	38	0.060715	1	1	3	20.4286	3.09104	0.010825	3.80111	0.089983	1.77845	1.29015	0	0.995366	44.79	3.98898	7.5994	11.9703	5.87209	12	96
2012	39	0.01404	0	1	3	24.8663	2.94444	0.030645	1.06301	-0.021276	-0.580338	0.022195	1	1.18042	53.73	3.97029	7.5994	11.7219	5.66157	12	96
2013	39	0.005559	0	1	3	25.0083	2.99573	0.036285	1.09597	0.152615	1.56909	0.323805	1	1.12322	53.73	3.98898	7.5994	13.0557	5.73818	12	96
2014	39	0.010172	0	1	3	25.1981	3.04452	0.034564	1.16523	0.208939	0.391458	0.169048	1	1.14541	53.52	4.00733	7.5994	11.915	5.80574	12	96
2015	39	0.012338	0	1	3	25.3939	3.09104	0.02128	1.1072	0.216311	0.303069	0.061802	1	1.1958	48.03	4.02535	7.5994	11.9703	5.87209	12	96
2016	39	0.005737	0	1	3	25.5485	3.13549	0.005898	1.01499	0.164003	3.16661	0.409909	1	1.4225	55.44	4.04305	7.5994	12.0282	5.95324	12	96
2017	39	0.01557	0	1	3	25.5954	3.17805	0.024183	1.08098	0.048065	1.01039	0.08562	1	1.32802	58.02	4.06044	7.5994	12.1231	6.07535	12	96
2018	39	0.010219	0	1	3	25.7914	3.21888	0.025606	0.944346	0.216529	-0.209195	0.139029	1	1.1734	58	4.07754	7.5994	12.1525	6.1203	12	96
2018	40	0.03341	0	1	3	24.262	3.21888	0.032723	0.920839	0.190963	-4.01644	0.959322	0	1.3744	38.99	3.71357	7.5994	12.1525	6.1203	12	96
2012	55	0.01128	1	1	5	21.5682	2.83321	0.002768	1.59402	0.07603	-0.987087	0.214473	0	2.26731	9.09	4.00733	7.5994	11.7219	5.66157	12	96
2013	55	0.011388	1	1	5	21.6786	2.89037	0.031313	1.75116	0.116743	0.637253	0.288663	0	1.22959	9.09	4.02535	7.5994	13.0557	5.73818	12	96
2014	55	0.006615	1	1	5	22.0215	2.94444	0.025306	2.17292	0.408978	1.18915	0.230733	0	1.2647	9.09	4.04305	7.5994	11.915	5.80574	12	96
2015	55	0.057064	1	1	5	22.2193	2.99573	0.015281	2.50963	0.218807	-0.50637	0.022251	0	1.48994	9.09	4.06044	7.5994	11.9703	5.87209	12	96
2016	55	0.079028	1	1	5	22.6383	3.04452	0.096653	1.84302	0.520346	8.16688	2.36517	0	1.03286	8.72	4.07754	7.5994	12.0282	5.95324	12	96
2017	55	0.054165	1	1	5	22.7548	3.09104	0.150949	1.3761	0.123525	4.94521	0.370091	0	1.04706	8.72	4.09435	7.5994	12.1231	6.07535	12	96
2018	55	0.101879	1	1	5	23.0897	3.13549	0.210732	0.903842	0.397805	20.0721	0.025375	0	1.02772	10.08	4.09435	7.5994	12.1525	6.1203	12	96
2012	60	0.028274	1	1	3	23.3675	2.77259	0.037944	1.82193	0.002192	0.086172	0.408548	1	1.38942	31.73	4.02535	7.5994	11.7219	5.66157	12	96
2013	60	0.010328	1	1	3	23.3939	2.83321	0.02914	1.45758	0.026752	6.91374	0.998256	1	1.43462	31.73	4.04305	7.5994	13.0557	5.73818	12	96
2014	60	0.011008	1	1	3	23.3776	2.89037	0.038741	1.91697	-0.014209	-0.811392	-0.178816	1	1.46514	31.73	4.06044	7.5994	11.915	5.80574	12	96
2015	60	0.01671	1	1	3	23.4885	2.94444	0.016415	2.35813	0.117268	0	0.146009	1	1.79327	29.58	4.07754	7.5994	11.9703	5.87209	12	96
2016	61	0.002893	1	1	4	23.571	2.99573	0.005407	1.85198	0.069287	-1.79844	0.214403	1	1.92553	28.76	3.97029	7.5994	12.0282	5.95324	12	96
2017	61	0.049152	1	1	4	23.6594	3.04452	0.003246	1.34938	0.092424	0	0	1	2.30163	28.76	3.98898	7.5994	12.1231	6.07535	12	96
2012	63	0.019639	0	1	4	25.4003	2.77259	-0.024241	1.08256	0.019723	0	0.298165	0	0	30.76	3.8712	7.5994	11.7219	5.66157	12	96
2013	63	0.024457	0	1	4	25.3292	2.83321	0.014325	1.17343	-0.068563	2.40109	0.204428	0	2.34601	30.78	3.89182	7.5994	13.0557	5.73818	12	96
2014	63	0.003875	0	1	4	25.3887	2.89037	0.025681	1.27458	0.061298	0.23761	0.074262	0	1.59379	30.78	3.91202	7.5994	11.915	5.80574	12	96
2015	63	0.02982	0	1	4	25.5182	2.94444	0.030938	1.22932	0.138208	-0.205352	0.39951	0	1.33247	30.59	3.93183	7.5994	11.9703	5.87209	12	96
2012	66	0.006945	0	1	4	24.3915	2.77259	0.002436	0.935517	0.194612	-2.15953	0.107096	1	2.58259	53.92	3.82864	7.5994	11.7219	5.66157	12	96
2013	66	0.003516	0	1	4	24.3926	2.83321	-0.019448	0.906399	0.001069	0	0.045263	1	2.58259	53.92	3.85015	7.5994	13.0557	5.73818	12	96
2014	66	0.001867	0	1	4	24.4258	2.89037	-0.008379	0.978179	0.03381	-0.940383	0.139072	1	2.58259	53.92	3.8712	7.5994	11.915	5.80574	12	96
2015	66	0.000268	0	1	4	24.3985	2.94444	-0.004937	0.978179	-0.027019	0	0.107814	1	18.3856	53.92	3.89182	7.5994	11.9703	5.87209	12	96
2012	69	0.009039	1	1	3	25.0137	2.77259	0.055572	1.19128	0.163099	2.89863	2.26597	1	1.07109	56.62	4.04305	7.5994	11.7219	5.66157	12	96
2013	69	0.011695	1	1	4	25.1992	2.83321	0.056398	1.05333	0.203848	0.381745	0.650045	1	1.07252	56.63	3.80666	7.5994	13.0557	5.73818	12	96
2014	69	0.007639	1	1	4	25.2758	2.89037	0.058928	1.12516	0.079617	1.46344	1.05874	1	1.08623	56.9	3.82864	7.5994	11.915	5.80574	12	96
2015	69	0.009846	1	1	4	25.4705	2.94444	0.045489	1.08276	0.214922	0.889608	1.03425	1	1.10847	57.66	3.85015	7.5994	11.9703	5.87209	12	96
2016	70	0.016005	0	1	3	22.3457	2.83321	0.045221	2.00255	0.252455	0.495827	0.211501	1	1.1826	39.18	3.98898	7.5994	12.0282	5.95324	12	96
2017	70	0.016306	0	1	4	22.5294	2.89037	0.048884	1.49468	0.201678	0.265451	0.357078	1	1.1969	39.18	3.66356	7.5994	12.1231	6.07535	12	96
2018	70	0.017491	0	1	4	22.7452	2.94444	0.041464	1.21433	0.240837	0.691232	0.142137	1	1.22059	39.18	3.66356	7.5994	12.1525	6.1203	12	96
2012	100	0.024725	1	1	3	25.1021	2.19722	0.01596	0.980421	0.077424	0.914973	0.119537	1	1.21419	9.8	4.00733	9.33636	10.8371	5.83452	12	62
2013	100	0.020244	1	1	3	25.081	2.30259	0.036945	0.999027	-0.020869	0.690144	0.099571	1	1.04904	9.74	4.02535	9.33636	11.2656	5.8389	12	62
2014	100	0.008609	1	1	3	25.2545	2.3979	0.045574	1.08394	0.1895	0.185223	0.251808	1	1.1879	8.79	4.04305	9.33662	11.0613	5.85364	12	62
2015	100	0.020234	1	1	3	25.4396	2.48491	0.028903	1.09522	0.203258	0.18964	0.110913	1	1.24997	7.18	4.06044	9.33662	11.1009	5.87793	12	62
2016	100	0.012129	1	1	3	25.7146	2.56495	0.014528	0.972744	0.316603	-0.922285	-0.01942	1	1.29185	7.19	4.07754	9.33662	11.1789	5.89715	12	62
2017	100	0.010598	1	1	3	25.8003	2.63906	0.022114	0.994039	0.089422	-0.625552	-0.022556	1	1.34767	7.84	4.09435	9.33671	11.4944	5.9108	12	62
2018	100	0.009885	1	1	3	25.9847	2.70805	0.021089	0.875775	0.202565	0.012025	0.047438	1	1.19684	7.82	4.09435	9.33671	11.58	5.9428	12	62
2017	150	0.075398	0	1	3	22.7541	2.89037	0.024188	2.24506	0.058375	-0.378184	0.51886	0	1.59169	37.08	3.43399	7.69576	10.649	6.33683	12	62
2018	150	0.103787	0	1	3	22.8364	2.94444	0.024254	1.74503	0.0837	-1.74678	0.018743	0	1.7167	37.08	3.43399	7.69576	10.7084	6.34388	12	62
2012	157	0.032568	1	1	5	25.2116	2.56495	0.084619	1.27254	0.242977	-0.707925	-0.102741	1	1.03644	18.53	4.04305	9.37721	11.4065	6.49315	22	148
2013	157	0.041651	1	1	5	25.2179	2.63906	0.044137	0.999509	0.006324	-0.946408	0.104483	1	0.969825	18.53	4.06044	9.37721	11.5889	6.49647	22	148
2014	157	0.022291	1	1	5	25.264	2.70805	0.006697	1.11401	0.04714	-4.82918	0.053278	1	1.86365	18.53	4.07754	9.37721	11.587	6.50937	22	148
2015	157	0.006362	1	1	5	25.2636	2.77259	0.000973	1.00344	-0.000373	0	0.32372	1	38.9525	18.08	4.09435	9.37721	11.6565	6.52262	22	148
2016	157	0.006609	1	1	5	25.2135	2.83321	-0.01015	0.972495	-0.048889	-3.41594	0.160939	1	0	18.08	4.11087	9.37721	11.729	6.54535	22	148
2017	157	0.020761	1	1	5	25.1439	2.89037	0.015009	0.967453	-0.067219	-0.865355	0.067551	1	2.21153	17.78	4.12713	9.37721	11.9345	6.56386	22	148
2018	157	0.029785	1	1	5	25.2608	2.94444	0.020936	0.905477	0.123965	0.544832	0.213236	1	1.47147	17.74	4.12713	9.37721	12.0014	6.59167	22	148
2012	301	0.043554	1	1	4	21.9994	2.56495	0.044544	1.29864	0.028776	-0.680817	0.26026	1	0.894774	36.69	3.91202	9.04641	11.6442	6.47358	15	121
2013	301	0.036235	1	1	4	22.0226	2.63906	0.090166	1.26145	0.023425	-0.715991	-0.155451	1	0.906916	36.69	3.93183	9.04641	12.2011	6.4828	15	121
2014	301	0.038397	1	1	4	22.1063	2.70805	0.05637	1.77687	0.087324	0.257223	0.472661	1	0.870397	36.69	3.95124	9.06612	11.7747	6.49391	15	121
2015	301	0.03082	1	1	3	22.2066	2.77259	0.037859	2.04125	0.105513	-0.350035	0.253267	1	0.951296	37.45	3.7612	9.06612	11.8256	6.50281	15	121
2016	301	0.003549	1	1	3	22.3262	2.83321	0.029632	1.61416	0.127097	-0.993595	0.137181	1	0.987571	26.51	3.78419	9.06612	11.8883	6.51915	15	121
2017	301	0.003745	1	1	3	22.2083	2.89037	0.051641	1.65206	-0.111203	-0.4908	-0.026996	1	1.13353	26.51	3.80666	9.06612	11.9079	6.53814	15	121
2018	301	0.001735	1	1	3	23.8083	2.94444	0.038712	1.12501	0.620161	-0.661818	-0.609714	0	1.16928	68.71	3.80666	9.06612	11.9723	6.55678	15	121
2017	333	0.019778	0	1	4	26.2371	1.60944	0.075013	2.09502	0.454313	-0.448801	-0.139769	0	1.03734	33.71	3.93183	8.24223	11.7306	6.04026	12	12
2018	333	0.022312	0	1	4	26.2981	1.79176	0.082102	1.56297	0.062853	-0.51791	-0.146115	0	0.929266	33.2	3.93183	8.24223	11.7574	6.07993	12	12
2012	338	0.025907	1	1	5	24.9178	1.79176	0.048767	1.12011	0.077599	0.192328	0.292061	1	0.997514	24.3	3.93183	9.68924	10.6847	6.77867	10	104
2013	338	0.001017	1	1	5	25.0866	1.94591	0.048619	1.02264	0.183977	0.365015	0.206912	1	1.04701	24.22	3.95124	9.68924	10.8211	6.78321	10	104
2014	338	0.01657	1	1	5	25.5142	2.07944	0.048039	1.05956	0.533482	-0.138185	0.066069	1	1.00331	24.22	3.97029	9.68924	10.8556	6.78931	10	104
2015	338	0.017386	1	1	5	25.4671	2.19722	0.018827	0.985881	-0.060383	1.2987	0.056951	1	1.15756	24.23	3.98898	9.68924	10.93	6.79538	10	104
2016	338	0.0123	1	1	5	25.8231	2.30259	0.02193	0.984405	0.41566	1.15237	0.470085	1	1.04287	24.22	4.00733	9.68924	10.9899	6.8035	10	104
2017	338	0.030013	1	1	5	25.9684	2.3979	0.048399	1.02943	0.15961	0.333311	0.019912	1	1.05614	24.23	4.02535	9.68924	11.2863	6.81124	10	104
2018	338	0.025736	1	1	5	26.0476	2.48491	0.056635	0.998213	0.082463	0.652696	0.143514	1	1.00544	24.23	4.02535	9.68924	11.3734	6.81783	10	104
2018	401	0.041822	0	1	4	24.8503	3.13549	0.041289	0.884719	0.072525	-0.822578	-0.389305	1	1.37169	30	3.97029	9.56086	11.4783	6.63068	17	36
2012	404	0.01592	1	1	3	22.277	2.83321	0.036621	1.11489	0.121546	-0.292501	-0.40171	1	1.24883	29.92	4.15888	8.56808	10.5752	5.1162	16	75
2013	404	0.000763	1	1	3	22.5741	2.89037	0.039853	1.08694	0.346004	-0.395833	-0.31151	1	1.00036	28.81	4.17439	8.56808	10.6209	5.11379	16	75
2014	404	0.009244	1	1	2	22.611	2.94444	0.043844	1.24418	0.037565	-0.077404	-0.08499	1	0.981075	28.81	4.18965	8.56808	10.7241	5.12277	16	75
2015	404	0.008676	1	1	2	22.665	2.99573	0.047574	1.28762	0.055411	-0.356692	0.099974	1	0.729779	28.81	4.20469	8.56808	10.7625	5.11638	16	75
2016	404	0.022632	1	1	2	22.8154	3.04452	0.048845	1.28866	0.162397	0.219132	0.10318	1	0.767538	28.81	4.21951	8.56808	10.8394	5.1299	16	75
2017	404	0.018989	1	1	3	23.0237	3.09104	0.021256	1.0414	0.231497	-1.59492	0.00083	1	1.07379	28.95	4.23411	8.56827	11.2555	5.1299	16	75
2018	404	0.012512	1	1	3	23.0352	3.13549	0.016226	0.848913	0.011599	-0.21625	0.064945	1	1.07917	29.98	4.23411	8.56827	11.3302	5.1358	16	75
2012	408	0.017615	0	1	2	19.9271	2.83321	0.010731	4.95358	0.054126	-41.5191	0.095331	0	-0.031397	21.48	3.91202	9.39806	10.3936	6.90083	17	137
2013	408	0.078287	0	1	2	20.173	2.89037	0.028455	3.27586	0.27877	0	-0.221371	0	1.03246	19.69	3.95124	9.39806	10.3353	6.90174	17	137
2014	408	0.088534	0	1	2	19.939	2.94444	-0.12142	6.54104	-0.208606	0	-1.70003	0	0	19.69	3.97029	9.39806	10.4025	6.93683	17	137
2015	408	0.157165	0	1	2	19.9552	2.99573	-0.130595	11.6188	0.016322	0	-1	0	0	19.69	3.98898	9.39806	10.4178	6.95626	17	137
2012	411	0.046747	1	1	6	22.1367	2.83321	0.034961	1.16743	0.117193	0.077419	-0.009851	1	1.49215	21.35	3.91202	9.71541	11.396	6.5518	19	77
2013	411	0.004582	1	1	6	22.2914	2.89037	0.035179	1.19641	0.167243	0.1272	0.0485	1	1.41194	21.35	3.93183	9.71692	11.6785	6.56046	19	77
2014	411	0.004415	1	1	6	22.3741	2.94444	0.024631	0	0.086191	-0.399653	0.002266	1	1.62015	21.35	3.95124	9.71692	11.5504	6.5734	19	77
2015	411	0.002884	1	1	6	22.5356	2.99573	0.025127	1.65276	0.175366	-0.051046	-0.003689	1	1.53745	21.54	3.97029	9.71692	11.6283	6.58417	19	77
2016	411	0.008174	1	1	6	22.6673	3.04452	0.027462	1.41304	0.140763	0.310151	0.012759	1	1.42858	21.54	3.98898	9.71692	11.7303	6.60123	19	77
2017	411	0.007253	1	1	6	22.9297	3.09104	0.021077	1.24458	0.300015	0.159516	0.047605	1	1.49249	29.88	4.00733	9.71692	11.9103	6.62539	19	77
2012	417	0.016358	1	0	7	22.6201	2.83321	0.0689	1.35697	0.079855	-0.199811	0.206399	1	0.961698	22.13	3.98898	9.34531	10.9185	6.56597	9	30
2013	417	0.005797	1	0	7	22.7405	2.89037	0.063087	1.19096	0.128032	-0.287191	0.145388	1	0.952965	22.13	4.00733	9.34531	11.0918	6.56738	9	30
2014	417	0.00897	1	0	7	22.7964	2.94444	0.056121	1.34537	0.057466	0.785456	0.239287	1	0.93362	22.14	4.02535	9.34531	11.1227	6.5692	9	30
2015	417	0.009126	1	0	7	22.8389	2.99573	0.040088	1.55755	0.043424	0.44958	0.206317	1	0.941374	22.14	4.04305	9.34531	11.1996	6.57608	9	30
2012	419	0.014128	1	1	3	22.0336	2.83321	0.041908	1.18617	0.038637	0.341284	0.224471	1	1.01979	45.11	4.11087	9.37721	11.4065	6.49315	22	148
2013	419	0.001087	1	1	3	22.0622	2.89037	0.038086	1.30235	0.029011	0.308792	0.18698	1	1.01919	45.11	4.12713	9.37721	11.5889	6.49647	22	148
2014	419	0.003958	1	1	3	22.0529	2.94444	0.036475	1.45835	-0.009259	3.60732	0.175022	1	0.9679	45.11	4.14314	9.37721	11.587	6.50937	22	148
2015	419	0.005426	1	1	3	22.0695	2.99573	0.028826	1.75966	0.016766	-0.437327	0.061391	1	0.93487	44.88	4.15888	9.37721	11.6565	6.52262	22	148
2016	419	0.003473	1	1	3	22.1039	3.04452	0.029267	1.5531	0.035024	0.929319	0.24545	1	0.970478	44.33	4.17439	9.37721	11.729	6.54535	22	148
2017	419	0.005862	1	1	3	22.1479	3.09104	0.035488	1.26437	0.044958	0.826413	0.162658	1	1.02358	44.33	4.18965	9.37721	11.9345	6.56386	22	148
2018	419	0.007941	1	1	3	22.3181	3.13549	0.034157	0.844584	0.185518	-0.087348	0.190738	1	0.993703	44.33	4.18965	9.37721	12.0014	6.59167	22	148
2012	420	0.059209	0	1	3	21.9618	2.83321	0.002468	1.14366	0.12298	0	-0.007064	1	113.274	21.26	3.7612	10.2083	10.9375	6.06564	5	31
2013	420	0.055938	0	1	3	22.1092	2.89037	-0.107682	1.21459	0.158835	0	-0.176805	1	0	21.26	3.78419	10.2112	11.0188	6.06169	5	31
2014	420	0.054189	0	1	3	21.9198	2.94444	-0.000531	1.3587	-0.172563	0	-0.000834	1	0	11.22	3.80666	10.2296	10.925	6.05842	5	31
2015	420	0.019454	0	1	3	21.6979	2.99573	0.000945	1.75571	-0.204676	1.48025	0.447272	1	0	11.22	3.82864	10.2296	10.9345	6.055	5	31
2016	420	0.000977	0	1	3	22.2538	3.04452	0.005009	1.34904	0.743574	-0.281451	-0.121759	1	2.3797	14.5	3.85015	10.2296	10.9651	6.045	5	31
2017	420	0.011283	0	1	3	22.5446	3.09104	0.013822	1.46275	0.337487	-0.987159	-0.023256	1	1.82506	15.59	3.80666	10.2296	11.2148	6.02828	5	31
2018	420	0.009305	0	1	3	22.689	3.13549	0.019716	1.09751	0.155357	-0.859338	-0.051514	1	1.9517	16.14	3.80666	10.2296	11.2374	6.02587	5	31
2012	425	0.025597	1	1	4	24.5379	2.83321	0.054361	1.13747	0.306665	0.327849	0.071278	1	1.10949	49.26	4.06044	9.32892	10.7553	6.89821	15	60
2013	425	0.020935	1	1	4	24.6171	2.89037	0.03153	0.918514	0.077822	1.05392	0.714573	1	1.38275	49.26	4.07754	9.32892	10.6931	6.91463	15	60
2014	425	0.014689	1	1	4	24.612	2.94444	0.00833	1.25828	-0.0506	-7.21452	0.441209	1	2.12377	46.93	4.09435	9.37288	10.9622	6.93098	15	60
2015	425	0.002185	1	1	4	24.4777	2.99573	-0.001468	1.22207	-0.126303	0	0.02063	1	23.8841	42.13	4.11087	9.37288	11.027	6.93605	15	60
2016	425	0.003428	1	1	4	24.5069	3.04452	0.004925	1.07272	0.028453	0.125329	0.214973	1	0.771429	42.6	4.12713	9.37288	11.1101	6.94794	15	60
2017	425	0.015562	1	1	4	24.6307	3.09104	0.02067	1.16823	0.131727	0.068428	0.067999	1	1.27593	42.6	4.14314	9.37288	11.5458	6.94601	15	60
2018	425	0.023559	1	1	4	24.8382	3.13549	0.033562	0.926571	0.230658	0.345365	0.019961	1	0.99175	38.11	4.14314	9.37288	11.5708	6.95177	15	60
2018	430	0.011628	0	1	3	21.6379	3.13549	0.01001	1.12253	0.068388	-1.85293	-0.416027	1	1.11934	27.83	3.93183	9.16262	10.9302	5.1358	22	59
2012	488	0.012705	1	1	3	24.5887	2.56495	0.000978	0.885716	0.045903	-0.16544	-0.040995	1	0	18.9	3.8712	9.68924	10.6847	6.77867	10	104
2013	488	0.013675	1	1	3	24.5845	2.63906	0.014527	0.893466	-0.004265	-0.036375	0.061767	1	2.07424	19.73	3.89182	9.68924	10.8211	6.78321	10	104
2014	488	0.005852	1	1	3	24.7632	2.70805	0.007978	0.941878	0.195702	0.539786	0.021025	1	3.19116	18.11	3.91202	9.68924	10.8556	6.78931	10	104
2015	488	0.007128	1	1	3	25.0795	2.77259	0.012544	0.973996	0.372033	0.664973	0.023353	1	2.1489	15.13	3.93183	9.68924	10.93	6.79538	10	104
2016	488	0.010539	1	1	3	25.1335	2.83321	0.02458	0.955363	0.055459	-0.208796	0.004889	1	1.57231	15.13	3.95124	9.68924	10.9899	6.8035	10	104
2012	513	0.003587	1	1	6	22.452	2.99573	0.084353	1.9933	0.223955	-0.068688	0.010248	0	0.969442	26.21	3.91202	7.4524	11.4666	4.66908	12	108
2013	513	0.005376	1	1	6	22.6052	3.04452	0.079803	1.82639	0.165476	-0.028286	0.293365	0	0.976028	26.21	3.93183	7.41337	11.935	4.68767	12	108
2014	513	0.006841	1	1	6	22.7115	3.09104	0.075812	1.86698	0.112184	-0.273499	-0.045359	0	1.03164	37.87	3.95124	7.4524	11.666	4.7023	12	108
2015	513	0.006912	1	1	6	22.8124	3.13549	0.081654	2.29563	0.106117	-0.302874	-0.021202	0	1.03367	36.68	3.97029	7.45703	11.7337	4.72251	12	108
2012	517	0.016642	0	1	2	23.0962	2.99573	0.039545	1.07169	0.039024	6.82416	5.88306	0	0.862123	78.02	3.91202	9.19177	11.3647	6.35906	19	47
2013	517	0.016221	0	1	2	22.8305	3.04452	0.055123	1.04927	-0.23336	0.454202	0.454721	0	0.785687	78.02	3.93183	9.19177	11.7192	6.36337	19	47
2014	517	0.019118	0	1	2	22.5155	3.09104	0.051517	1.15246	-0.27016	-0.304842	-0.848169	0	0.989814	78.02	3.95124	9.19177	11.4964	6.36956	19	47
2015	517	0.02076	0	1	2	22.7945	3.13549	0.013015	3.16223	0.321772	36.0181	8.48315	0	1.48643	47.93	3.97029	9.19177	11.5364	6.37429	19	47
2012	519	0.068926	0	1	6	19.9771	2.99573	0.007373	5.02908	0.004508	0.06251	0.466874	1	2.16884	21.58	3.85015	8.51839	10.7418	5.67607	6	63
2013	519	0.049408	0	1	6	22.3163	3.04452	0.077167	1.29662	0.528877	-0.492817	-0.515121	1	1.11866	36.04	3.8712	8.51879	10.815	5.66954	6	63
2014	519	0.021294	0	1	6	24.6168	3.09104	0.008063	0.152768	8.97904	0.708943	0.226857	1	1.0448	36.04	3.89182	8.51879	10.9325	5.67504	6	63
2015	519	0.03631	0	1	6	22.3634	3.13549	0.043789	2.15014	0.050407	-0.79079	-0.071914	1	1.03006	36.04	3.91202	8.51879	11.0092	5.66743	6	63
2012	520	0.041106	1	1	6	22.3807	2.99573	-0.361305	1.50848	-0.405458	0	-0.068467	1	0	26.72	3.89182	9.04712	11.2833	6.71138	21	83
2013	520	0.21271	1	1	6	20.3421	3.04452	-6.77605	11.0273	-0.870067	0	0.145471	1	0	26.72	3.91202	9.04712	11.6093	6.71186	21	83
2014	520	0.217305	1	1	6	20.0578	3.09104	8.44139	0	-0.247488	-1.01268	-0.096265	1	1.00276	17.89	3.93183	9.05591	11.4927	6.71817	21	83
2015	520	0.114226	1	1	6	20.0564	3.13549	0.239819	24.4953	-0.001339	54.2708	-0.056764	0	0.994445	17.89	3.95124	9.05591	11.5534	6.72055	21	83
2016	520	0.101205	1	1	6	20.0842	3.17805	0.01841	15.6455	0.028148	0.022699	0.268912	0	0.947143	17.89	3.97029	9.05591	11.6215	6.72623	21	83
2017	520	0.052902	1	1	6	20.0712	3.21888	0.097552	8.20112	-0.012942	0.07396	0.059747	0	1.012	17.89	3.98898	9.05591	11.7267	6.74993	21	83
2018	520	0.033563	1	1	6	20.26	3.2581	0.097289	5.03189	0.207807	-0.842426	0.049355	0	0.992281	17.89	3.98898	9.05591	11.814	6.78446	21	83
2012	521	0.011239	0	1	3	22.7884	2.99573	0.020438	0.969775	0.0373	-0.275713	-0.214998	1	0.729899	21.58	3.68888	9.34531	10.9185	6.56597	9	30
2013	521	0.002159	0	1	3	22.8659	3.04452	0.032402	1.03607	0.080652	0.544059	-0.207444	1	0.735251	21.58	3.71357	9.34531	11.0918	6.56738	9	30
2014	521	0.019774	0	1	3	22.9215	3.09104	0.031125	1.12478	0.057127	-0.220091	-0.18928	1	0.709614	21.58	3.73767	9.34531	11.1227	6.5692	9	30
2015	521	0.016856	0	1	3	22.9278	3.13549	0.002341	1.18613	0.00635	-329.924	0.053714	1	-2.12932	21.58	3.7612	9.34531	11.1996	6.57608	9	30
2016	521	0.009917	0	1	3	23.2496	3.17805	0.017603	1.08185	0.35403	-0.028242	-0.192011	1	0.438718	22.47	3.78419	9.34531	11.2915	6.59305	9	30
2017	521	0.018034	0	1	3	23.4934	3.21888	0.002261	0.989368	0.276148	-4.08431	-0.223765	1	0.405654	22.47	3.80666	9.34531	11.7423	6.6107	9	30
2018	521	0.021794	0	1	3	23.4681	3.2581	0.002241	0.870803	-0.025042	-3.41374	0.066492	1	-0.144538	23.58	3.80666	9.34531	11.8141	6.63068	9	30
2012	528	0.019761	0	1	4	23.8405	2.99573	0.012345	1.08454	-0.007358	-3.51311	0.040721	1	1.57231	34.98	3.85015	9.83076	10.7747	5.9197	13	78
2013	528	0.00628	0	1	4	23.8225	3.04452	0.014959	0.901597	-0.01789	1.31948	0.255041	1	1.51237	34.98	3.8712	9.83076	10.8974	5.91997	13	78
2014	528	0.005782	0	1	4	23.7583	3.09104	0.009286	1.24175	-0.078291	-0.097424	0.089243	1	1.58745	34.98	3.89182	9.83076	10.9517	5.93463	13	78
2015	528	0.001158	0	1	4	23.738	3.13549	0.001019	1.02069	-0.02007	0	0.182831	1	4.46185	34.98	3.91202	9.83076	10.9831	5.94443	13	78
2017	528	0.020806	0	1	3	23.7986	3.21888	0.014879	1.02222	0.052174	0.231632	0.182822	1	1.11133	34.98	3.85015	9.83076	11.5099	5.95843	13	78
2018	528	0.022996	0	1	3	23.9895	3.2581	0.032083	0.95353	0.144661	-0.393992	0.244583	1	1.1513	34.98	3.85015	9.83076	11.6088	5.96615	13	78
2012	534	0.036847	0	1	4	21.814	2.94444	0.044177	1.2149	0.014156	3.70079	1.95954	0	0.971702	56.09	3.82864	7.6324	10.1747	6.27833	12	84
2013	534	0.0272	0	1	4	21.886	2.99573	0.047364	1.11035	0.074746	9.84469	4.37435	0	1.10711	56.09	3.85015	7.6324	10.275	6.29157	12	84
2014	534	0.030256	0	1	4	21.973	3.04452	0.011831	1.24795	-0.13215	0	-0.445464	0	1.43249	56.17	3.8712	7.6324	10.3482	6.30372	12	84
2015	534	0.012136	0	1	4	21.914	3.09104	0.011491	0	-0.057296	-1.67102	-0.842245	0	1.41624	52.4	3.89182	7.69576	10.4262	6.31075	12	84
2016	534	0.010112	0	1	4	21.5802	3.13549	0.030363	3.81758	-0.283799	0	28.6761	0	1.55708	52.38	3.91202	7.69576	10.5292	6.32615	12	84
2017	534	0.005495	0	1	3	21.6029	3.17805	0.032032	3.17282	0.023003	61.0896	-0.790437	0	1.13215	52.28	3.97029	7.69576	10.649	6.33683	12	84
2018	534	0.015015	1	1	3	21.6795	3.21888	0.016364	2.3816	0.079613	0	6.63206	0	1.01895	52.28	3.97029	7.69576	10.7084	6.34388	12	84
2012	539	0.042588	0	1	4	24.9085	2.99573	0.040993	1.01506	0.013253	4.16834	4.39251	1	1.50419	67.39	3.93183	8.91382	11.5703	6.7121	12	58
2013	539	0.015301	0	1	4	24.9416	3.04452	0.063948	0.943839	0.033634	-0.489768	-0.097907	1	1.33812	67.39	3.8712	8.91382	12.1299	6.72419	12	58
2014	539	0.005766	0	1	4	24.9586	3.09104	0.062658	1.03129	0.017169	-0.465342	-0.184176	1	1.32384	67.392	3.89182	8.91382	11.7635	6.73626	12	58
2015	539	0.034459	0	1	4	24.9988	3.13549	0.064379	1.04022	0.041038	-0.253309	-0.109238	1	1.273	67.39	3.91202	8.91382	11.8218	6.75015	12	58
2016	539	0.030946	0	1	4	24.9814	3.17805	0.018196	0.963891	-0.017282	-1.74997	0.005074	1	1.71904	67.39	3.93183	8.91382	11.8631	6.76849	12	58
2017	539	0.004436	1	1	4	24.986	3.21888	0.016023	0.937099	0.004675	-1.04226	-0.110725	1	1.82309	67.39	3.95124	8.91382	11.9229	6.80017	12	58
2012	541	0.024256	0	1	3	21.9611	2.99573	0.116067	1.71644	0.092763	1.17462	0.171467	0	0.976721	13.47	3.91202	8.24223	11.4215	5.9341	12	12
2013	541	0.029385	0	1	3	21.9393	3.04452	0.074778	1.80848	-0.021603	-0.882358	-0.072649	0	0.985857	13.47	3.93183	8.24223	12.12	5.94437	12	12
2014	541	0.045802	0	1	3	22.0415	3.09104	0.071364	2.54101	0.107572	-1.29602	-0.123641	0	0.970025	13.47	3.95124	8.24223	11.529	5.9548	12	12
2015	541	0.101603	0	1	3	22.523	3.13549	0.006231	3.18668	0.618618	0	-0.090288	1	0.372271	13.47	3.97029	8.24223	11.5927	5.9635	12	12
2016	541	0.103966	0	1	3	22.5316	3.17805	0.175939	2.01774	0.008576	9.69386	-0.034457	1	0.977649	13.47	3.98898	8.24223	11.6604	5.99147	12	12
2017	541	0.047498	0	1	3	22.4595	3.21888	0.131403	2.00035	-0.069565	-0.860109	-0.082469	1	1.01257	13.47	4.00733	8.24223	11.7306	6.04026	12	12
2018	541	0.031967	0	1	3	22.4439	3.2581	0.067849	1.39223	-0.015442	-0.441855	0.11661	1	0.942104	13.47	4.00733	8.24223	11.7574	6.07993	12	12
2016	545	0.008812	0	0	3	21.715	3.17805	0.044809	2.38133	0.067775	3.93486	0.616046	0	1.07421	37.3	3.97029	10.2296	10.9651	6.045	5	31
2017	545	0.019779	0	0	3	21.7357	3.21888	0.060252	2.0595	0.020877	-0.011168	0.043076	0	1.05674	37.3	3.98898	10.2296	11.2148	6.02828	5	31
2018	545	0.022056	0	0	3	21.8632	3.2581	0.032637	1.32202	0.136028	0.091261	-0.120281	0	1.2128	37.3	3.98898	10.2296	11.2374	6.02587	5	31
2012	553	0.072587	0	1	6	21.601	2.99573	0.043412	1.49738	0.04922	1.11324	-0.153541	1	1.44698	20.15	3.80666	9.55159	9.94808	6.49723	21	123
2013	553	0.07186	0	1	6	21.7196	3.04452	0.118149	2.4736	0.125869	1.0017	0.11626	1	1.15114	20.15	3.82864	9.55386	9.91324	6.49375	21	123
2014	553	0.072894	0	1	6	21.7997	3.09104	0.167428	2.5745	0.083459	-0.552451	-0.34896	1	1.04062	20.15	3.85015	9.55386	10.1571	6.48996	21	123
2015	553	0.125224	0	1	6	21.8143	3.13549	0.04768	0	0.014644	-1.1778	-0.325833	1	1.07516	20.15	3.8712	9.56402	10.2355	6.46644	21	123
2016	553	0.054737	0	1	6	21.8168	3.17805	-0.024956	2.66968	0.002558	-26.7238	-0.034471	1	0	20.15	3.89182	9.56402	10.3191	6.4708	21	123
2012	559	0.015167	1	1	3	22.8708	2.94444	0.044579	1.3703	-0.080017	1.1488	0.40184	0	1.39093	51.53	3.85015	9.71541	11.396	6.5518	19	77
2013	559	0.009255	1	1	3	22.9998	2.99573	0.061956	1.47304	0.032818	1.48334	0.490623	0	1.22352	51.53	3.8712	9.71692	11.6785	6.56046	19	77
2014	559	0.001436	1	1	3	23.2001	3.04452	0.065718	2.53745	0.221753	0.163464	0.182776	0	1.19898	51.53	3.8712	9.71692	11.5504	6.5734	19	77
2015	559	0.003486	1	1	3	23.2685	3.09104	0.065783	4.70668	0.070878	0.735965	0.515142	0	1.15289	51.53	3.89182	9.71692	11.6283	6.58417	19	77
2016	559	0.003835	1	1	3	23.1672	3.13549	0.077317	3.22693	-0.10398	0.501189	0.226422	0	1.10979	51.53	3.91202	9.71692	11.7303	6.60123	19	77
2017	559	0.003487	1	1	3	23.1682	3.17805	0.080103	2.95606	0.00101	0.405792	0.23759	0	1.06786	56.5	3.93183	9.71692	11.9103	6.62539	19	77
2018	559	0.003512	1	1	3	23.2122	3.21888	0.062125	1.71658	0.045017	0.127785	0.032823	0	1.08466	56.51	3.93183	9.73228	11.9102	6.65157	19	77
2017	564	0.013697	1	1	4	24.7453	3.17805	0.026411	0	0.125459	-0.432149	0.907979	0	1.1965	15.31	3.89182	9.28294	11.341	6.80904	29	128
2012	565	0.146631	0	1	3	20.7713	2.94444	0.055027	1.77903	0.061352	19.8113	0.324877	1	1.58069	40.54	3.98898	11.319	10.5691	8.11474	28	141
2013	565	0.006967	0	1	3	20.6923	2.99573	0.037821	1.76113	-0.075964	-0.584313	0.084097	1	1.38998	40.54	4.00733	11.319	10.5372	8.11922	28	141
2014	565	0.052702	0	1	3	20.6754	3.04452	0.046775	2.73647	-0.020005	-0.750653	0.327845	1	1.24466	40.54	4.02535	11.319	10.7758	8.12421	28	141
2015	565	0.061532	0	1	3	20.7823	3.09104	0.136285	6.38163	0.11626	-2.55845	1.12626	1	1.05852	40.55	4.06044	11.319	10.8652	8.12321	28	141
2012	570	0.010671	0	1	4	21.86	2.94444	0.017814	1.27559	0.085851	-0.016574	0.020427	1	0.828865	30.02	3.89182	8.38298	11.3509	5.89935	15	55
2013	570	0.006648	0	1	4	21.8359	2.99573	0.024915	1.45102	-0.02379	0.105188	-0.11062	1	0.874696	30.02	3.91202	8.38298	11.6882	5.90236	15	55
2014	570	0.005455	0	1	4	21.876	3.04452	0.020737	1.69543	0.027396	-0.195647	-0.071424	1	0.871771	30.02	3.93183	8.38298	11.5562	5.90971	15	55
2015	570	0.006516	0	1	4	21.8965	3.09104	0.022424	1.98472	0.020722	-1.06779	-0.577282	1	0.823663	30.43	3.95124	8.38298	11.6282	5.9158	15	55
2016	570	0.013102	0	1	4	22.0383	3.13549	0.017106	1.61566	0.152348	-0.600019	-0.150364	1	0.845936	30.43	3.97029	8.3832	11.7177	5.92693	15	55
2017	570	0.019132	0	1	6	22.0388	3.17805	0.012626	1.13533	0.000483	0.15176	0.032893	1	0.952828	30.43	3.95124	8.38343	11.8921	5.93754	15	55
2018	570	0.020145	0	1	6	21.9891	3.21888	0.017641	0.938393	-0.047497	7.21719	0.201802	1	0.988012	30.43	3.95124	8.38298	11.9489	5.94542	15	55
2012	596	0.019113	0	1	4	22.3925	2.83321	0.136694	3.30972	0.25138	0.678781	-0.089376	1	0.909062	53.89	3.89182	9.03289	9.59165	6.41771	9	11
2013	596	0.003708	0	1	4	22.484	2.89037	0.10693	2.1181	0.095854	0.388321	0.173307	1	0.944816	53.89	3.89182	9.03289	9.43332	6.45031	9	11
2014	596	0.0025	0	1	4	22.5817	2.94444	0.093091	2.9097	0.10256	0.332837	-0.014311	1	0.952586	53.88	3.91202	9.05029	9.78521	6.45268	9	11
2015	596	0.00567	0	1	4	22.695	2.99573	0.099619	2.66117	0.120001	0.789812	-0.04793	1	0.978956	53.89	3.91202	9.05029	9.84007	6.45355	9	11
2017	606	0.04382	0	1	4	22.0682	3.09104	0.020217	1.62681	0.226314	0	0.19999	0	0.967655	16.78	3.66356	8.94377	11.2601	5.32788	30	127
2018	606	0.210288	0	1	4	22.1503	3.13549	0.026654	1.27959	0.085547	-1.83896	-0.231671	0	1.00572	16.78	3.66356	8.93682	11.2455	5.33272	30	127
2012	610	0.01396	1	1	6	20.2588	2.83321	0.033653	2.27863	-0.056017	0	0.02762	1	1.01589	32.23	3.80666	9.22108	10.8428	6.6796	29	128
2013	610	0.034989	1	1	6	20.2813	2.89037	0.013258	2.27033	0.022797	0	-0.060491	1	1.0525	32.23	3.82864	9.21999	11.0108	6.6932	29	128
2014	610	0.025368	1	1	6	20.1727	2.94444	-0.036094	3.83033	-0.102937	-13.1363	0.096084	1	0	32.23	3.85015	9.21999	11.0634	6.70356	29	128
2015	610	0.033547	1	1	6	20.8691	2.99573	0.007437	3.05979	1.00652	0	-0.032609	1	1.30206	28.26	3.8712	9.21999	11.1115	6.704	29	128
2016	610	0.018757	1	1	6	21.0467	3.04452	0.006583	2.92601	0.194348	0	0.096928	1	1.80236	27.29	3.89182	9.22088	11.1755	6.71538	29	128
2017	610	0.057319	0	1	6	21.0618	3.09104	-0.014345	2.38473	0.015251	0	-0.15452	1	0	27.29	3.91202	9.28294	11.341	6.80904	29	128
2018	610	0.071011	0	1	6	20.9127	3.13549	0.071504	1.74232	-0.138539	0	-0.093909	1	1.0881	27.29	3.91202	9.30183	11.5558	6.89467	29	128
2018	613	0.027936	1	1	4	18.2951	3.09104	0.007407	26.9264	0.008351	0	0.300351	0	0.711796	17.55	4.20469	7.56112	11.2571	4.11087	20	2
2012	625	0.029069	1	1	4	24.5545	2.77259	0.030683	1.25045	0.262385	2.91984	0.496028	1	1.0218	44.93	3.91202	11.319	10.5691	8.11474	28	141
2013	625	0.039015	1	1	4	24.7004	2.83321	0.064996	1.609	0.157144	0.300881	0.261139	1	1.02171	41.04	3.93183	11.319	10.5372	8.11922	28	141
2014	625	0.026946	1	1	4	24.9673	2.89037	0.107882	1.64194	0.276042	0.140495	0.288331	1	1.00876	39.11	3.95124	11.319	10.7758	8.12421	28	141
2015	625	0.011593	1	1	4	25.2165	2.94444	0.110973	1.43585	0.283073	0.961814	0.239696	1	0.984937	39.11	3.97029	11.319	10.8652	8.12321	28	141
2012	630	0.019452	1	1	3	24.4095	2.83321	0.019563	1.37079	0.236349	0.463473	0.291611	1	1.69413	51.83	4.00733	7.09008	11.3483	4.30676	9	143
2013	630	0.005304	1	1	3	24.4058	2.89037	0.01384	1.05756	-0.003645	0.924295	0.366829	1	0.990751	51.83	4.02535	7.09091	11.4292	4.30676	9	143
2014	630	0.001707	1	1	3	24.5719	2.94444	0.007188	1.2207	0.08861	-0.866858	-0.062232	1	2.67003	39.55	4.06044	7.09091	11.4845	4.30136	9	143
2015	630	0.002503	1	1	3	24.5113	2.99573	-0.016524	1.44376	-0.058808	0	-0.162555	1	0	39.55	4.07754	7.09091	10.9576	4.30136	9	143
2016	630	0.007148	1	1	3	24.5209	3.04452	0.007275	1.26727	0.009654	0.56389	-0.060972	1	3.01266	39.55	4.09435	8.00336	11.0014	5.14166	9	143
2012	631	0.008113	1	1	2	23.1282	2.83321	0.052735	1.42938	0.039728	1.19726	0.000133	0	1.0289	73.65	3.73767	9.93324	10.98	6.62923	5	147
2013	631	0.010558	1	1	2	23.2792	2.89037	0.047337	1.12448	0.162966	33.9656	12.5353	0	1.02778	73.65	3.7612	9.93324	11.1041	6.62367	5	147
2014	631	0.012985	1	1	2	23.2045	2.94444	0.048891	1.2549	-0.099527	12.9152	12.2604	0	1.07644	68.87	3.78419	9.93276	11.1689	6.62619	5	147
2015	631	0.019398	1	1	2	23.1991	2.99573	0.027488	1.9046	-0.00532	3.25496	-0.056177	0	1.01756	68.87	3.80666	9.93276	11.2026	6.62517	5	147
2016	631	0.019931	1	1	2	23.535	3.04452	0.021704	1.33763	0.399228	0.777709	0.261699	0	1.07877	61.33	3.82864	9.93276	11.2827	6.62406	5	147
2017	631	0.037938	1	1	2	23.34	3.09104	0.055338	1.3193	-0.177172	-0.625543	-0.634918	0	1.09097	61.33	3.85015	9.93276	11.1886	6.61874	5	147
2018	631	0.01835	0	1	2	23.2594	3.13549	0.087472	1.05912	-0.07749	1.26528	2.96696	0	1.03688	61.33	3.85015	9.93276	11.8058	6.62141	5	147
2012	635	0.011987	1	1	2	22.0114	2.83321	0.008374	0.987639	-0.094469	1.13893	0.055661	1	2.81082	51.25	3.97029	8.57735	10.9253	4.30676	8	112
2013	635	0.00781	1	1	2	21.9907	2.89037	0.021683	1.02973	-0.020476	-0.682637	0.046392	1	1.27415	51.25	3.98898	8.57735	10.9678	4.3386	8	112
2014	635	0.011713	1	1	2	21.8537	2.94444	0.016885	1.19366	-0.127989	-6.57254	0.166963	1	1.22771	51.25	4.00733	8.57735	11.0187	4.33729	8	112
2015	635	0.010746	1	1	2	21.8687	2.99573	0.00945	1.5422	0.01507	0	-0.088558	1	0.982813	51.25	4.02535	8.57735	11.0324	4.3112	8	112
2012	638	0.009082	1	1	5	20.7436	2.83321	0.004913	1.84059	0.248607	29.986	0	0	0.874191	42.86	3.7612	9.47116	11.2958	6.5859	27	86
2013	638	0.007412	1	1	5	20.9019	2.89037	-0.011261	1.8317	0.170386	0	0.813362	0	0	42.86	3.78419	9.47116	11.4975	6.58906	27	86
2014	638	0.011086	1	1	5	21.6415	2.94444	0.001415	1.65735	1.09521	0	-0.216982	0	2.44451	42.86	3.80666	9.46188	11.36	6.59414	27	86
2015	638	0.014448	1	1	5	21.6546	2.99573	-0.015067	4.60216	0.013128	0	1.37205	0	0	42.86	3.82864	9.46188	11.3821	6.59361	27	86
2012	639	0.03738	0	1	3	21.0815	2.83321	0.099987	1.56853	0.015054	-0.105645	-0.217355	0	1.23491	41.96	3.61092	9.16952	10.8703	5.94254	22	79
2013	639	0.041677	0	1	3	21.0854	2.89037	0.125978	1.7131	0.003849	-0.237317	-0.184561	0	1.0846	41.96	3.63759	9.17575	10.9408	5.94437	22	79
2014	639	0.041017	0	1	3	21.3436	2.94444	0.063182	1.98492	0.294672	-0.448113	-0.129193	0	1.08233	41.96	3.66356	9.17575	10.9947	5.95765	22	79
2015	639	0.037112	0	1	3	21.2786	2.99573	0.083949	3.87691	-0.062985	-0.634156	-0.120002	0	1.06417	42.13	3.68888	9.17575	11.0217	5.96376	22	79
2012	651	0.011322	1	0	6	25.4014	2.83321	0.069221	1.45336	0.262351	-0.169461	-0.207308	1	0.947351	18.22	4.06044	7.4524	11.4666	4.66908	12	108
2013	651	0.011658	1	0	6	25.6189	2.89037	0.081792	1.4661	0.242967	-0.081667	-0.117369	1	0.989349	18.22	4.07754	7.41337	11.935	4.68767	12	108
2014	651	0.006801	1	0	6	25.7746	2.94444	0.09123	1.42275	0.16835	0.052104	-0.029695	1	0.943755	18.22	4.09435	7.4524	11.666	4.7023	12	108
2015	651	0.00676	1	0	6	25.809	2.99573	0.07807	1.52729	0.034994	-0.388843	-0.483559	1	0.870632	18.22	4.11087	7.45703	11.7337	4.72251	12	108
2016	651	0.014487	1	0	4	25.9293	3.04452	0.085127	1.50713	0.127841	-0.13073	-0.221743	1	0.738519	18.22	4.12713	7.45703	11.8097	4.74493	12	108
2017	651	0.029055	1	0	4	26.0938	3.09104	0.104707	1.90501	0.178721	0.156879	-0.102623	1	1.0162	18.22	4.14314	7.45934	11.9544	4.77912	12	108
2018	651	0.018402	1	0	4	26.2497	3.13549	0.104998	1.48192	0.168597	-0.385085	-0.143757	1	0.96968	18.22	4.14314	7.45934	11.9794	4.84419	12	108
2017	655	0.103799	1	1	3	21.701	3.09104	-0.120466	1.8881	-0.114674	-11.3642	-0.540184	1	0	58.41	3.91202	8.69366	11.6391	6.07074	10	95
2018	655	0.10463	1	1	3	21.7223	3.13549	0.036811	0.852344	0.021574	-0.186804	-0.202378	1	0.982513	58.41	3.91202	8.69366	11.6946	6.07304	10	95
2012	665	0.014897	1	1	5	21.8992	2.83321	0.055524	1.17109	0.08863	5.76746	0.109117	1	1.0778	20.19	3.78419	9.04712	11.2833	6.71138	21	83
2013	665	0.008425	1	1	5	21.9213	2.89037	0.055501	1.2855	0.022276	1.06898	0.284554	1	1.07484	20.19	3.80666	9.04712	11.6093	6.71186	21	83
2014	665	0.008722	1	1	5	22.7402	2.94444	0.032586	1.13518	0.6372	2.88555	2.44814	1	1.04794	14.31	3.82864	9.05591	11.4927	6.71817	21	83
2015	665	0.00704	1	1	5	22.7521	2.99573	0.048861	1.31048	0.011968	0.59097	0.396031	1	1.04455	13.16	3.85015	9.05591	11.5534	6.72055	21	83
2016	665	0.009849	1	0	3	22.8175	3.04452	0.036852	1.29391	0.06763	0.409183	0.406373	1	1.02809	13.16	3.7612	9.05591	11.6215	6.72623	21	83
2017	665	0.045379	1	0	3	22.9703	3.09104	0.035034	1.02241	0.164993	0.806332	0.425769	1	1.02913	13.16	3.78419	9.05591	11.7267	6.74993	21	83
2018	665	0.044741	1	0	3	23.1352	3.13549	0.01864	0.810672	0.179304	-0.901222	0.378439	1	1.09151	13.16	3.78419	9.05591	11.814	6.78446	21	83
2012	669	0.056723	1	1	3	22.3098	2.83321	0.059863	1.33725	0.400655	0	286.012	0	1.11359	25.65	3.85015	10.2083	10.9375	6.06564	5	31
2013	669	0.012848	1	1	3	22.4734	2.89037	0.056527	1.59074	0.177732	0.01166	0.398189	0	1.18092	25.65	3.8712	10.2112	11.0188	6.06169	5	31
2014	669	0.017102	1	1	3	22.9846	2.94444	0.038015	1.44117	0.667268	0.082201	0.564115	0	1.33679	21.3	3.89182	10.2296	10.925	6.05842	5	31
2015	669	0.014656	1	1	3	22.9421	2.99573	0.031188	1.59568	-0.041661	-0.62425	0.257472	0	1.45162	21.3	3.93183	10.2296	10.9345	6.055	5	31
2016	672	0.077829	1	1	3	22.4834	3.04452	0.02392	2.45135	-0.016167	-0.106732	-0.318156	0	1.41063	32.27	3.85015	9.95977	10.1586	5.20401	23	109
2017	672	0.091682	1	1	3	22.513	3.09104	0.128234	1.92809	0.030054	0.578704	0.469308	0	1.11867	32.27	3.89182	9.96218	10.8942	5.20401	23	109
2018	672	0.024876	1	1	3	22.6695	3.13549	0.212355	1.47129	0.169458	0.365028	0.088334	0	1.04686	32.27	3.89182	9.90843	11.0438	5.20401	23	109
2012	678	0.008932	0	1	3	21.0002	2.77259	0.004225	1.50818	0.260855	-0.414544	-0.099106	1	2.19042	27.42	4.04305	9.88979	10.7181	6.38688	21	126
2013	678	0.000962	0	1	3	21.4905	2.83321	0.001924	1.2294	0.632876	0	0.69585	1	2.7789	29.83	4.06044	9.88979	10.7641	6.38873	21	126
2014	678	0.011936	0	1	3	21.5306	2.89037	0.003434	1.5382	0.04094	0	-0.036137	1	4.1518	29.83	4.07754	9.88974	10.9318	6.3894	21	126
2015	678	0.016737	0	1	3	21.5778	2.94444	-0.031519	2.27717	0.04824	0	0.307364	1	0	30.13	4.09435	9.88979	11.0074	6.3828	21	126
2016	678	0.016698	0	1	3	21.6704	2.99573	0.006442	2.72317	0.097064	1.14228	-0.299584	1	1.72606	27.94	4.11087	9.88979	11.0923	6.38688	21	126
2017	678	0.006053	1	1	4	21.7535	3.04452	0.005076	0	0.086609	0.528928	-0.12405	1	1.92189	27.94	4.00733	9.88979	11.3855	6.38351	21	126
2018	678	0.020988	1	1	4	21.737	3.09104	-0.020328	1.3524	-0.016364	0	-0.081829	0	0	27.94	4.00733	9.88979	11.429	6.38351	21	126
2012	682	0.016684	1	1	5	21.599	2.77259	0.024861	1.59765	0.232662	0.960566	0.635156	1	1.01251	19.74	3.8712	9.5285	11.2342	6.47743	10	106
2013	682	0.013903	1	1	5	21.7086	2.83321	0.03356	1.43221	0.115841	1.37041	0.203994	1	1.05462	19.74	3.89182	9.53619	11.3648	6.47882	10	106
2014	682	0.001723	1	1	5	21.8566	2.89037	0.03505	1.97841	0.159464	0.867198	0.264985	1	1.03748	19.74	3.91202	9.53619	11.3597	6.48219	10	106
2015	682	0.004387	1	1	5	21.9076	2.94444	0.034697	2.63133	0.052314	1.41056	0.435193	1	1.01039	19.74	3.93183	9.53619	11.4293	6.48201	10	106
2012	700	0.024723	1	1	7	22.1174	2.77259	0.045551	1.07874	0.028241	-0.373144	-0.022804	0	1.53897	36.22	3.78419	8.43966	11.673	6.15295	15	71
2013	700	0.006186	1	1	7	22.0811	2.83321	0.0562	1.31892	-0.035604	-0.230799	0.116777	0	1.28348	36.29	3.80666	8.43966	12.0493	6.1574	15	71
2014	700	0.004561	1	1	7	22.0915	2.89037	0.063341	1.62863	0.010479	-0.294035	-0.047707	0	1.23443	36.29	3.82864	8.43966	11.7471	6.16773	15	71
2015	700	0.02709	1	1	7	22.2401	2.94444	0.065034	2.18952	0.160153	-0.143349	0.160808	0	1.14928	34.04	3.85015	8.43966	11.7825	6.17566	15	71
2016	700	0.033438	1	1	7	22.504	2.99573	0.031372	1.47277	0.286137	-0.619738	0.154487	0	1.2116	33.07	3.8712	8.43966	11.8583	6.18621	15	71
2017	700	0.010947	1	1	7	22.7425	3.04452	0.017851	1.17783	0.115131	-0.943839	1.11342	0	1.51078	33.07	3.89182	8.43966	11.9192	6.20051	15	71
2018	700	0.026636	1	1	7	22.7244	3.09104	0.001377	1.01281	-0.017912	0	0.015856	0	2.54269	35.78	3.89182	8.43966	11.9944	6.20859	15	71
2012	701	0.008842	0	1	6	22.4124	2.77259	0.026341	1.13225	0.161353	-1.0859	0.30334	1	1.85921	28.2	3.93183	7.36074	11.2566	5.25175	24	28
2013	701	0.004514	0	1	6	22.8592	2.83321	0.034599	1.15713	0.563289	-1.01861	0.126002	1	1.40776	28.2	3.95124	7.36074	11.9395	5.28219	24	28
2014	701	0.012041	0	1	6	23.078	2.89037	0.019187	1.11056	0.244539	1.70025	0.472915	1	2.42914	21.79	3.97029	7.36074	11.3717	5.31518	24	28
2015	701	0.014392	0	1	6	23.3766	2.94444	0.008594	1.22735	0.347993	1.59416	0.214019	1	4.10359	21.79	3.98898	7.4378	11.4118	5.35257	24	28
2012	709	0.007793	0	1	6	25.7653	2.77259	0.000897	0.950107	0.097442	0	-0.074155	1	12.9806	42.82	3.91202	9.6708	10.6817	6.91304	17	36
2013	709	0.005496	0	1	6	25.8406	2.83321	0.000822	0.93236	0.078264	-0.867696	-0.014984	1	15.2119	42.82	3.91202	9.6708	10.7891	6.91095	17	36
2014	709	0.024507	0	1	6	25.8612	2.89037	0.00421	0.987115	0.020792	0.130847	-0.095163	1	5.12413	42.48	3.91202	9.48105	10.799	6.93235	17	36
2015	709	0.026621	0	1	6	25.9096	2.94444	0.002247	0.942763	0.049559	-0.894398	-0.365183	1	9.01944	37.93	3.91202	9.477	10.8404	6.93619	17	36
2018	709	0.018189	1	1	4	26.0644	3.09104	0.020989	0.862082	0.09781	-0.748866	-0.118565	1	1.81459	39.73	3.95124	9.6708	11.1451	6.88959	17	36
2012	711	0.024217	0	1	6	20.4724	2.77259	0.000119	2.23771	-0.039767	0	0.049934	0	6.93804	26.63	3.91202	10.8793	10.7323	6.90123	31	35
2013	711	0.022229	0	1	6	20.8153	2.83321	-0.026871	1.52413	0.408985	-6.04386	0.445261	0	0	26.63	3.93183	10.8793	10.8282	6.90294	31	35
2014	711	0.084437	0	1	6	20.93	2.89037	-0.060694	2.43305	0.121486	0	-0.088177	0	0	18.65	3.93183	10.8793	10.8944	6.89497	31	35
2015	711	0.082661	0	1	6	19.5113	2.94444	-0.033619	0	-0.757951	0	0.026735	0	0	18.65	3.95124	10.8799	10.9858	6.86836	31	35
2012	715	0.008377	0	1	4	21.4988	2.77259	0.046187	1.26784	0.083666	2.83242	0.191908	1	1.11182	33.86	4.06044	9.47116	11.2958	6.5859	27	86
2013	715	0.006778	0	1	4	21.5125	2.83321	0.048435	2.10132	0.013806	1.7583	0.157551	1	1.03954	33.86	4.07754	9.47116	11.4975	6.58906	27	86
2014	715	0.007045	0	1	4	21.5261	2.89037	0.0375	0	-0.02197	1.46749	0.129464	1	1.14528	33.86	4.09435	9.46188	11.36	6.59414	27	86
2015	715	0.004292	0	1	4	21.4968	2.94444	0.032237	2.2765	-0.02886	5.16946	-0.084584	1	1.17635	33.86	4.11087	9.46188	11.3821	6.59361	27	86
2012	716	0.003493	0	1	1	20.6759	2.77259	0.018366	2.4018	-0.127202	-0.433205	0.070235	0	1.777	22.7	3.95124	9.45993	9.89455	6.53944	13	22
2013	716	0.010218	0	1	1	21.1011	2.83321	0.028146	1.84493	0.213144	0.987544	0.629851	0	1.72862	33.21	3.97029	9.45907	9.7466	6.55236	13	22
2014	716	0.012063	0	1	1	21.5685	2.89037	0.02654	1.5271	0.595952	-0.215463	0.891691	0	1.28654	32.55	3.98898	9.45907	10.0768	6.56244	13	22
2015	716	0.037294	0	1	1	21.7617	2.94444	0.052781	1.91027	0.013466	1.59181	1.67419	0	0.91665	32.72	4.00733	9.45993	10.1442	6.56629	13	22
2018	716	0.0034	1	1	4	22.4096	3.09104	0.004483	0.890629	0.069931	-1.64228	0.805645	0	2.80723	30.56	3.73767	9.45907	10.7287	6.59715	13	22
2017	719	0.053632	0	0	4	23.118	3.04452	0.063882	1.12203	0.080494	0.588513	0.474831	1	0.972976	77.13	3.91202	8.31164	10.8214	5.9162	18	107
2018	719	0.056238	0	0	4	23.1675	3.09104	0.064335	1.01675	0.050773	0.611523	0.548945	1	0.968405	62.96	3.91202	8.31164	10.8612	5.92158	18	107
2012	725	0.025744	0	1	4	24.9295	2.48491	0.002748	0.914504	-0.024198	6.19183	0.151004	1	2.56888	11.35	4.00733	9.70571	11.3791	7.16819	4	18
2013	725	0.018537	0	1	4	25.2509	2.56495	0.032118	0.89247	0.379002	0.791514	0.056467	1	1.13298	10.98	4.02535	9.70571	11.9062	7.18258	4	18
2014	725	0.014522	0	1	4	25.6377	2.63906	0.019935	1.09885	0.472256	-0.131181	0.256499	1	0.941008	11.51	4.04305	9.70571	11.5129	7.19549	4	18
2015	725	0.004062	0	1	4	25.751	2.70805	0.010735	1.11105	0.120028	-10.8395	-0.092665	1	1.74309	11.56	4.06044	9.70571	11.5759	7.2043	4	18
2012	737	0.040634	0	1	3	21.9319	2.77259	0.042968	1.96985	-0.092453	-1.72517	-0.218977	1	1.81884	25.69	3.78419	9.55966	9.9344	6.25287	11	132
2013	737	0.038671	0	1	3	21.901	2.83321	-0.039836	1.71695	-0.030473	-106.946	-0.182948	1	0	25.69	3.80666	9.55966	9.99154	6.25843	11	132
2014	737	0.050641	0	1	3	21.8402	2.89037	0.016316	1.77647	-0.05898	0	-0.079536	1	3.40759	25.69	3.82864	9.55966	10.0406	6.26378	11	132
2015	737	0.052358	0	1	3	21.8262	2.94444	-0.073864	2.23456	-0.013838	0	-0.010948	1	0	25.69	3.85015	9.5598	10.0125	6.2348	11	132
2017	753	0.018398	0	1	3	22.327	3.04452	0.015798	1.27993	-0.081066	16.0842	0.265114	1	1.39658	26.09	3.97029	9.46405	11.5489	6.24222	24	103
2018	753	0.012479	0	1	3	22.344	3.09104	0.016383	1.09248	0.017123	7.04207	1.17488	1	1.2001	27.03	3.97029	9.46405	11.6276	6.25575	24	103
2018	755	0.019776	0	1	3	22.9404	3.09104	0.004994	1.08945	-0.179742	0	-0.45108	1	7.65268	27.79	3.97029	9.91714	10.353	6.07074	11	44
2012	758	0.009777	0	1	4	23.459	2.77259	0.014624	1.66254	0.228958	0.987273	0.707774	1	2.23402	33.34	3.98898	9.70571	11.3791	7.16819	4	18
2013	758	0.015852	0	1	4	23.5513	2.83321	0.010242	1.23293	0.084346	1.47276	0.148374	1	2.16665	33.75	4.00733	9.70571	11.9062	7.18258	4	18
2014	758	0.024994	0	1	4	23.6764	2.89037	0.016697	1.38626	0.115931	2.38813	0.418128	1	1.89918	33.75	4.02535	9.70571	11.5129	7.19549	4	18
2015	758	0.01458	0	1	4	23.8445	2.94444	0.012893	1.33723	0.17582	-0.738757	0.163924	1	1.57253	33.75	4.04305	9.70571	11.5759	7.2043	4	18
2016	758	0.014836	0	1	4	23.8902	2.99573	0.014435	1.38297	0.038708	-0.293101	0.524559	1	1.69171	33.75	4.06044	9.70571	11.6801	7.21744	4	18
2017	758	0.013001	0	1	4	23.8307	3.04452	0.016497	1.26607	-0.064673	-1.03057	3.8179	1	1.86093	33.75	3.95124	9.7054	11.7675	7.2145	4	18
2012	759	0.004717	0	1	3	22.7912	2.77259	0.025459	1.19818	0.008908	78.5087	0.090929	1	1.129	10.23	4.07754	9.04712	11.2833	6.71138	21	83
2013	759	0.004297	0	1	3	22.9042	2.83321	0.019158	1.21181	0.119702	0	0.060433	1	1.11847	18.07	4.09435	9.04712	11.6093	6.71186	21	83
2014	759	0.006871	0	1	3	22.9043	2.89037	0.02076	1.34091	4.3e-05	0	-0.045718	1	1.19537	18.07	4.11087	9.05591	11.4927	6.71817	21	83
2015	759	0.009855	0	1	3	22.8769	2.94444	0.000389	1.33456	-0.026985	0	0.06061	1	2.58549	18.07	3.98898	9.05591	11.5534	6.72055	21	83
2012	760	0.018577	1	1	6	20.5303	2.77259	0.0056	3.18101	0.200711	0	0.296391	0	2.42764	7.18	3.93183	9.55159	9.94808	6.49723	21	123
2013	760	0.016814	1	1	6	21.6018	2.83321	0.001417	1.9375	1.91963	0	0.137134	0	2.38772	15.21	3.95124	9.55386	9.91324	6.49375	21	123
2014	760	0.059871	1	1	7	21.611	2.89037	0.004053	1.85368	0.009251	0	-0.193053	0	1.5198	15.21	4.06044	9.55386	10.1571	6.48996	21	123
2015	760	0.064605	1	1	7	21.3905	2.94444	-0.100031	3.70308	-0.19788	0	-0.010352	0	0	15.21	4.07754	9.56402	10.2355	6.46644	21	123
2016	760	0.061574	1	1	7	21.8196	2.99573	0.014617	2.80102	0.535852	0	6.28958	0	1.10888	14.91	4.09435	9.56402	10.3191	6.4708	21	123
2012	762	0.053789	1	1	3	21.6461	2.77259	-0.063602	2.4775	-0.047128	0	0.205094	1	0	17.69	3.78419	10.2928	10.7148	3.91999	25	67
2013	762	0.05345	1	1	3	21.6753	2.83321	0.01045	2.10114	0.029593	-1.44822	0.567421	1	0.41797	17.69	3.80666	10.2928	10.8359	4.09601	25	67
2014	762	0.042322	1	0	4	21.7029	2.89037	-0.037116	2.64692	0.020497	-22.7512	-0.032743	1	0	17.69	3.97029	10.2928	10.9441	3.96462	25	67
2015	762	0.047578	1	0	4	21.5998	2.94444	0.014857	5.36896	-0.097988	1.54893	0.076611	1	0.646626	17.69	3.98898	10.2928	10.9887	3.97086	25	67
2012	767	0.051024	0	1	3	23.2336	2.77259	0.003296	1.34007	0.014908	-0.337915	0.058571	1	71.6209	22.6	3.93183	8.85037	10.9049	5.90209	11	149
2013	767	0.010139	0	1	6	24.1403	2.83321	0.019762	1.03068	1.03418	0.821158	0.171475	1	2.1944	30.17	3.95124	8.85037	11.0935	5.90672	11	149
2014	767	0.005705	0	1	6	24.1345	2.89037	0.02233	1.14578	-0.005823	0.430819	-0.312866	1	2.17984	30.17	3.97029	8.85195	10.9857	5.91269	11	149
2015	767	0.018551	0	1	6	24.2257	2.94444	0.018075	1.11691	0.072211	-1.32863	-0.057291	1	2.07855	30.17	3.98898	8.85195	11.0585	5.90642	11	149
2016	767	0.030538	0	1	6	24.5387	2.99573	0.003033	0.958993	0.367523	-0.061869	0.090709	1	3.77532	30.17	4.00733	8.85195	11.1307	5.9135	11	149
2017	767	0.028823	0	1	6	24.6029	3.04452	-0.042112	1.01561	-0.004946	0	0.057804	1	0	27.45	4.02535	8.85195	11.389	5.9108	11	149
2018	767	0.033016	0	1	6	24.643	3.09104	0.000979	0.991294	0.040913	0	0.114354	1	66.323	28.87	4.02535	8.85195	11.5151	5.93224	11	149
2012	778	0.015519	1	1	4	24.4172	2.77259	0.037708	0.971609	0.228864	2.34558	-0.032566	1	1.29381	50.01	3.85015	9.39806	10.3936	6.90083	17	137
2013	778	0.013923	1	1	4	24.6579	2.83321	0.021186	0.965021	0.272128	6.83846	0.006916	1	1.51404	45.38	3.8712	9.39806	10.3353	6.90174	17	137
2014	778	0.005898	1	1	4	24.6987	2.89037	0.01045	1.0903	0.040407	-1.08985	-0.154249	1	1.91553	45.38	3.89182	9.39806	10.4025	6.93683	17	137
2015	778	0.002791	1	1	4	24.6526	2.94444	0.009181	1.10489	-0.045127	0	0.153092	1	2.20898	45.38	3.91202	9.39806	10.4178	6.95626	17	137
2012	779	0.063954	0	1	4	19.8277	2.77259	-0.031488	3.36761	-0.046861	0	-0.186884	1	0	14.12	3.73767	9.4793	10.673	5.773	23	16
2013	779	0.059014	0	0	4	19.7736	2.83321	-0.085944	3.94973	-0.052678	0	0.452337	1	0	14.12	3.8712	9.4793	10.7818	5.90971	23	16
2014	779	0.069719	0	0	4	20.3757	2.89037	0.014228	2.71199	0.825297	-0.806142	-0.242432	1	1.09267	14.12	3.89182	9.4793	10.9109	5.92613	23	16
2015	779	0.077793	0	0	4	20.4027	2.94444	-0.108939	8.19732	0.027392	0	-0.08595	1	0	14.41	3.91202	9.4793	10.9503	5.77424	23	16
2016	779	0.110402	0	0	4	20.3913	2.99573	0.018315	5.69956	-0.011345	0	0.17848	1	3.57256	15	3.93183	9.4793	11.022	5.78074	23	16
2012	789	0.038686	0	1	4	22.6961	2.77259	0.039078	1.29502	0.023195	4.93087	0.241278	1	1.52292	42.58	3.80666	10.0341	9.85624	6.63371	16	5
2013	789	0.036122	0	1	4	22.7832	2.83321	0.088965	1.04077	0.091068	0.788687	0.339314	1	1.19401	42.58	3.82864	10.0341	9.82217	6.63292	16	5
2014	789	0.033853	0	1	4	22.9022	2.89037	0.099135	1.15779	0.126301	0.366926	0.276694	1	1.17685	42.58	3.85015	10.0341	10.0528	6.65041	16	5
2015	789	0.035692	0	1	4	22.9214	2.94444	0.038068	1.1238	0.019404	1.95013	0.161659	1	1.40957	42.58	3.8712	10.0341	10.1118	6.65209	16	5
2012	792	0.034815	0	1	5	24.4714	2.77259	0.064843	1.21319	0.444954	0.446259	0.20787	1	1.10856	30.99	3.93183	8.94442	10.4096	5.29079	30	94
2013	792	0.026429	0	1	5	24.7086	2.83321	0.019817	1.05802	0.267686	0	1.16022	1	1.4326	30.99	3.95124	9.95413	10.4084	5.98469	30	94
2014	792	0.007246	0	1	5	24.9413	2.89037	0.019608	1.15144	0.221034	1.60064	0.605385	1	1.42153	30.99	3.97029	9.92329	11.1873	5.92693	30	94
2015	792	0.009756	0	1	5	25.1142	2.94444	0.006743	1.24256	0.188719	-1.08384	-0.050943	1	2.32729	27.03	3.98898	9.94372	10.4602	5.91728	30	94
2012	796	0.019811	1	1	7	20.7155	2.77259	0.029153	1.75154	-0.154585	-0.888001	0.009759	0	1.33342	17.38	3.80666	9.80461	10.514	5.95038	29	51
2013	796	0.018017	1	1	3	20.9705	2.83321	0.050487	0	0.290489	2.63403	0.185853	0	1.33003	17.38	3.80666	9.80461	10.5979	5.9548	29	51
2014	796	0.003188	1	1	4	20.9597	2.89037	0.045761	0	-0.010727	2.65369	0.288333	0	1.54551	17.38	3.61092	9.80461	10.6879	5.95012	29	51
2015	796	0.020603	1	1	3	21.9864	2.94444	0.064678	0	0.680063	-0.724925	-0.646503	0	1.05786	31.79	3.82864	9.80709	10.7698	5.95205	29	51
2016	796	0.018816	1	1	3	22.4099	2.99573	0.044551	1.57293	0.527235	-1.09468	-0.338655	0	1.15142	31.79	3.85015	9.80461	10.8447	5.95064	29	51
2017	796	0.047685	0	1	3	22.528	3.04452	0.040118	1.45977	0.125366	-1.60365	-0.363318	0	1.27064	32.18	3.8712	9.80461	11.211	5.9428	29	51
2018	796	0.04279	0	1	3	22.5315	3.09104	0.035837	1.48273	0.00358	-1.53044	-0.603744	0	1.373	31.81	3.8712	9.80461	11.256	5.93489	29	51
2012	803	0.013487	0	1	6	19.4724	2.70805	0.028778	2.89432	0.043645	0	0.877273	0	1.46964	23.51	3.95124	9.43164	9.83932	6.63279	6	21
2013	803	0.007334	0	1	6	20.0116	2.77259	0.008877	2.19272	0.714562	0	2.69486	0	1.66684	23.51	3.97029	9.43164	9.77019	6.632	6	21
2014	803	0.041885	0	1	6	19.941	2.83321	0.008146	2.86835	-0.068196	0.027006	0.166538	0	2.84565	23.51	3.98898	9.43164	10.0274	6.632	6	21
2015	803	0.062061	0	1	6	19.9761	2.89037	-0.070337	7.02149	0.035732	0	-0.123764	0	0	23.51	3.8712	9.43164	10.0808	6.60979	6	21
2017	803	0.090818	0	1	6	20.9836	2.99573	0.029731	3.19404	1.46824	0	44.2276	1	1.46278	23.51	3.68888	9.43164	15.6752	6.59715	6	21
2012	812	0.013249	0	1	6	21.0404	2.70805	0.079035	1.62601	0.042141	0.546827	0.027797	0	0.987049	16.61	3.91202	9.22108	10.8428	6.6796	29	128
2013	812	0.009909	0	1	6	21.1478	2.77259	0.064416	1.5351	0.113361	-0.221093	0.103809	0	0.964398	16.61	3.93183	9.21999	11.0108	6.6932	29	128
2014	812	0.019138	0	1	6	21.2905	2.83321	0.05666	2.0995	0.153487	0.260824	-0.160598	0	0.977694	16.61	3.95124	9.21999	11.0634	6.70356	29	128
2015	812	0.01606	0	1	6	21.3946	2.89037	0.024236	3.35255	0.109708	0.81255	0.102697	0	0.99788	16.61	3.97029	9.21999	11.1115	6.704	29	128
2016	812	0.011394	0	1	6	21.3086	2.94444	0.032058	3.47205	-0.082424	0.518789	0.096947	0	1.02223	16.61	3.98898	9.22088	11.1755	6.71538	29	128
2017	812	0.013934	0	1	6	21.6116	2.99573	0.020803	1.81235	0.353929	3.54899	0.747734	0	1.13775	14.5	4.00733	9.28294	11.341	6.80904	29	128
2018	812	0.007315	0	1	6	21.681	3.04452	0.009085	1.42099	0.07178	-3.65885	0.34715	0	1.47909	14.5	4.00733	9.30183	11.5558	6.89467	29	128
2012	816	0.010335	0	1	3	22.3858	2.77259	0.018056	1.73695	-0.014718	37.3092	0.17698	0	1.08535	23.19	3.66356	9.73932	10.6729	6.71223	15	111
2013	816	0.009354	0	1	3	22.4144	2.83321	0.014889	1.49187	0.028956	5.20301	0.025976	0	1.73548	23.19	3.68888	9.73932	10.6496	6.71393	15	111
2014	816	0.009725	0	1	3	22.688	2.89037	0.006003	1.51785	0.314765	0	-0.033668	0	1.93185	41.06	3.71357	9.7369	10.8802	6.71962	15	111
2015	816	0.017436	0	1	3	22.6143	2.94444	0.000625	1.93508	-0.071065	0	-0.314493	0	0	26.06	3.73767	9.7369	10.9733	6.71905	15	111
2016	816	0.029143	0	1	3	22.591	2.99573	-0.025401	1.62872	-0.023049	0	-0.326661	0	0	26.06	3.7612	9.7369	11.0553	6.72263	15	111
2012	820	0.089847	0	1	3	20.3041	2.70805	0.919749	0	-0.428363	92.7694	0.740657	0	1.01862	13.91	3.8712	9.19938	10.5967	5.72977	27	145
2013	820	0.104403	0	1	3	20.3419	2.77259	0.023314	3.74197	0.03855	0.291744	-0.476228	0	1.00327	10.7	3.89182	9.21503	10.6909	5.72326	27	145
2014	820	0.014113	0	1	3	20.35	2.83321	0.003248	2.97719	0.008111	0	-0.127549	0	0	10.7	3.91202	9.21503	10.6979	5.72129	27	145
2015	820	0.084872	0	1	3	20.362	2.89037	0.01644	5.79794	0.01207	0	0.753736	0	1.16976	10.7	3.93183	9.21503	10.6738	5.71228	27	145
2017	825	0.013277	0	1	6	25.034	2.99573	0.058642	1.00448	0.025325	0.659432	0.023777	1	1.28986	62.7	3.71357	8.85195	11.389	5.9108	11	44
2012	831	0.083185	0	1	3	21.7458	2.70805	0.095792	0	-0.395971	0	3.5722	1	1.20497	24.33	3.91202	9.55966	9.9344	6.25287	11	132
2013	831	0.1184	0	1	3	21.7824	2.77259	0.077744	5.38409	0.037276	6.92661	12.1957	1	0.978277	23.98	3.93183	9.55966	9.99154	6.25843	11	132
2014	831	0.133181	0	1	3	21.6845	2.83321	-0.024103	8.79161	-0.263921	-2.56023	-0.583071	1	0	23.98	3.95124	9.55966	10.0406	6.26378	11	132
2015	831	0.099958	0	1	3	21.5283	2.89037	-0.183996	7.16009	-0.144564	0	-0.700384	1	0	23.98	3.97029	9.5598	10.0125	6.2348	11	132
2018	831	0.037352	0	1	3	21.5913	3.04452	0.042569	3.52333	0.09497	1.14018	0.124775	1	0.982633	23.98	3.98898	9.5598	10.5737	6.24028	11	132
2012	848	0.046397	0	1	4	21.1598	2.77259	0.147124	4.02506	0.033259	0.402341	0.00295	0	0.981664	42.55	4.06044	10.5853	10.4279	5.93198	17	65
2013	848	0.04486	0	1	4	21.3521	2.83321	0.183173	5.67845	0.211982	-0.008786	0.051999	0	0.980049	42.55	4.07754	10.59	10.4239	5.93516	17	65
2014	848	0.00951	0	1	7	21.3389	2.89037	0.243193	6.23671	-0.013106	0.282198	0.039524	0	0.978149	40.68	3.68888	10.5838	10.5487	5.94201	17	65
2015	848	0.017639	0	1	7	21.6361	2.94444	0.188078	5.30025	0.346145	0.382262	0.028997	0	0.970078	40.68	3.71357	10.5839	10.5585	5.94634	17	65
2016	848	0.011101	1	1	3	21.8535	2.99573	0.147182	3.88684	0.242794	-0.018833	0.064972	0	0.966721	40.68	3.78419	10.5839	10.615	5.94803	17	65
2017	848	0.007664	1	1	3	21.757	3.04452	0.148716	3.56877	-0.091944	0.049108	0.05811	0	0.966058	40.68	3.80666	10.5838	11.0116	5.94017	17	65
2018	848	0.005033	1	1	3	21.7681	3.09104	0.145152	3.07883	0.0111	-0.338392	-0.093093	0	0.951949	40.68	3.80666	10.5838	10.793	5.94542	17	65
2012	851	0.006204	0	1	6	22.0016	2.70805	0.006266	1.1897	0.502911	-1.11483	-0.258413	1	2.40748	13.04	3.71357	8.99144	10.557	5.92559	26	130
2013	851	0.00732	0	1	6	22.4293	2.77259	0.013722	1.4528	0.533873	3.87276	0.466117	1	1.60743	13.04	3.73767	8.99256	10.9155	5.9378	26	130
2014	851	0.009989	0	1	6	22.5441	2.83321	0.016309	1.50973	0.116515	4.14123	0.767923	1	1.66718	16.16	3.7612	8.99256	10.9154	5.94777	26	130
2015	851	0.006863	0	1	4	22.5932	2.89037	0.018043	1.8084	0.050344	3.49087	0.480067	1	1.67438	14.04	3.78419	8.99256	11.0509	5.97073	26	130
2016	851	0.005748	0	1	4	22.7719	2.94444	0.015579	1.42971	0.195728	1.97212	0.136157	1	1.64905	13.13	3.80666	8.99256	11.1239	5.99396	26	130
2017	851	0.006134	0	1	4	22.8235	2.99573	0.022838	1.22657	0.052891	0	0.05535	1	1.46479	12.81	3.82864	8.99256	11.2809	6.01127	26	130
2012	852	0.005509	0	1	6	21.4999	2.70805	0.059435	1.66459	0.144911	0.498291	0.682088	1	1.13674	67.5	3.8712	9.04712	11.2833	6.71138	21	83
2013	852	0.017689	0	1	6	21.5733	2.77259	0.041739	1.78062	0.076238	7.47503	0.372405	1	1.22879	67.5	3.89182	9.04712	11.6093	6.71186	21	83
2014	852	0.021297	0	1	6	21.5542	2.83321	0.027062	2.00762	-0.01899	0.70422	0.284081	1	1.43495	67.5	3.91202	9.05591	11.4927	6.71817	21	83
2015	852	0.075981	0	1	4	22.7218	2.89037	0.00577	1.84346	-0.019481	0	0.560274	1	2.95879	58.74	3.95124	9.05591	11.5534	6.72055	21	83
2016	852	0.067904	0	1	4	22.5982	2.94444	-0.123901	1.71285	-0.116316	0	0.740622	1	0	58.74	3.97029	9.05591	11.6215	6.72623	21	83
2017	852	0.070666	0	1	4	22.6687	2.99573	0.004957	1.55702	0.073137	2.13758	1.17364	1	3.16311	58.74	3.98898	9.05591	11.7267	6.74993	21	83
2018	852	0.011472	0	1	4	22.7821	3.04452	0.004076	1.30159	0.120003	-0.015956	0.367259	1	2.44328	58.74	3.98898	9.05591	11.814	6.78446	21	83
2017	856	0.008871	1	1	5	21.3332	2.99573	0.007723	3.32976	0.117344	0	0.662078	1	1.51277	30	3.98898	9.56086	11.399	6.62672	17	36
2018	856	0.012402	1	1	5	21.4517	3.04452	0.006681	2.36695	0.12572	0	0.827998	1	1.85854	30	3.98898	9.56086	11.4783	6.63068	17	36
2012	858	0.019547	0	0	4	24.5354	2.70805	0.228426	2.67148	0.226029	-0.226344	-0.000403	1	0.942528	36	3.95124	9.49334	10.2351	6.30372	6	49
2013	858	0.028331	0	0	4	24.5104	2.77259	0.188586	1.50813	-0.024711	-0.33499	0.522988	1	0.92648	36	3.97029	9.49334	10.103	6.31065	6	49
2014	858	0.042918	0	0	2	24.5608	2.83321	0.13054	1.88941	0.051652	0.59073	0.745026	1	0.917941	36	3.98898	9.49334	10.3834	6.31771	6	49
2015	858	0.016468	0	0	2	24.685	2.89037	0.121996	2.1267	0.132254	0.204636	0.667024	1	0.911661	36	4.00733	9.49334	10.4359	6.31369	6	49
2016	858	0.020319	0	0	2	24.8532	2.94444	0.1135	2.32972	0.183223	0.385955	0.540086	1	0.917979	36	4.02535	9.49334	10.5115	6.32077	6	49
2017	858	0.028162	0	0	2	24.9849	2.99573	0.142211	4.50429	0.140705	0.359407	0.291469	1	0.933503	36	4.04305	9.49334	11.0314	6.31897	6	49
2018	858	0.017019	0	0	2	25.1787	3.04452	0.163061	2.50358	0.213918	0.630352	0.376901	1	0.941687	35.21	4.04305	9.49334	10.9403	6.31355	6	49
2012	860	0.018656	0	1	4	23.2474	2.70805	0.010465	1.22527	0.207757	4.99676	0.052754	1	2.07345	48.99	4.07754	9.70571	11.3791	7.16819	4	18
2013	860	0.0341	0	1	4	23.3472	2.77259	0.014844	1.25813	0.104962	1.74521	0.417072	1	1.50806	48.99	4.09435	9.70571	11.9062	7.18258	4	18
2014	860	0.016428	0	1	4	23.4669	2.83321	0.023467	1.27063	0.127171	1.07471	0.744565	1	1.30494	38.98	4.11087	9.70571	11.5129	7.19549	4	18
2015	860	0.008547	0	1	4	23.4894	2.89037	0.02411	1.41272	0.022791	1.08754	0.178535	1	1.3056	39.19	4.12713	9.70571	11.5759	7.2043	4	18
2012	861	0.029147	1	1	4	22.0968	2.70805	0.110284	1.53985	0.171296	0.080829	0.09525	0	1.12218	69.62	3.80666	8.91382	11.5703	6.7121	12	122
2013	861	0.029737	1	1	4	22.3185	2.77259	0.081803	1.28205	0.217286	0.345171	0.141489	0	1.1116	69.62	3.82864	8.91382	12.1299	6.72419	12	122
2014	861	0.030859	1	1	4	22.6411	2.83321	0.041837	1.68245	0.369081	6.94929	0.053179	0	1.34805	62.8	3.85015	8.91382	11.7635	6.73626	12	122
2015	861	0.030274	1	1	4	22.7687	2.89037	0.026737	2.54961	0.136083	1.29306	0.223209	0	1.41362	48.17	3.8712	8.91382	11.8218	6.75015	12	122
2012	875	0.009869	0	1	6	23.4941	2.3979	-0.029426	0.993761	-0.066693	0	0.110003	1	0	25.58	3.91202	9.93324	10.98	6.62923	5	147
2013	875	0.011998	0	1	6	23.6294	2.48491	0.001197	0.992221	0.144392	0	0.087237	1	27.9667	14.7	3.93183	9.93324	11.1041	6.62367	5	147
2014	875	0.002945	0	1	6	23.7348	2.56495	0.002992	1.05975	0.014393	-0.50318	0.031805	1	10.1898	14.7	3.95124	9.93276	11.1689	6.62619	5	147
2015	875	0.008807	0	1	4	23.8532	2.63906	0.006403	1.28813	0.125745	0	0.303775	1	5.61541	15.08	3.97029	9.93276	11.2026	6.62517	5	147
2017	875	0.0183	0	1	4	24.2838	2.77259	-0.008375	0.9979	0.169839	0	0.410391	1	0	19.61	4.00733	9.93276	11.1886	6.61874	5	147
2018	875	0.020646	0	1	4	24.406	2.83321	0.006334	0.883511	0.129956	0	0.566776	1	4.56393	19.61	4.00733	9.93276	11.8058	6.62141	5	147
2012	877	0.032167	0	1	1	23.6759	2.63906	0.025158	1.03234	0.248833	-0.935677	-0.408808	1	1.7086	35.39	3.80666	9.53155	10.9962	5.55218	14	10
2013	877	0.002433	0	1	1	23.7833	2.70805	0.017891	0.879391	0.113401	-0.9873	-0.352924	1	2.01118	35.49	3.82864	9.53155	11.3357	5.57177	14	10
2014	877	0.020473	0	1	1	23.7972	2.77259	0.011781	1.0433	-0.00275	-1.20405	-0.343066	1	2.84757	35.49	3.85015	9.53155	11.1623	5.58687	14	10
2015	877	0.016951	0	1	1	23.7452	2.83321	-0.032622	0.982128	-0.050734	0	-0.400555	1	0	35.49	3.8712	9.53155	11.2164	5.58661	14	10
2012	878	0.042363	1	1	4	24.1817	2.70805	0.004128	1.41759	0.039488	0	-0.055678	1	4.84672	48.17	3.91202	9.95285	10.742	6.29803	2	73
2013	878	0.03668	1	1	4	24.0038	2.77259	-0.053407	1.21223	-0.163019	0	0.525886	1	0	48.17	3.98898	9.95285	11.0419	6.30408	2	73
2014	878	0.046509	1	1	4	23.937	2.83321	0.005195	1.53944	-0.064651	-1.19485	-0.049086	1	4.56176	48.17	4.00733	9.95285	10.9373	6.31083	2	73
2015	878	0.015294	1	1	4	23.8721	2.89037	0.002757	1.57081	-0.062796	0	-0.557216	1	5.9039	43.18	4.02535	9.82114	10.9964	6.31999	2	73
2016	878	0.02314	0	1	4	23.8608	2.94444	0.007568	1.43868	-0.011219	1.74955	-0.033134	1	4.0719	45.01	3.95124	9.95352	11.0691	6.32794	2	73
2017	878	0.016324	0	1	4	24.1852	2.99573	0.011676	1.33322	0.383165	-0.782385	-0.275984	1	2.10497	45.01	3.80666	9.96557	11.4084	6.33328	2	73
2018	878	0.023923	0	1	4	24.3413	3.04452	0.010781	1.00331	0.168953	-1.65628	0.48719	1	2.49335	37.51	3.80666	9.9529	11.4595	6.34914	2	73
2012	903	0.022794	0	1	3	22.4276	2.63906	0.007825	1.06012	0.23683	5.4087	0.866022	1	1.84202	38.14	3.89182	9.95285	10.742	6.29803	2	73
2013	903	0.015685	0	1	3	22.4344	2.70805	0.023636	1.0808	0.006827	0.005003	0.430936	1	1.44883	38.14	3.93183	9.95285	11.0419	6.30408	2	73
2014	903	0.005056	0	1	3	22.5841	2.77259	0.024098	1.24756	0.161549	2.16023	0.822551	1	1.33848	33.55	3.93183	9.95285	10.9373	6.31083	2	73
2015	903	0.004924	0	1	4	22.6851	2.83321	0.024071	1.41188	0.106269	-0.002657	0.488156	1	1.31077	33.55	3.82864	9.82114	10.9964	6.31999	2	73
2016	903	0.009095	0	1	4	22.883	2.89037	0.025785	1.33394	0.218783	0.759036	0.798725	1	1.23435	31.92	3.8712	9.95352	11.0691	6.32794	2	73
2017	903	0.011683	0	0	4	23.1015	2.94444	0.024093	1.11583	0.244284	4.99862	1.01748	1	1.13395	32.99	3.97029	9.96557	11.4084	6.33328	2	73
2018	903	0.013362	0	0	4	23.2352	2.99573	0.018624	0.939391	0.143056	2.17137	0.709637	1	1.27371	32.99	3.97029	9.9529	11.4595	6.34914	2	73
2012	906	0.012066	1	1	4	22.0786	2.63906	0.005305	1.03512	-0.099046	0	0.329704	1	2.16767	46.13	3.71357	9.37721	11.4065	6.49315	22	148
2013	906	0.013132	1	1	4	22.1965	2.70805	0.020779	1.23691	0.125142	-0.204574	0.101739	1	1.30654	46.13	3.73767	9.37721	11.5889	6.49647	22	148
2014	906	0.002329	1	1	4	22.4215	2.77259	0.014249	0	0.252266	-0.96077	0.393686	1	1.76949	46.13	3.80666	9.37721	11.587	6.50937	22	148
2015	906	0.005829	1	1	4	22.5174	2.83321	0.012752	1.63713	0.100694	-0.075132	0.39804	1	2.24634	38.81	3.82864	9.37721	11.6565	6.52262	22	148
2016	906	0.006484	0	1	4	22.7089	2.89037	0.016276	1.44823	0.210979	-0.602015	0.311828	1	1.97938	38.81	3.85015	9.37721	11.729	6.54535	22	148
2017	906	0.014997	0	1	4	23.099	2.94444	0.016642	1.07869	0.477113	-0.090874	0.329521	1	2.399	38.81	3.85015	9.37721	11.9345	6.56386	22	148
2018	906	0.018995	0	1	4	23.1777	2.99573	0.02643	1.03056	0.081948	0.11476	0.095825	1	1.87297	37.96	3.85015	9.37721	12.0014	6.59167	22	148
2012	913	0.004087	1	1	3	22.101	2.63906	-0.001236	0.884299	0.031702	-6.85924	-0.270844	1	2.17192	41.45	3.68888	9.14963	10.7894	6.38182	19	29
2013	913	0.026254	1	1	3	22.1366	2.70805	5.4e-05	1.01508	0.036281	-2.35321	-0.171008	1	2.5091	41.45	3.71357	9.14963	10.8797	6.38688	19	29
2014	913	0.022775	1	1	3	22.0137	2.77259	-0.060842	1.18192	-0.115675	0	-0.112745	1	0	41.45	3.73767	9.14963	10.9368	6.39209	19	29
2015	913	0.084364	1	1	4	21.9553	2.83321	-0.045124	1.93142	-0.05668	0	0.308793	1	0	41.45	3.7612	9.14963	10.9839	6.39274	19	29
2016	913	0.070907	1	1	4	22.0023	2.89037	0.085362	2.44405	0.048143	88.0782	0.426669	0	0.896868	29.77	3.78419	9.14963	11.0711	6.39693	19	29
2017	913	0.049724	1	1	4	22.0889	2.94444	0.020035	2.6592	0.090457	39.8987	0.397302	0	1.31048	29.77	3.80666	9.14963	11.3272	6.40357	19	29
2018	913	0.018529	1	1	4	22.1972	2.99573	0.008427	1.37516	0.11435	-15.6391	-0.340139	0	0.292651	29.77	3.80666	9.21533	11.4265	6.40523	19	29
2012	918	0.007054	1	1	4	24.0668	2.63906	0.001063	1.05278	0.11924	0.758383	1.05936	1	2.08571	28.46	3.97029	9.37721	11.4065	6.49315	22	148
2013	918	0.004046	1	1	4	24.195	2.70805	0.00081	0.970705	0.13676	-0.357262	0.573348	1	1.69966	28.46	3.98898	9.37721	11.5889	6.49647	22	148
2014	918	0.038694	1	1	4	24.3267	2.77259	-0.002022	1.05082	0.140779	-0.123116	-0.102439	1	1.94843	28.46	4.00733	9.37721	11.587	6.50937	22	148
2015	918	0.056699	1	1	4	24.2696	2.83321	-0.077372	1.23805	-0.055518	0	2.90256	1	0	28.46	4.02535	9.37721	11.6565	6.52262	22	148
2017	927	0.117667	0	1	4	22.3126	2.94444	-0.334645	2.46963	0.040561	0	0.213349	1	0	47.73	4.04305	9.38572	11.6889	6.95654	7	43
2018	927	0.322396	0	1	4	22.2306	2.99573	0.008107	2.08641	-0.078723	0	-0.13934	1	3.72744	47.73	4.04305	9.37246	11.7011	6.98657	7	43
2012	932	0.021434	0	1	4	24.9074	2.63906	-0.052762	0.940328	-0.236492	0	-0.069949	1	0	40.01	3.82864	9.37721	11.4065	6.49315	22	148
2013	932	0.026683	0	1	4	24.983	2.70805	0.002083	0.918009	0.078498	2.33816	0.048962	1	8.6121	49.96	3.85015	9.37721	11.5889	6.49647	22	148
2014	932	0.006425	0	1	4	25.015	2.77259	0.002005	0.960632	0.032496	0.714711	-0.09427	1	11.8638	59.906	3.8712	9.37721	11.587	6.50937	22	148
2015	932	0.018179	0	1	4	25.0605	2.83321	-0.052538	0.988985	0.046625	0	-0.101632	1	0	59.906	3.89182	9.37721	11.6565	6.52262	22	148
2018	932	0.016098	0	1	6	25.0439	2.99573	0.114357	0.894126	-0.011685	-0.327548	-0.104394	1	1.16475	60.43	3.7612	9.37721	12.0014	6.59167	22	148
2012	933	0.0217	1	1	5	24.4048	2.63906	0.003006	1.09223	0.320138	0	-0.219733	1	3.62959	22.54	4.00733	9.27837	9.85372	6.83958	18	37
2013	933	0.003051	1	1	3	24.494	2.70805	0.000426	0.953692	0.093374	-21.9664	-0.038895	1	9.31015	23.24	4.02535	9.27837	9.69966	6.84864	18	37
2014	933	0.003118	1	1	4	24.6577	2.77259	-0.008065	1.01887	0.153937	-5.31279	0.026103	1	0	23.68	3.93183	9.27837	10.0587	6.85615	18	37
2015	933	0.005507	1	1	4	24.644	2.83321	-0.036471	1.01688	-0.013652	0	-0.024261	1	0	24.21	3.95124	9.27837	10.1242	6.86807	18	37
2016	933	0.006488	1	1	4	24.6699	2.89037	-0.019796	1.05592	0.024279	-11.6258	0.234421	1	0	24.21	3.97029	9.45132	10.2158	6.88449	18	37
2017	933	0.019869	1	1	4	24.711	2.94444	0.005683	1.21239	0.041937	-3.19008	-0.039464	1	3.33581	24.21	3.98898	9.27837	10.1868	6.89467	18	37
2018	933	0.019524	1	1	4	24.7024	2.99573	-0.001196	0.995496	-0.008597	0	-0.092789	1	6.04888	24.21	3.98898	9.27837	10.2736	6.90675	18	37
2012	937	0.015302	1	1	4	24.4148	2.63906	0.057714	1.23378	0.053986	0.126507	0.054356	1	1.21096	36.45	3.98898	9.42811	9.96932	6.617	17	113
2013	937	0.023299	1	1	4	24.4393	2.70805	0.027308	0.978838	0.024793	28.1335	-0.076665	1	1.43208	36.45	4.00733	9.42811	9.9537	6.63713	17	113
2014	937	0.018701	1	1	4	24.4543	2.77259	-0.003922	1.0371	0.015124	0	-0.238093	1	0	45.93	4.02535	9.42811	10.0327	6.65015	17	113
2015	937	0.017975	1	1	4	24.4297	2.83321	0.007453	0.957017	-0.024337	0	-0.170601	1	5.18607	44.12	4.06044	9.42811	10.0964	6.65979	17	113
2012	948	0.028857	0	1	3	21.508	2.63906	0.00278	1.07878	0.002315	0	1.10516	1	4.64783	28.34	3.7612	9.95285	10.742	6.29803	2	73
2013	948	0.006798	0	1	3	21.6661	2.70805	0.001671	1.18041	0.171352	9.08422	0.832256	1	3.1177	28.64	3.78419	9.95285	11.0419	6.30408	2	73
2014	948	0.001642	0	1	4	21.6812	2.77259	0.003718	1.69055	0.01518	8.09908	0.970478	1	2.41123	28.64	3.89182	9.95285	10.9373	6.31083	2	73
2015	948	0.000862	0	1	4	21.6817	2.83321	0.007448	2.73025	0.000529	0	0.734287	1	2.15708	26.88	3.91202	9.82114	10.9964	6.31999	2	73
2012	950	0.010601	0	1	4	22.3687	2.63906	0.023154	1.08651	0.198386	4.37794	0.277801	1	1.44303	52.05	3.8712	11.319	10.5691	8.11474	28	141
2013	950	0.035834	0	1	4	22.6027	2.70805	0.000924	0.982562	0.263625	0	0.229635	1	10.5959	52.05	3.89182	11.319	10.5372	8.11922	28	141
2014	950	0.02478	0	1	4	22.6447	2.77259	-0.052793	1.16263	0.04302	0	-0.163281	1	0	51.13	3.91202	11.319	10.7758	8.12421	28	141
2015	950	0.034686	0	1	4	22.5294	2.83321	-0.060285	1.65805	-0.108932	0	-0.151317	1	0	46.82	3.93183	11.319	10.8652	8.12321	28	141
2012	952	0.03318	1	1	4	21.1654	2.63906	-0.06655	1.48532	0.032729	0	-0.062198	1	0	15.11	3.93183	9.7675	9.86371	6.61767	21	159
2013	952	0.071151	1	1	4	21.1627	2.70805	-0.003194	1.68275	-0.002665	0	-0.077386	1	0	15.11	3.95124	9.7675	9.7851	6.62034	21	159
2014	952	0.087762	1	1	4	21.1823	2.77259	-0.145085	2.41896	0.019747	0	-0.297071	1	0	15.11	3.97029	9.7675	10.0488	6.60854	21	159
2015	952	0.12287	1	1	4	21.2061	2.83321	0.011363	4.25462	0.024172	43.6779	-0.032442	1	2.69479	15.11	3.98898	9.7675	10.1371	6.61261	21	159
2012	955	0.036917	0	1	3	20.7812	2.63906	0.000558	1.72326	0.457027	0	0.310558	0	27.2665	18.03	4.15888	7.74284	10.5619	5.08512	20	1
2013	955	0.037052	0	1	3	20.7306	2.70805	-0.05319	2.00122	-0.049329	0	0.05021	0	0	16.21	4.17439	7.74284	10.9241	5.09498	20	1
2014	955	0.037958	0	1	3	20.7239	2.77259	0.00475	2.68766	-0.006746	2.46788	0.120713	0	4.02773	18.03	4.18965	7.73368	10.8186	5.10776	20	1
2015	955	0.045967	0	1	3	20.811	2.83321	-0.071668	5.38493	0.091062	0	-0.328013	0	0	16.73	4.20469	7.7424	10.8692	5.10473	20	1
2017	955	0.068277	0	1	3	21.0078	2.94444	0.033461	3.16971	0.120387	0	-0.082182	0	1.45042	16.73	4.23411	7.73587	11.0282	5.14166	20	1
2018	955	0.071598	0	1	3	20.851	2.99573	-0.099673	2.35152	-0.145045	0	-0.067778	0	0	16.73	4.23411	7.73587	11.0981	5.18178	20	1
2012	957	0.011751	0	1	1	21.7203	2.56495	0.021164	1.2498	0.194734	4.72921	0.751184	1	1.12904	21.72	4.02535	9.07142	10.5071	6.38772	10	119
2013	957	0.030889	0	1	3	21.9036	2.63906	0.031562	1.50209	0.201088	-0.562165	-0.27313	1	1.08798	21.72	4.04305	9.1032	10.5857	6.39275	10	119
2014	957	0.025052	0	1	3	22.1647	2.70805	0.068269	1.50535	0.298478	-0.978496	-0.285327	1	1.07366	21.72	4.06044	9.1032	10.6568	6.41689	10	119
2015	957	0.007608	0	1	3	22.6776	2.77259	0.056258	1.58118	0.669962	0.49449	0.688346	1	1.06695	23.06	4.07754	9.1032	10.7087	6.43342	10	119
2016	957	0.038848	0	1	3	22.8129	2.83321	0.072445	1.67925	0.144946	-0.198094	0.836622	1	1.09325	21.07	4.09435	9.1032	10.7711	6.45047	10	119
2017	957	0.038323	0	1	3	23.2431	2.89037	0.015384	1.25193	0.53751	0.147228	0.50358	1	1.54907	21.07	4.11087	9.1032	10.6805	6.46147	10	119
2018	957	0.015699	0	1	3	23.2286	2.94444	0.002986	0.994066	-0.014404	-0.078095	1.68695	1	4.38651	21.07	4.11087	9.06277	10.7287	6.46925	10	119
2017	960	0.021781	0	0	4	24.1427	2.89037	0.029298	1.23234	0.074853	-0.110893	-0.232014	1	1.56237	32.52	3.95124	9.96557	11.4084	6.33328	2	73
2018	960	0.021987	0	0	4	24.257	2.94444	0.032787	1.04326	0.121078	-0.35988	-0.264568	1	1.6151	32.52	3.95124	9.9529	11.4595	6.34914	2	73
2012	961	0.001909	1	1	7	24.5911	2.56495	0.022406	1.14391	0.425115	0.494065	0.584918	0	1.31101	72.63	3.93183	8.98732	11.043	6.64014	27	42
2013	961	0.005094	1	1	7	24.8994	2.63906	0.021745	0.977963	0.361091	5.46087	0.84867	0	1.19932	72.63	3.95124	8.98732	11.0928	6.64184	27	42
2014	961	0.004645	1	1	7	25.1574	2.70805	0.01111	1.03699	0.294388	3.50171	1.45193	0	1.2808	72.63	3.95124	9.26379	11.2575	6.64327	27	42
2015	961	0.007452	1	1	7	25.29	2.77259	0.004588	1.05013	0.14174	-0.99872	0.867342	0	1.61658	67.93	3.97029	9.26379	11.3414	6.64219	27	42
2016	961	0.00966	1	1	7	25.4866	2.83321	0.003065	1.1503	0.217293	-1.6095	1.58666	0	1.66706	54.26	3.98898	9.26379	11.4372	6.64249	27	42
2017	961	0.005259	1	1	7	25.8881	2.89037	0.003072	1.04093	0.494032	-0.474613	0.815719	0	1.37101	54.26	4.02535	9.26379	11.71	6.63857	27	42
2018	961	0.010668	1	1	7	26.1858	2.94444	0.009812	1.00516	0.332385	0.42975	-0.311011	0	1.13627	54.43	4.02535	9.26379	11.4561	6.63726	27	42
2012	963	0.015137	1	1	3	22.601	2.56495	0.094905	2.22463	0.118932	-0.215329	-0.126985	0	1.17308	35.5	4.20469	9.71541	11.396	6.5518	19	77
2013	963	0.006378	1	1	3	22.761	2.63906	0.097435	2.42475	0.173532	-0.197663	-0.121577	0	1.12885	35.5	4.21951	9.71692	11.6785	6.56046	19	77
2014	963	0.006119	1	1	3	22.9213	2.70805	0.104667	3.25566	0.173819	0.16241	-0.059584	0	1.13134	35.5	4.23411	9.71692	11.5504	6.5734	19	77
2015	963	0.006447	1	1	3	23.1584	2.77259	0.100915	3.83189	0.267562	-0.364553	-0.034962	0	1.14497	35.5	4.2485	9.71692	11.6283	6.58417	19	77
2012	970	0.06617	1	1	3	22.368	2.56495	0.152941	3.48417	0.017407	-0.246881	-0.099914	1	1.05717	23.17	4.2485	9.70571	11.3791	7.16819	4	18
2013	970	0.062991	1	1	3	22.4108	2.63906	0.072227	2.75934	0.043655	-0.094797	0.128278	1	1.08612	23.17	4.26268	9.70571	11.9062	7.18258	4	18
2014	970	0.008928	1	1	3	22.4071	2.70805	0.064097	3.11361	-0.003623	-0.084743	-0.035647	1	1.02392	23.17	4.27667	9.70571	11.5129	7.19549	4	18
2015	970	0.002758	1	1	3	22.3949	2.77259	0.062184	2.94793	-0.012131	0.610063	0.072549	1	0.874142	23.17	4.29046	9.70571	11.5759	7.2043	4	18
2012	977	0.019597	0	1	4	21.5033	2.56495	0.031513	1.86428	0.260397	0.504892	0.266575	1	1.15002	48.32	3.85015	9.00908	11.1483	6.41215	10	91
2013	977	0.020871	0	1	4	21.9586	2.63906	0.042047	3.51762	0.462573	0.188097	0.171269	1	1.44143	47.53	3.8712	9.00908	11.3542	6.41885	10	91
2014	977	0.008167	0	1	4	22.5064	2.70805	0.056955	3.62495	0.683888	0.599134	0.148455	1	1.16288	42.59	3.89182	8.98695	11.3151	6.4323	10	91
2015	977	0.02185	0	1	4	22.7799	2.77259	0.05717	4.52856	0.314497	1.04792	0.184222	1	1.20502	42.59	3.91202	8.98695	11.3612	6.43892	10	91
2016	977	0.028088	0	1	4	22.9292	2.83321	0.03123	2.82314	0.161111	-1.70451	0.21891	1	1.31117	40.9	3.93183	8.98695	11.4186	6.45047	10	91
2012	978	0.013502	1	1	4	21.5438	2.56495	0.024654	1.37703	-0.075594	-0.126035	-0.093379	1	1.57781	23.06	3.80666	10.2331	10.3369	6.25786	13	80
2013	978	0.014942	1	1	4	21.7445	2.63906	0.000304	1.24039	0.222257	-0.41969	-0.199591	1	6.18586	23.06	3.82864	10.2346	10.366	6.25728	13	80
2014	978	0.013348	1	1	4	21.8439	2.70805	0.009448	1.5674	0.104519	1.11829	3.46219	1	2.35619	23.06	3.85015	10.2346	10.5264	6.26625	13	80
2015	978	0.007752	1	1	4	21.7709	2.77259	0.00624	2.22931	-0.067953	-1.11776	-0.285888	1	3.47667	23.06	3.8712	10.2331	10.5797	6.27093	13	80
2016	978	0.008117	1	1	4	21.7041	2.83321	-0.017529	1.9609	-0.06456	-3.07563	-0.158021	1	0	16	3.89182	10.228	10.6266	6.2804	13	80
2017	978	0.016618	0	1	2	21.6891	2.89037	0.014412	1.53868	-0.014905	-1.57722	-0.122375	1	1.81675	16	4.00733	10.228	10.8583	6.2804	13	80
2018	978	0.008726	0	1	2	21.7958	2.94444	0.022639	1.09363	0.112569	-1.05461	-0.265058	1	1.4793	16	4.00733	10.2281	10.7426	6.28786	13	80
2012	980	0.00553	0	1	2	21.3437	2.56495	0.015164	1.0698	-0.004551	0	0.587765	0	1.79732	33.3	4.06044	9.19085	10.2672	4.99247	9	160
2013	980	0.009374	0	1	2	21.7563	2.63906	0.013976	0.809788	0.510842	68.7642	0.665918	0	1.58414	33.3	4.09435	9.19085	10.3733	4.99315	9	160
2014	980	0.006311	0	1	2	21.7911	2.70805	0.014462	1.28463	0.03537	1.54269	0.526949	0	1.09628	19.99	4.11087	9.19085	10.5269	4.99518	9	160
2015	980	0.006055	0	1	2	21.9496	2.77259	0.017764	0	0.171786	4.5809	1.00533	0	1.30273	19.99	4.12713	9.17761	10.566	4.99511	9	160
2016	980	0.008107	0	1	2	22.1375	2.83321	0.021188	2.32682	0.20665	5.01111	-0.001217	0	1.12411	19.99	4.14314	9.17761	10.6432	4.99721	9	160
2012	982	0.024006	0	1	2	22.3432	2.56495	0.055291	1.81251	0.388172	-0.075102	-0.120293	0	1.56442	33.35	3.91202	9.10775	10.9425	5.11919	8	144
2013	982	0.041415	0	1	2	22.8679	2.63906	0.032931	1.49254	0.689934	-0.998978	0.194314	0	1.77659	33.35	3.93183	9.10775	11.2187	5.15098	8	144
2014	982	0.047251	0	1	2	23.2846	2.70805	0.006908	0	0.517043	-2.57229	-0.070457	0	3.23727	48.53	3.95124	9.10775	11.0965	5.27811	8	144
2015	982	0.036129	0	1	2	23.3306	2.77259	-0.064621	0	0.047081	-162.825	-0.207313	0	0	28.58	3.97029	9.10775	11.1504	5.18867	8	144
2012	983	0.014578	0	1	6	24.5327	2.56495	0.044213	1.58125	0.167759	-1.31583	0.057521	1	1.25791	54.4	3.98898	8.85037	10.9049	5.90209	11	44
2013	983	0.006882	0	1	6	24.5554	2.63906	0.027593	1.07705	0.022965	-0.032852	0.061164	1	1.57156	54.4	4.00733	8.85037	11.0935	5.90672	11	44
2014	983	0.01324	0	1	6	24.5986	2.70805	0.007262	1.14928	0.044079	0	0.048344	1	3.26246	54.4	4.02535	8.85195	10.9857	5.91269	11	44
2015	983	0.013654	0	1	6	24.6789	2.77259	0.004033	1.00334	0.0837	-2.3558	-0.035937	1	4.54622	54.4	4.04305	8.85195	11.0585	5.90642	11	44
2016	983	0.003558	0	1	6	24.7101	2.83321	0.008369	1.13507	0.031612	1.38797	0.518894	1	2.39181	54.4	4.06044	8.85195	11.1307	5.9135	11	44
2017	983	0.013245	0	1	6	24.7812	2.89037	0.031763	1.18598	0.073757	-0.388587	0.029948	1	1.33987	54.4	4.07754	8.85195	11.389	5.9108	11	44
2018	983	0.01312	0	1	6	24.8985	2.94444	0.033034	0.906038	0.124446	-0.168338	0.096365	1	1.27726	54.4	4.07754	8.85195	11.5151	5.93224	11	44
2017	988	0.005096	0	1	3	22.8725	2.89037	0.037379	2.17265	0.535345	-0.151986	-0.059194	1	1.11686	28.68	3.95124	9.05591	11.7267	6.74993	21	83
2018	988	0.017832	0	1	3	22.8948	2.94444	0.030824	1.70713	0.02254	-0.700664	-0.062756	1	1.01669	28.68	3.95124	9.05591	11.814	6.78446	21	83
2012	993	0.01457	0	1	3	22.0023	2.56495	0.015249	1.51322	0.28286	-0.590554	-0.226651	1	2.06205	53.21	3.91202	9.50688	10.5457	5.83569	24	46
2013	993	0.006234	0	1	3	22.1551	2.63906	0.014789	1.18992	0.165155	-1.86187	0.157476	1	1.78352	53.21	3.93183	9.50688	10.4829	5.8499	24	46
2014	993	0.008483	0	1	3	22.0732	2.70805	0.005254	1.44207	-0.07929	-2.71263	1.20926	1	1.83263	50.01	3.95124	9.50688	10.7866	5.8642	24	46
2015	993	0.011995	0	1	3	21.9531	2.77259	0.004336	1.71115	-0.11315	-2.34799	0.016438	1	2.28753	53.21	3.98898	9.50688	10.8591	5.85484	24	46
2016	993	0.003807	0	1	3	22.0751	2.83321	0.00501	1.95362	0.129802	-3.5744	-0.008643	1	2.31519	53.21	4.00733	9.49153	10.9395	5.86363	24	46
2017	993	0.057509	0	1	3	22.217	2.89037	0.004955	1.23793	0.152406	-2.8371	-0.264439	1	2.35288	47.31	4.02535	9.50547	11.3781	5.86079	24	46
2018	993	0.065745	0	1	3	22.067	2.94444	-0.103771	1.03595	-0.139241	-31.4926	-0.154585	1	0	47.31	4.02535	9.50547	11.5547	5.8693	24	46
2012	995	0.028176	0	1	2	19.92	2.56495	0.022452	4.64042	0.032541	-1.01818	0.499501	0	1.43652	19.6	3.80666	10.4115	9.83943	5.24702	23	82
2013	995	0.033236	0	1	2	19.9649	2.63906	-0.062559	3.61525	0.045933	0	1.10184	0	0	19.6	3.82864	10.4115	9.91185	5.2391	23	82
2014	995	0.043022	0	1	2	20.0217	2.70805	-0.079244	5.19622	0.05838	0	-0.536858	0	0	19.6	3.85015	10.4115	10.0171	5.24122	23	82
2015	995	0.080327	0	1	2	20.1002	2.77259	0.002506	5.42739	0.081699	-0.65223	0.577789	0	3.92896	19.6	3.8712	10.4115	10.0402	5.24723	23	82
2016	995	0.097776	1	1	3	19.6835	2.83321	-0.468443	9.91472	-0.340749	0	-0.657727	0	0	19.6	3.98898	10.4115	10.1424	5.25227	23	82
2012	2001	0.033488	1	1	2	22.7819	2.19722	0.108509	1.94745	0.095598	-0.614958	0.069799	0	1.02598	56.36	3.82864	9.0187	11.3262	6.08859	19	117
2013	2001	0.013289	1	1	2	22.8699	2.30259	0.103101	1.85691	0.091996	0.359755	0.58323	0	1.04374	56.36	3.85015	9.02148	11.4049	6.09063	19	117
2014	2001	0.039967	1	1	2	22.9341	2.3979	0.088564	2.02645	0.066374	-0.419044	0.260429	0	1.05916	56.36	3.8712	9.02148	11.3637	6.09357	19	117
2015	2001	0.04176	1	1	2	22.9979	2.48491	0.040089	2.20966	0.065817	0.059491	0.101524	0	0.998097	56.36	3.89182	9.02148	11.4076	6.09382	19	117
2016	2001	0.042398	1	1	7	23.1578	2.56495	0.107392	2.14456	0.173394	0.031823	0.137697	0	0.99707	56.36	3.91202	9.02148	11.4742	6.09807	19	117
2017	2001	0.035764	1	1	7	23.6237	2.63906	0.094254	2.59253	0.593532	1.69787	0.443883	0	1.07136	48.55	3.93183	9.02148	11.5858	6.10032	19	117
2018	2001	0.037773	1	1	7	23.8113	2.70805	0.141256	1.72184	0.206353	0.115043	-0.05043	0	1.00665	48.55	3.93183	9.02148	11.6629	6.10256	19	117
2017	2002	0.022366	0	1	6	23.3862	2.63906	0.070664	1.66481	0.125582	-0.558259	-0.016517	0	1.26777	38.4	3.8712	8.79346	11.8024	6.13123	15	64
2018	2002	0.017331	0	1	6	23.3724	2.70805	0.043272	1.09133	-0.01365	-1.20745	0.242554	0	1.47264	36.5	3.8712	8.79346	11.8637	6.12905	15	64
2017	2009	0.017328	0	1	6	22.395	2.63906	0.017577	1.5747	0.104489	-0.969134	0.082957	0	1.41717	16.84	3.7612	8.43966	11.9192	6.20051	15	71
2017	2010	0.056359	1	1	4	23.9046	2.63906	0.022413	1.21159	0.407261	3.52797	0.162814	0	1.10945	60.56	4.04305	9.71692	11.9103	6.62539	19	77
2018	2010	0.050184	1	1	4	24.1221	2.70805	0.030031	1.25143	0.24298	2.10612	-0.602303	0	1.34666	61.84	4.04305	9.73228	11.9102	6.65157	19	77
2017	2016	0.074572	0	1	1	22.6862	2.63906	0.127891	1.70712	-0.009521	0.27456	0.13245	0	0.98502	53.57	4.02535	7.45934	11.9544	4.77912	12	108
2012	2027	0.08151	0	1	3	20.6174	2.19722	0.007543	1.43926	-0.021969	-0.622107	0.392458	0	1.0085	42.89	3.98898	8.91382	11.5703	6.7121	12	58
2013	2027	0.09908	0	1	3	20.3431	2.30259	-0.183758	2.05102	-0.248604	0	-0.264924	0	0	42.89	4.00733	8.91382	12.1299	6.72419	12	58
2014	2027	0.189347	0	1	3	20.1969	2.3979	0.011157	2.96292	-0.13601	15.9729	0.07992	0	1.11793	42.89	4.02535	8.91382	11.7635	6.73626	12	58
2015	2027	0.109167	0	1	3	23.2491	2.48491	0.270826	1.67851	0.412733	0	72.0674	0	0.967406	24.77	4.02535	8.91382	11.8218	6.75015	12	58
2012	2035	0.017246	0	1	2	21.3975	2.19722	0.083985	1.52476	0.591329	1.06556	0.224925	0	0.980398	21.59	3.93183	7.48661	11.2584	5.02388	12	8
2013	2035	0.014314	0	1	2	21.5844	2.30259	0.096993	1.79035	0.205518	0.15483	0.029796	0	0.982578	20.76	3.95124	7.48661	12.0515	5.0376	12	8
2014	2035	0.020707	0	1	2	21.6934	2.3979	0.109992	1.88386	0.115104	-0.006511	0.222061	0	0.964421	20.76	3.97029	7.48661	11.3928	5.0505	12	8
2015	2035	0.01994	0	1	2	21.7442	2.48491	0.078336	2.37144	0.052186	2.24492	0.251153	0	0.912826	17.42	3.98898	7.48661	11.4514	5.06689	12	8
2017	2036	0.005609	1	1	3	22.3133	2.63906	0.060375	2.00712	0.268634	0.886898	-0.008162	0	1.19203	11.93	4.07754	9.19177	11.925	6.39192	19	47
2018	2036	0.005398	1	1	3	22.6446	2.70805	0.032539	1.36095	0.392833	-0.532486	-0.057919	0	1.34233	11.34	4.07754	9.19177	11.9739	6.40192	19	47
2012	2038	0.011173	1	1	5	21.5193	2.19722	0.216528	5.80047	0.276798	-0.004145	0.580344	0	0.979603	22.66	3.8712	9.70571	11.3791	7.16819	4	18
2013	2038	0.016304	1	1	5	21.721	2.30259	0.210912	7.23647	0.223484	-0.112212	0.164401	0	0.981185	22.54	3.89182	9.70571	11.9062	7.18258	4	18
2014	2038	0.031688	1	1	5	21.923	2.3979	0.211218	4.71939	0.223801	-0.034652	0.114063	1	0.974239	22.54	3.93183	9.70571	11.5129	7.19549	4	18
2015	2038	0.049691	1	1	5	22.0481	2.48491	0.153449	5.25433	0.133336	-0.562765	0.171317	1	0.971221	22.55	3.95124	9.70571	11.5759	7.2043	4	18
2016	2038	0.028178	1	1	5	22.1297	2.56495	0.109619	3.91354	0.084978	-0.118552	0.375729	0	0.965937	22.55	3.97029	9.70571	11.6801	7.21744	4	18
2017	2038	0.012918	1	1	5	22.2461	2.63906	0.115322	4.05414	0.123439	-0.062911	0.522897	1	0.970613	22.57	3.98898	9.7054	11.7675	7.2145	4	18
2018	2038	0.01071	1	1	5	22.3304	2.70805	0.112944	3.07351	0.087941	-0.806129	0.080919	0	0.968988	22.57	3.98898	9.7054	11.8509	7.22694	4	18
2012	2046	0.014647	0	1	4	21.359	2.07944	0.034727	1.82908	0.592234	0.728488	0.584665	1	1.15637	40.82	3.89182	9.63142	10.7214	6.56484	18	90
2013	2046	0.015572	0	1	4	21.4408	2.19722	0.018898	1.54924	0.085189	0.258219	0.23375	1	1.389	40.82	3.91202	9.63142	10.723	6.54002	18	90
2014	2046	0.05605	0	1	5	21.5519	2.30259	0.006704	2.10543	0.117546	0	0.464366	1	1.69551	41.07	3.93183	9.63142	10.8081	6.54564	18	90
2015	2046	0.05379	0	1	5	21.5309	2.3979	-0.082029	2.47921	-0.020745	0	-0.11556	1	0	41.07	3.95124	9.63142	10.8531	6.59092	18	90
2018	2049	0.017254	0	1	5	22.4683	2.63906	0.060872	3.39662	0.099673	-0.642377	0.136604	1	0.999737	36.39	3.97029	9.56086	11.4783	6.63068	17	36
2012	2050	0.017121	1	1	3	22.3196	2.07944	0.057659	1.48078	0.020219	-0.841047	0.120663	0	1.10526	59.75	3.66356	9.0187	11.3262	6.08859	19	117
2013	2050	0.013337	1	1	3	22.6086	2.19722	0.049063	1.53107	0.335072	-0.205393	0.135628	0	1.2807	54.32	3.68888	9.02148	11.4049	6.09063	19	117
2014	2050	0.017705	1	1	3	22.6721	2.30259	0.06962	0	0.065595	-0.467672	-0.088999	0	1.19401	49.82	3.71357	9.02148	11.3637	6.09357	19	117
2015	2050	0.016416	1	1	3	22.8076	2.3979	0.075671	2.51903	0.046008	-0.60987	-0.282	0	1.0303	42.76	3.73767	9.02148	11.4076	6.09382	19	117
2016	2050	0.011186	1	1	3	22.8513	2.48491	0.102615	2.45645	0.044674	-0.327606	-0.063788	0	0.909384	43.76	3.7612	9.02148	11.4742	6.09807	19	117
2017	2050	0.009783	1	1	3	23.2368	2.56495	0.101303	2.84928	0.293369	-0.454248	-0.177923	0	1.08452	37.18	3.78419	9.02148	11.5858	6.10032	19	117
2018	2050	0.014241	1	1	3	23.3575	2.63906	0.094121	2.14949	0.128297	-0.222759	-0.0389	0	0.966081	37	3.78419	9.02148	11.6629	6.10256	19	117
2012	2052	0.023577	1	1	4	21.872	1.94591	0.061261	1.48199	0.056211	0.077848	0.548857	0	1.4718	32.05	3.91202	7.5994	11.7219	5.66157	12	96
2013	2052	0.091225	1	1	4	21.9195	2.07944	0.010327	2.69865	0.048631	3.88743	0.226429	0	2.18188	32.05	3.93183	7.5994	13.0557	5.73818	12	96
2014	2052	0.086182	1	1	4	21.8172	2.19722	-0.139572	2.36388	-0.097256	0	0.113673	0	0	24.03	3.95124	7.5994	11.915	5.80574	12	96
2015	2052	0.101221	1	1	4	21.8441	2.30259	0.021886	3.28478	0.027315	-88.3936	0.232399	0	0	16.88	3.97029	7.5994	11.9703	5.87209	12	96
2012	2056	0.060175	0	1	2	22.1662	1.94591	-0.0515	1.72743	0.025452	-7.3923	-0.344883	0	0	56	3.95124	9.30036	10.8251	6.15401	19	142
2013	2056	0.073204	0	1	2	22.203	2.07944	0.063265	1.78151	0.037445	0.208416	0.167703	0	1.0967	56	3.98898	9.30036	11.0438	6.15994	19	142
2014	2056	0.011583	0	1	2	22.2883	2.19722	0.07975	2.19595	0.089055	0.300904	0.060337	0	1.07401	55.74	3.98898	9.30036	10.9862	6.16353	19	142
2015	2056	0.011559	0	1	4	22.3602	2.30259	0.06286	2.55792	0.074578	-0.511523	-0.005913	0	0.987328	50.15	4.00733	9.30036	11.0426	6.1698	19	142
2016	2056	0.011691	0	1	4	22.4861	2.3979	0.075636	2.2795	0.13408	0.280158	-0.02393	0	0.981535	50.15	4.02535	9.30036	11.1148	6.17587	19	142
2012	2067	0.016953	1	1	2	22.3736	1.94591	0.002265	1.00413	-0.046388	0	-0.046958	0	9.98301	16.26	3.80666	8.27257	11.062	5.84209	19	38
2013	2067	0.004367	1	1	2	22.3698	2.07944	0.001059	0.897699	-0.003863	0	0.124487	0	17.314	16.26	3.82864	8.27257	11.4183	5.84615	19	38
2014	2067	0.002842	1	1	2	22.4829	2.19722	0.000547	1.15877	0.119783	0	-0.017379	0	23.1673	16.26	3.85015	8.27257	11.2045	5.85249	19	38
2015	2067	0.025779	1	1	2	22.4669	2.30259	0.000364	2.03757	-0.015825	-2.89978	0.01275	0	79.0866	16.29	3.8712	8.27257	11.2496	5.85645	19	38
2016	2067	0.045419	1	1	2	22.4621	2.3979	0.055398	1.60955	-0.004867	0	0.373809	0	1.36568	16.29	3.89182	8.3483	11.3382	5.86363	19	38
2017	2067	0.030886	1	1	2	22.5636	2.48491	0.109924	1.36039	0.106907	-0.369637	-0.072538	0	1.11475	15.79	3.91202	8.3483	11.4063	5.81711	19	38
2018	2067	0.040929	1	1	2	22.5762	2.56495	0.056085	0.937096	0.01268	-1.18599	-0.065441	0	1.2561	16.04	3.91202	8.3483	11.4899	5.8861	19	38
2012	2069	0.051805	0	1	7	22.3169	1.94591	0.021046	2.68912	0.113543	-2.87041	-0.044559	1	1.38693	45.76	3.89182	9.43939	11.5417	6.38063	27	42
2013	2069	0.116746	0	1	4	22.3939	2.07944	0.018305	2.43218	0.080026	2.32227	0.02301	1	1.70635	45.76	3.91202	9.43939	11.7711	6.38266	27	42
2014	2069	0.121185	0	1	4	22.3081	2.19722	-0.24501	2.43374	-0.082294	0	-0.103136	1	0	45.76	3.93183	9.43939	11.6077	6.38738	27	42
2015	2069	0.115533	0	1	4	22.2241	2.30259	-0.05472	2.87947	-0.080532	0	-0.064747	1	0	45.76	3.95124	9.43939	11.6144	6.38614	27	42
2016	2069	0.056658	0	1	4	22.1573	2.3979	-0.013212	2.6157	-0.032805	-4.54451	0.033367	1	0	30.76	3.97029	9.43939	11.4873	6.39024	27	42
2017	2069	0.061978	0	1	4	22.0955	2.48491	-0.113366	2.29078	-0.118504	-12.0499	0.079332	1	0	30.76	3.98898	9.43939	11.6411	6.38856	27	42
2018	2069	0.077166	0	1	4	21.9914	2.56495	0.009562	1.51143	-0.098802	-0.326314	-0.002796	1	4.02194	30.76	3.98898	9.4913	11.6974	6.38856	27	42
2012	2074	0.008288	1	1	7	20.7991	1.94591	0.041801	1.68313	0.155852	-1.95043	-0.189354	0	1.2571	17.03	3.73767	8.98732	11.043	6.64014	15	25
2013	2074	0.006283	1	1	7	20.9589	2.07944	0.034003	1.59427	0.17324	-0.449728	-0.052144	0	1.32076	12.77	3.7612	8.98732	11.0928	6.64184	15	25
2014	2074	0.025652	1	1	7	20.9654	2.19722	0.037254	3.11171	0.006542	0.277116	0.945373	0	1.38237	12.77	3.78419	9.26379	11.2575	6.64327	15	25
2015	2074	0.029413	1	1	7	22.6274	2.30259	0.087484	2.11663	1.54803	1.30025	1.0531	0	1.03203	24.78	3.95124	9.26379	11.3414	6.64219	15	25
2016	2074	0.032216	1	1	7	23.0471	2.3979	0.101114	2.21183	0.521569	0.444302	0.304636	0	1.03507	24.79	3.97029	9.26379	11.4372	6.64249	15	25
2017	2074	0.033191	1	1	7	23.5622	2.48491	0.049142	1.55183	0.673753	0.021267	-0.202225	0	1.04843	24.84	3.98898	9.26379	11.71	6.63857	15	25
2018	2074	0.011334	1	1	7	23.7479	2.56495	0.028255	1.19776	0.204137	-1.39677	-0.308578	0	1.16663	24.84	3.98898	9.26379	11.4561	6.63726	15	25
2017	2077	0.050829	1	1	4	22.7129	2.48491	0.003727	1.42025	0.056092	-0.092978	0.242717	1	2.21311	48.97	3.66356	8.25323	11.9347	5.60212	15	146
2018	2077	0.046915	1	1	4	22.7003	2.56495	-0.078952	0.859439	-0.01252	0	1.38837	1	0	49.89	3.66356	8.25323	11.9784	5.60212	15	146
2012	2078	0.011593	0	1	3	23.4428	1.94591	0.014454	1.04936	-0.000992	-0.273268	0.054014	0	3.88897	67.51	4.09435	9.34338	10.5755	6.74182	10	92
2013	2078	0.013738	0	1	3	23.4889	2.07944	0.02001	1.07324	0.047251	0.316023	-0.046625	0	2.15132	71.62	4.11087	9.33353	10.6284	6.74264	10	92
2014	2078	0.009317	0	1	3	23.514	2.19722	0.033569	1.18511	0.025402	0.468516	0.011012	0	1.78867	65.16	4.12713	9.33353	10.741	6.75705	10	92
2015	2078	0.005029	0	1	3	23.7048	2.30259	0.038295	1.27393	0.210185	0.683318	0.058015	0	1.56751	55.88	4.14314	9.33353	10.7899	6.76555	10	92
2016	2078	0.013749	0	1	3	23.7287	2.3979	0.057353	1.42388	0.024158	0.316538	0.16853	0	1.37463	48.4	4.15888	9.33353	10.8525	6.77537	10	92
2017	2078	0.009302	0	1	3	23.9835	2.48491	0.086356	1.49599	0.290286	0.31125	0.035739	0	1.19495	47.34	4.17439	9.32251	11.546	6.78333	10	92
2018	2078	0.01177	0	1	3	24.1084	2.56495	0.075947	1.07164	0.133053	-0.048797	0.003963	0	1.26466	47.66	4.17439	9.32251	11.3961	6.79235	10	92
2012	2079	0.015832	0	1	4	21.1123	1.94591	0.011922	2.26071	-0.024687	0	0.074115	0	0.142805	36.99	4.02535	9.04641	11.6442	6.47358	15	121
2013	2079	0.011208	0	1	4	21.0992	2.07944	0.027278	3.14134	-0.012942	-0.124475	-0.092398	0	0.683185	36.74	4.04305	9.04641	12.2011	6.4828	15	121
2014	2079	0.003926	0	1	4	21.1175	2.19722	0.024403	3.6639	0.018489	-0.614748	-0.094218	0	0.691601	34.82	4.06044	9.06612	11.7747	6.49391	15	121
2015	2079	0.035765	0	1	4	21.1218	2.30259	0.012562	5.44875	0.004243	0.707184	0.0551	0	0.179755	34.28	4.07754	9.06612	11.8256	6.50281	15	121
2016	2079	0.037321	0	1	4	21.2863	2.3979	0.075234	3.9324	0.178849	0.198893	0.039009	0	0.873056	34.28	4.09435	9.06612	11.8883	6.51915	15	121
2017	2079	0.000913	0	1	4	21.4069	2.48491	0.075254	3.60023	0.128118	-0.078591	0.006072	0	1.13135	34.28	4.11087	9.06612	11.9079	6.53814	15	121
2018	2079	0.005376	0	1	4	21.4432	2.56495	0.064356	1.80211	0.037033	-0.105374	-0.003199	0	0.910772	34.37	4.11087	9.06612	11.9723	6.55678	15	121
2012	2081	0.008857	0	1	3	23.3148	1.94591	0.083567	3.09515	0.732571	0.395178	0.429542	0	0.96792	27.98	3.71357	9.04641	11.6442	6.47358	15	121
2013	2081	0.006407	0	1	3	23.6054	2.07944	0.08895	2.062	0.337266	0.351822	0.393437	0	1.00447	24.7	3.73767	9.04641	12.2011	6.4828	15	121
2014	2081	0.018292	0	1	3	23.8009	2.19722	0.087445	1.96566	0.215943	0.114587	0.032229	0	1.00841	24.7	3.7612	9.06612	11.7747	6.49391	15	121
2015	2081	0.018887	0	1	3	23.9343	2.30259	0.064733	1.92766	0.142672	-0.407154	-0.290346	0	1.01759	24.7	3.78419	9.06612	11.8256	6.50281	15	121
2017	2086	0.122096	0	1	3	22.1214	2.48491	0.029973	1.88584	0.053217	1.25635	0.152716	0	1.24168	27.92	4.06044	9.53619	11.9386	6.48311	10	106
2018	2086	0.162069	0	1	3	22.1494	2.56495	-0.190077	1.07865	0.028355	-71.8436	-0.270144	0	0	25.39	4.06044	9.53712	11.8651	6.48311	10	106
2012	2089	0.028599	0	1	4	21.3618	1.94591	0.063177	1.62994	0.178611	-0.093724	-0.025508	0	1.18254	18.68	3.8712	9.04641	11.6442	6.47358	15	121
2013	2089	0.013959	0	1	4	21.5268	2.07944	0.038731	1.62874	0.179486	4.53896	0.194793	0	1.31177	17.97	3.89182	9.04641	12.2011	6.4828	15	121
2014	2089	0.00391	0	1	4	21.9873	2.19722	0.041525	2.11421	0.584734	1.16315	1.35581	0	1.29704	18.05	3.91202	9.06612	11.7747	6.49391	15	121
2015	2089	0.020459	0	1	4	22.3084	2.30259	0.0324	2.91132	0.378707	-0.129552	-0.013934	0	1.50199	18.05	3.93183	9.06612	11.8256	6.50281	15	121
2016	2089	0.037318	0	1	4	22.4051	2.3979	0.010627	2.02269	0.101528	-2.98046	-0.481866	0	2.12689	18.05	3.95124	9.06612	11.8883	6.51915	15	121
2017	2089	0.05202	0	1	4	22.2366	2.48491	-0.035901	1.92009	-0.155067	-8.22706	-0.373771	0	0	18.05	3.97029	9.06612	11.9079	6.53814	15	121
2018	2089	0.095665	0	1	4	22.2772	2.56495	-0.110622	1.65966	0.041395	-7.78164	4.88391	0	0	18.05	3.97029	9.06612	11.9723	6.55678	15	121
2012	2095	0.005308	1	1	3	20.1537	1.94591	0.065642	3.55616	0.076667	-0.237539	0.348357	0	0.77403	48.75	3.71357	9.71541	11.396	6.5518	19	77
2013	2095	0.003885	1	1	3	20.2017	2.07944	0.057122	7.7235	0.049181	-0.423606	-0.095486	0	0.799671	48.75	3.73767	9.71692	11.6785	6.56046	19	77
2014	2095	0.020996	1	1	3	20.1944	2.19722	0.05744	11.3675	-0.007262	-0.522877	-0.053021	0	0.700237	48.75	3.7612	9.71692	11.5504	6.5734	19	77
2015	2095	0.02392	1	1	3	20.1988	2.30259	0.03028	31.4002	0.004387	-1.84648	0.216727	0	0.501875	48.75	3.78419	9.71692	11.6283	6.58417	19	77
2016	2095	0.007498	1	1	3	20.8965	2.3979	0.010103	8.58546	1.00917	-2.13876	0.558778	0	0.242105	48.75	3.80666	9.71692	11.7303	6.60123	19	77
2017	2095	0.042188	1	1	3	20.9816	2.48491	0.015961	6.95494	0.088819	-1.14763	0.119639	0	0.495517	48.75	3.82864	9.71692	11.9103	6.62539	19	77
2018	2095	0.036009	1	1	3	21.1268	2.56495	0.025166	3.58257	0.156281	-0.460496	-0.201994	0	0.609688	48.75	3.82864	9.73228	11.9102	6.65157	19	77
2012	2097	0.015628	0	1	4	22.3926	1.94591	0.001026	1.15352	0.103236	0	-0.202682	0	10.451	26.57	4.18965	9.37721	11.4065	6.49315	22	148
2013	2097	0.00637	0	1	4	22.4514	2.07944	0.004623	1.1812	0.060528	0	0.013363	0	5.24548	26.57	4.20469	9.37721	11.5889	6.49647	22	148
2014	2097	0.005144	0	1	4	22.5842	2.19722	0.000621	1.26501	0.142074	0	0.354745	0	0	21.71	4.21951	9.37721	11.587	6.50937	22	148
2015	2097	0.004228	0	1	4	22.5669	2.30259	-0.00558	1.76002	-0.017208	0	-0.210254	0	0	21.71	4.21951	9.37721	11.6565	6.52262	22	148
2012	2102	0.056239	0	1	7	21.3911	1.94591	0.009383	1.37871	0.00741	0	0.428386	0	2.30518	15.54	3.68888	9.30701	10.9559	6.54132	24	88
2013	2102	0.016094	0	1	7	21.4232	2.07944	0.012704	1.52396	0.032642	0	0.809993	0	2.63474	15.54	3.71357	9.30701	11.2134	6.55607	24	88
2014	2102	0.020865	0	1	7	22.219	2.19722	0.000717	1.43065	1.21607	0	0.190081	0	3.56106	15.02	3.73767	9.30701	11.131	6.57396	24	88
2015	2102	0.020976	0	1	7	22.3067	2.30259	0.039268	1.89968	0.091716	4.84683	1.76204	0	1.40163	13.87	3.7612	9.30701	11.1903	6.58265	24	88
2016	2102	0.011693	0	1	7	22.6861	2.3979	0.034765	1.51089	0.461465	2.13456	-0.143769	0	1.19495	12.96	3.78419	9.30701	11.2617	6.59305	24	88
2017	2102	0.226894	0	1	7	22.8287	2.48491	0.033878	1.33417	0.153239	1.15219	0.495133	0	1.20869	12.35	3.80666	9.30701	11.6353	6.60935	24	88
2017	2104	0.005743	1	1	4	21.5056	2.3979	0.075056	2.68792	0.034294	-0.301632	0.301024	0	1.04595	20.21	3.55535	8.25323	11.9347	5.60212	15	146
2018	2104	0.014131	1	1	4	21.5344	2.48491	0.065599	1.82416	0.029242	0.337921	0.470145	0	1.00168	20.21	3.55535	8.25323	11.9784	5.60212	15	146
2012	2109	0.039655	0	1	1	21.2736	1.79176	0.073909	1.81365	0.003406	-0.889856	-0.096012	1	1.14984	41.38	3.98898	9.22906	10.3729	6.26891	29	34
2013	2109	0.085298	0	1	1	21.3606	1.94591	0.032517	1.25746	0.090859	46.3876	0.149806	1	1.18038	41.38	4.00733	9.22906	10.4604	6.2789	29	34
2014	2109	0.063434	0	1	1	21.3858	2.07944	-0.077658	1.50096	0.025475	0	-0.117128	1	0	41.38	4.00733	9.22906	10.6447	6.26663	29	34
2015	2109	0.051189	0	1	1	21.296	2.19722	-0.084083	0	-0.085825	0	6.24411	1	0	41.38	4.00733	9.22906	10.6788	6.26832	29	34
2017	2110	0.028299	0	1	3	23.4802	2.3979	0.253295	1.71217	0.252546	0.614568	2.08687	1	1.01325	53.42	4.00733	10.0417	11.6756	5.66296	24	3
2018	2110	0.01819	0	1	3	24.0632	2.48491	0.230961	1.03362	0.277553	-0.316306	0.020823	1	1.00687	55.02	4.00733	10.0417	11.7692	5.66643	24	3
2017	2112	0.079583	1	1	3	20.8791	2.3979	-0.106563	3.42797	-0.049875	0	0.03006	1	0	14.77	3.97029	9.14963	11.3272	6.40357	27	86
2018	2112	0.090614	1	1	3	20.7258	2.48491	0.00627	1.86715	-0.142056	0	-0.001449	1	4.41611	14.77	3.97029	9.21533	11.4265	6.40523	27	86
2012	2116	0.003292	1	1	3	21.7904	1.79176	0.046123	1.77964	0.222866	-0.180864	0.049812	1	0.944426	54.32	4.02535	8.75463	11.3548	7.26326	1	4
2013	2116	0.012568	1	1	3	21.9421	1.94591	0.047135	1.68047	0.1638	-0.208776	0.439327	1	0.960822	54.32	4.04305	8.75463	11.9241	7.26704	1	4
2014	2116	0.011398	1	1	3	21.8987	2.07944	0.061485	2.27206	-0.042487	-0.054933	0.263342	1	0.952937	53.73	4.06044	8.75463	11.4863	7.27149	1	4
2015	2116	0.020696	1	1	3	21.9832	2.19722	0.064679	2.73225	0.088138	0.112748	0.703196	1	0.918856	53.14	4.07754	8.75479	11.5502	7.27446	1	4
2012	2121	0.00388	0	1	7	21.7439	1.79176	0.029731	1.38079	0.070192	-1.02708	0.25224	0	1.50981	42.17	3.85015	7.5994	11.7219	5.66157	12	96
2013	2121	0.004566	0	1	7	21.8067	1.94591	0.029132	1.36785	0.064876	-0.379369	0.317414	0	1.35025	42.42	3.8712	7.5994	13.0557	5.73818	12	96
2014	2121	0.011252	0	1	7	22.2655	2.07944	0.027592	1.48571	0.582043	0.321887	0.711373	0	1.40786	42.12	3.91202	7.5994	11.915	5.80574	12	96
2015	2121	0.010299	0	1	7	23.0567	2.19722	0.01959	1.64059	1.20606	0.128148	0.422356	0	1.69639	41.02	3.91202	7.5994	11.9703	5.87209	12	96
2016	2121	0.012052	0	1	7	23.2266	2.30259	0.022669	1.36978	0.185271	0	0.550157	0	1.82975	40.95	3.93183	7.5994	12.0282	5.95324	12	96
2017	2121	0.044794	0	1	7	23.4534	2.3979	0.025805	1.25375	0.254498	-0.176983	0.224595	0	1.70606	43.14	3.95124	7.5994	12.1231	6.07535	12	96
2018	2121	0.157754	0	1	7	23.3196	2.48491	-0.090696	1.12074	-0.128607	0	-0.188447	0	0	32.35	3.95124	7.5994	12.1525	6.1203	12	96
2012	2128	0.049864	0	1	4	22.9191	1.79176	0.175205	2.34846	0.115211	6.056	0.389661	1	1.06634	69.4	3.93183	10.9943	10.8963	5.7677	3	134
2013	2128	0.056744	0	1	4	23.0133	1.94591	0.092544	1.43583	0.098811	0.8185	0.161553	1	1.13035	69.4	3.95124	10.9943	10.9243	5.77206	3	134
2014	2128	0.017446	0	1	4	23.3577	2.07944	0.044645	1.39709	0.013874	0	0.894028	1	1.32614	59.16	3.97029	11.1509	11.0084	5.76644	3	134
2015	2128	0.013793	0	1	4	23.368	2.19722	0.037832	1.34043	0.004754	0	0.387217	1	1.30806	59.22	3.98898	10.9959	11.0042	5.76635	3	134
2012	2129	0.023152	1	1	3	22.9918	1.79176	-0.010115	1.64439	0.485096	0	0.944918	1	0	41.15	3.91202	9.37246	11.4422	6.90093	7	43
2013	2129	0.01355	1	1	3	23.0895	1.94591	0.007231	1.98095	0.102661	0.470433	0.117089	1	2.68826	41.15	3.93183	9.38572	11.8715	6.91175	7	43
2014	2129	0.003632	1	1	3	23.3739	2.07944	0.009286	1.74808	0.328945	-0.240658	0.092787	1	2.47185	33.71	3.95124	9.38572	11.5639	6.92432	7	43
2015	2129	0.003121	1	1	3	23.7717	2.19722	0.010079	1.90623	0.488631	-0.164395	0.032037	1	1.68981	27.95	3.97029	9.38572	11.5895	6.9343	7	43
2016	2129	0.004068	1	1	3	23.8585	2.30259	0.017565	0	0.090662	-0.466399	-0.238858	1	1.1946	28.34	3.98898	9.38572	11.6531	6.95082	7	43
2018	2129	0.026167	1	1	3	24.4774	2.48491	0.018479	1.09812	0.37704	0.394068	0.610435	1	1.70773	27.55	4.00733	9.37246	11.7011	6.98657	7	43
2012	2137	0.10355	0	1	4	20.6	1.79176	0.034788	2.26888	-0.240875	4.88893	-0.400193	0	0.951247	51.67	3.91202	7.5994	11.7219	5.66157	12	96
2013	2137	0.10138	0	1	4	20.5837	1.94591	-0.219331	2.3804	-0.016103	0	-0.434699	0	0	47.5	3.93183	7.5994	13.0557	5.73818	12	96
2014	2137	0.094516	0	1	4	20.3137	2.07944	0.019212	4.68748	-0.236664	0.001027	0.344534	0	0.52017	47.24	3.95124	7.5994	11.915	5.80574	12	96
2015	2137	0.040743	0	1	4	21.0107	2.19722	0.014368	5.06153	1.00784	10.416	1.53609	0	0.535749	43.1	3.95124	7.5994	11.9703	5.87209	12	96
2016	2137	0.034406	0	1	4	21.3671	2.30259	0.080232	2.316	0.42812	-0.084218	0.109367	0	0.916455	38.18	3.98898	7.5994	12.0282	5.95324	12	96
2017	2137	0.150678	0	1	4	21.4805	2.3979	0.035858	1.53626	0.12008	-0.55872	0.400241	0	0.869769	37.99	4.00733	7.5994	12.1231	6.07535	12	96
2018	2137	0.151923	0	1	4	21.2505	2.48491	-0.215162	1.7328	-0.205466	-36.7281	0.038962	0	0	37.06	4.00733	7.5994	12.1525	6.1203	12	96
2017	2147	0.084114	1	1	2	23.5226	2.3979	0.095492	1.27434	0.069762	158.536	-0.422867	0	1.14009	62.05	4.02535	8.30622	11.5985	5.43372	9	158
2018	2147	0.240131	1	1	2	23.4266	2.48491	-0.014393	0.952771	-0.091593	0	0.485602	0	0	62.05	4.02535	8.30622	11.8537	5.43372	9	158
2012	2149	0.019128	0	1	4	21.687	1.79176	0.020778	1.33588	-0.039525	-0.31198	-1.24313	1	2.50359	36.47	3.85015	9.22108	10.8428	6.6796	29	128
2013	2149	0.001824	0	1	4	21.7467	1.94591	0.018649	1.45212	0.061533	0	-0.825826	1	2.22112	36.47	3.8712	9.21999	11.0108	6.6932	29	128
2014	2149	0.035424	0	1	4	21.7869	2.07944	0.013504	1.56327	0.040973	4.9038	1.00689	1	2.8171	36.47	3.89182	9.21999	11.0634	6.70356	29	128
2015	2149	0.030697	0	1	4	21.7764	2.19722	-0.061078	2.36294	-0.010417	0	-0.286944	1	0	35.19	3.91202	9.21999	11.1115	6.704	29	128
2016	2149	0.022767	0	1	4	21.9256	2.30259	0.01229	1.99578	0.160823	1.83142	-0.08225	1	2.43861	28.89	3.93183	9.22088	11.1755	6.71538	29	128
2017	2149	0.019362	0	1	4	21.9955	2.3979	0.025625	1.57323	0.072416	-0.05227	0.508734	1	1.30901	28.89	3.95124	9.28294	11.341	6.80904	29	128
2018	2149	0.021505	0	1	4	22.0771	2.48491	0.026587	1.03704	0.085085	0.937295	0.434992	1	1.39425	28.89	3.95124	9.30183	11.5558	6.89467	29	128
2017	2151	0.01684	0	1	4	22.6232	2.3979	0.017203	1.83762	0.187003	-0.143138	0.458753	0	1.12764	31.5	4.00733	9.7054	11.7675	7.2145	4	18
2018	2151	0.074842	0	1	4	22.6027	2.48491	0.020072	1.53447	-0.020344	8.68116	0.230991	0	1.17111	28.52	4.00733	9.7054	11.8509	7.22694	4	18
2012	2156	0.015049	1	1	6	21.9419	1.79176	0.011187	1.10593	-0.002309	0.321419	-0.059368	0	1.95064	36.93	3.71357	8.98732	11.043	6.64014	15	25
2013	2156	0.009838	1	1	6	22.0279	1.94591	0.016456	1.40166	0.089815	-0.164185	-0.029723	0	1.66302	36.93	3.73767	8.98732	11.0928	6.64184	15	25
2014	2156	0.003563	1	1	6	22.0983	2.07944	0.030549	1.71995	0.072938	-0.052379	-0.043501	0	1.25006	36.93	3.7612	9.26379	11.2575	6.64327	15	25
2015	2156	0.009364	1	1	6	22.5969	2.19722	0.022624	2.40597	0.646487	-0.317988	0.069829	0	1.23083	31.09	3.78419	9.26379	11.3414	6.64219	15	25
2016	2156	0.009436	1	1	6	23.1395	2.30259	0.021128	1.43967	0.720397	-0.184077	-0.057217	0	1.19327	31.25	3.80666	9.26379	11.4372	6.64249	15	25
2017	2156	0.006993	1	1	6	23.2203	2.3979	0.016231	1.54325	0.084198	-0.587847	-0.112146	0	2.11657	31.25	3.82864	9.26379	11.71	6.63857	15	25
2018	2156	0.007709	1	1	6	23.3601	2.48491	0.010956	1.10399	0.150001	-1.39148	-0.129284	0	1.92505	28.35	3.82864	9.26379	11.4561	6.63726	15	25
2012	2166	0.04812	1	1	6	20.6269	1.79176	-0.072682	2.01462	-0.019397	0	0.807731	0	0	29.81	3.89182	10.2331	10.3369	6.25786	13	80
2013	2166	0.048685	1	1	6	20.8622	1.94591	0.029963	2.8502	0.265309	0.251162	2.31562	0	1.95509	19.77	3.89182	10.2346	10.366	6.25728	13	80
2014	2166	0.014619	1	1	6	21.1291	2.07944	0.027716	2.50389	0.305806	2.87425	1.40969	0	1.67594	19.77	3.68888	10.2346	10.5264	6.26625	13	80
2015	2166	0.006778	1	1	6	21.4313	2.19722	0.03709	2.99979	0.352832	-0.589724	0.438723	0	1.03235	17.57	3.71357	10.2331	10.5797	6.27093	13	80
2016	2166	0.028116	1	1	6	21.6117	2.30259	0.028608	2.49797	0.197713	0.706189	0.991656	0	1.11452	17.57	3.73767	10.228	10.6266	6.2804	13	80
2017	2166	0.026687	1	1	6	21.7869	2.3979	0.071071	1.98621	0.191538	5.16019	0.540559	0	1.07326	17.57	3.7612	10.228	10.8583	6.2804	13	80
2018	2166	0.011366	1	1	6	21.4756	2.48491	0.038431	1.59916	-0.267495	-0.217137	0.106416	0	1.1254	17.57	3.7612	10.2281	10.7426	6.28786	13	80
2017	2171	0.016269	0	1	4	22.2781	2.3979	0.076171	1.71771	0.092197	0.074314	0.093474	0	0.955889	40.38	4.06044	8.70384	11.6498	5.96101	9	120
2018	2171	0.010992	0	1	4	22.6145	2.48491	0.061697	1.06486	0.399876	-0.006664	0.01712	0	1.02065	40.38	4.06044	8.70384	11.6989	5.96358	9	120
2012	2181	0.027259	0	0	5	22.1313	1.79176	0.067354	1.17992	0.062845	-0.533702	0.423749	1	0.874186	49.4	3.78419	8.91382	11.5703	6.7121	12	58
2013	2181	0.08747	0	0	5	22.1802	1.94591	0.072014	1.2553	0.050142	-0.251509	0.093415	1	0.848377	49.4	3.80666	8.91382	12.1299	6.72419	12	58
2014	2181	0.077822	0	0	5	22.2335	2.07944	-0.099102	1.4955	0.054765	-8.89673	-0.147179	1	0	47.11	3.82864	8.91382	11.7635	6.73626	12	58
2015	2181	0.06188	0	0	5	22.198	2.19722	-0.01237	4.32724	-0.034862	-3.72145	-0.42997	1	0	47.11	3.8712	8.91382	11.8218	6.75015	12	58
2016	2181	0.021265	1	0	5	22.2687	2.30259	0.039724	2.12121	0.073225	0	0.045113	1	0.984713	47.46	3.89182	8.91382	11.8631	6.76849	12	58
2017	2181	0.039143	1	1	3	22.183	2.3979	0.015947	1.39406	-0.082085	0	0.057965	1	0.983421	47.64	3.95124	8.91382	11.9229	6.80017	12	58
2018	2181	0.036963	1	1	3	22.2059	2.48491	0.011455	1.04812	0.023162	0	0.146354	1	0.971779	47.64	3.95124	8.91382	11.9543	6.83303	12	58
2012	2183	0.003541	1	1	4	23.0713	1.79176	0.012421	1.22706	-0.186222	-0.968602	0.098154	0	1.82242	49.52	3.85015	7.5994	11.7219	5.66157	12	96
2013	2183	0.013011	1	1	4	23.3988	1.94591	0.014311	1.22186	0.387561	0.02962	0.276279	0	1.41182	40.87	3.8712	7.5994	13.0557	5.73818	12	96
2014	2183	0.009165	1	1	4	23.8076	2.07944	0.014822	1.49984	0.504948	-0.113106	-0.064261	0	2.00788	38.2	3.89182	7.5994	11.915	5.80574	12	96
2015	2183	0.009717	1	1	4	24.2141	2.19722	0.01429	2.22199	0.501578	-0.190455	0.769238	0	2.47582	36.42	3.91202	7.5994	11.9703	5.87209	12	96
2016	2183	0.007257	1	1	4	24.47	2.30259	0.012627	1.3565	0.291598	-0.516241	0.085515	0	2.87497	36.39	3.93183	7.5994	12.0282	5.95324	12	96
2017	2183	0.048933	1	1	4	24.579	2.3979	0.012374	1.13343	0.115157	-0.149438	0.222453	0	2.46628	36.15	3.95124	7.5994	12.1231	6.07535	12	96
2018	2183	0.039748	1	1	4	24.4935	2.48491	0.003639	1.04604	-0.081886	-5.61219	-0.063984	1	9.58916	18.3	3.95124	7.5994	12.1525	6.1203	12	96
2012	2184	0.016924	1	1	7	20.9355	1.79176	0.003032	1.15082	0.075707	4.88794	0.446824	0	2.65999	23.59	3.8712	8.75463	11.3548	7.26326	1	4
2013	2184	0.023436	1	1	7	20.9697	1.94591	0.029292	1.41022	0.03485	0.837094	0.165018	0	1.28264	23.59	3.89182	8.75463	11.9241	7.26704	1	4
2014	2184	0.008278	1	1	7	21.1605	2.07944	0.042282	0	0.210129	0.402964	0.2886	0	1.16136	23.59	3.91202	8.75463	11.4863	7.27149	1	4
2015	2184	0.021586	1	1	4	21.3855	2.19722	0.045972	3.68522	0.252405	0.545694	0.258595	0	1.16606	23.59	3.93183	8.75479	11.5502	7.27446	1	4
2016	2184	0.020727	1	1	4	21.4917	2.30259	0.012772	1.9694	0.111961	1.96804	0.381408	0	1.42431	21.68	3.95124	8.75479	11.6662	7.27932	1	4
2017	2184	0.029071	1	1	4	21.4923	2.3979	0.015734	1.4342	0.000605	2.36863	0.409776	0	1.33685	21.53	3.97029	8.75479	11.7491	7.28276	1	4
2018	2184	0.05822	1	1	4	21.476	2.48491	-0.0764	1.31172	-0.016108	0	0.193626	0	0	21.66	3.97029	8.75479	11.8129	7.28756	1	4
2012	2192	0.022151	0	1	4	20.978	1.79176	0.004733	1.94877	-0.026308	-0.867019	-0.280683	0	4.66189	20.79	3.89182	8.91382	11.5703	6.7121	12	58
2013	2192	0.054127	0	1	7	20.8621	1.94591	-0.048653	1.91683	-0.10939	-12.017	0.440505	0	0	19.73	3.91202	8.91382	12.1299	6.72419	12	58
2014	2192	0.053564	0	1	6	20.6177	2.07944	-0.086447	2.70516	-0.216894	0	-0.451953	0	0	14.8	3.95124	8.91382	11.7635	6.73626	12	58
2015	2192	0.05547	0	1	6	20.6504	2.19722	0.017145	6.60919	0.033299	1.12196	0.585408	0	1.57746	23.65	3.97029	8.91382	11.8218	6.75015	12	58
2016	2192	0.016494	0	1	6	20.6323	2.30259	0.017031	4.92977	-0.046229	2.94274	0.318196	0	0.965801	23.65	3.98898	8.91382	11.8631	6.76849	12	58
2017	2192	0.019223	0	1	6	20.7983	2.3979	0.041621	6.28408	0.180646	8.56465	0.483132	0	0.986683	23.65	4.00733	8.91382	11.9229	6.80017	12	58
2018	2192	0.224798	0	1	6	20.7982	2.48491	-0.00403	4.31623	-0.000147	0	0.689095	0	0	23.65	4.00733	8.91382	11.9543	6.83303	12	58
2012	2197	0.018504	1	1	4	20.8491	1.79176	0.037133	1.82077	0.063531	-1.17098	0.178581	0	1.4524	31.18	3.91202	7.5994	11.7219	5.66157	12	96
2013	2197	0.006143	1	1	4	21.2293	1.94591	0.033188	1.66545	0.462575	-0.669949	0.842449	0	1.35975	25.05	3.93183	7.5994	13.0557	5.73818	12	96
2014	2197	0.003119	1	1	4	21.3843	2.07944	0.032338	2.21481	0.167719	-0.48358	1.37221	0	1.198	25.05	3.95124	7.5994	11.915	5.80574	12	96
2015	2197	0.0125	1	1	4	21.8025	2.19722	0.027751	3.72249	0.519101	1.5393	2.37794	0	1.21359	24.57	3.97029	7.5994	11.9703	5.87209	12	96
2016	2197	0.019917	1	1	4	22.2812	2.30259	0.010593	1.78007	0.614074	-0.125972	1.35334	0	1.64687	20.14	3.98898	7.5994	12.0282	5.95324	12	96
2017	2197	0.022458	1	1	4	22.395	2.3979	0.005528	1.56827	0.120465	-0.162266	0.604114	0	1.99	20.32	4.00733	7.5994	12.1231	6.07535	12	96
2018	2197	0.031914	1	1	4	22.3768	2.48491	-0.048684	1.19068	-0.01801	-3178.96	0.106855	0	0	20.32	4.00733	7.5994	12.1525	6.1203	12	96
2012	2199	0.021508	1	1	4	20.8788	1.79176	0.009759	1.29335	0.150264	-0.375795	0.154024	0	1.57898	21.85	3.98898	9.30036	10.8251	6.15401	19	142
2013	2199	0.058031	1	1	4	21.0969	1.94591	0.020586	1.7862	0.243695	3.80454	-0.200266	0	1.64204	18.15	3.82864	9.30036	11.0438	6.15994	19	142
2014	2199	0.110859	1	1	4	21.2629	2.07944	-0.094482	1.55011	0.180593	0	-0.029825	0	0	14.8	3.85015	9.30036	10.9862	6.16353	19	142
2015	2199	0.128182	1	1	4	21.0483	2.19722	-0.216877	2.77069	-0.193132	0	-0.219871	0	0	14.8	3.8712	9.30036	11.0426	6.1698	19	142
2016	2199	0.13146	1	1	4	20.3083	2.30259	0.011203	4.13463	-0.5229	0	-0.078115	0	7.47568	14.8	4.06044	9.30036	11.1148	6.17587	19	142
2012	2203	0.00598	0	1	4	22.5851	1.60944	0.036286	1.44944	-0.072409	2.07697	0.031598	0	1.41397	42.76	3.93183	9.0187	11.3262	6.08859	19	117
2013	2203	0.015241	0	1	1	22.7134	1.79176	0.039337	1.7705	0.13685	0.036902	-0.026551	0	1.04607	38.77	3.85015	9.02148	11.4049	6.09063	19	117
2014	2203	0.022385	0	1	1	22.8294	1.94591	0.054999	2.19453	0.123006	-0.020927	-0.077976	0	1.2749	45.75	3.8712	9.02148	11.3637	6.09357	19	117
2015	2203	0.015438	0	1	1	22.9446	2.07944	0.051915	2.35744	0.078394	4.11853	-0.029212	0	1.62521	49.01	3.89182	9.02148	11.4076	6.09382	19	117
2016	2203	0.024816	1	1	1	23.2699	2.19722	0.044289	1.60132	0.384455	0.504158	-0.027639	0	1.47026	48.41	3.91202	9.02148	11.4742	6.09807	19	117
2017	2203	0.021583	1	1	1	23.4498	2.30259	0.047144	1.43923	0.197087	-0.237764	0.002391	0	1.26097	48.31	3.93183	9.02148	11.5858	6.10032	19	117
2018	2203	0.022008	1	1	1	23.6791	2.3979	0.04821	1.303	0.257736	0.530181	-0.274999	0	1.45539	45.12	3.93183	9.02148	11.6629	6.10256	19	117
2012	2206	0.03427	1	1	3	21.8494	1.60944	0.028021	1.15658	0.169295	-0.7521	-0.047645	0	1.05803	25.4	3.46574	8.27257	11.062	5.84209	19	38
2013	2206	0.026252	1	1	3	21.9067	1.79176	0.030824	1.11397	0.05895	-0.355872	-0.114575	0	1.00932	25.4	3.49651	8.27257	11.4183	5.84615	19	38
2014	2206	0.017619	1	1	3	21.9286	1.94591	0.043375	1.35692	0.022152	-0.849583	-0.090715	0	1.11698	25.4	3.52636	8.27257	11.2045	5.85249	19	38
2015	2206	0.012388	1	1	3	22.0147	2.07944	0.054408	2.05326	0.089938	-0.522244	-0.023126	0	0.93969	25.28	3.55535	8.27257	11.2496	5.85645	19	38
2016	2206	0.012295	1	1	3	22.1575	2.19722	0.061084	2.09559	0.15349	-0.736221	0.021616	0	0.937115	23.34	3.58352	8.3483	11.3382	5.86363	19	38
2017	2206	0.002285	1	1	3	22.2012	2.30259	0.071965	1.77544	0.044708	-0.359409	0.025684	0	1.09604	23.24	3.61092	8.3483	11.4063	5.81711	19	38
2018	2206	0.009579	1	1	3	22.2939	2.3979	0.073702	1.26681	0.09709	-0.434545	-0.018423	0	0.985966	17.43	3.61092	8.3483	11.4899	5.8861	19	38
2012	2212	0.036086	0	1	2	21.5266	1.60944	0.04621	1.1617	0.15115	-0.405	-0.11261	0	1.04829	60.35	3.68888	7.6324	10.1747	6.27833	12	84
2013	2212	0.01693	0	1	2	21.7875	1.79176	0.017198	1.0708	0.298065	-0.106251	0.199454	0	1.49034	57.41	3.71357	7.6324	10.275	6.29157	12	84
2014	2212	0.005123	0	1	2	21.8249	1.94591	0.017212	1.27988	0.03812	-0.197913	0.139252	0	2.01911	54.43	3.73767	7.6324	10.3482	6.30372	12	84
2015	2212	0.015502	0	1	2	21.8724	2.07944	0.017867	1.98523	0.048737	0.156578	0.178433	0	1.86172	54.63	3.7612	7.69576	10.4262	6.31075	12	84
2016	2212	0.018857	0	1	2	22.9143	2.19722	0.007857	1.20634	1.83451	-0.891409	0.486443	0	1.64191	54.63	3.78419	7.69576	10.5292	6.32615	12	84
2017	2212	0.039215	0	1	2	22.9876	2.30259	0.044282	1.50137	0.076035	7.51937	0.578643	0	1.0787	23.26	3.89182	7.69576	10.649	6.33683	12	84
2018	2212	0.021094	0	1	2	23.0206	2.3979	0.048957	1.25567	0.033533	30.0646	0.306056	0	1.11521	21.04	3.89182	7.69576	10.7084	6.34388	12	84
2012	2215	0.016119	0	1	4	21.425	1.60944	0.065358	1.5155	-0.030034	-1.34673	-0.394474	0	1.00376	29.53	3.91202	7.5994	11.7219	5.66157	12	96
2013	2215	0.009871	0	1	4	21.6705	1.79176	0.069054	2.03045	0.278233	-0.624375	-0.289703	0	0.970532	29.58	3.93183	7.5994	13.0557	5.73818	12	96
2014	2215	0.008426	0	1	4	21.65	1.94591	0.076781	2.30534	-0.020322	0	-0.232316	0	1.01088	29.63	3.95124	7.5994	11.915	5.80574	12	96
2015	2215	0.107387	0	1	4	21.8472	2.07944	0.075795	4.82654	0.218038	0	0.653955	0	1.03142	29.65	3.98898	7.5994	11.9703	5.87209	12	96
2016	2215	0.099535	0	1	4	21.8702	2.19722	-0.087796	3.0183	0.023197	0	0.293243	0	0	27.56	4.00733	7.5994	12.0282	5.95324	12	96
2017	2215	0.088268	0	1	4	22.2367	2.30259	0.07054	1.75558	0.442765	2.09308	0.212189	0	1.03073	27.02	4.02535	7.5994	12.1231	6.07535	12	96
2012	2216	0.014991	0	1	4	21.8625	1.60944	0.043688	1.63667	0.126107	7.61994	0.57137	0	0.945234	13.69	3.66356	8.91543	11.0358	6.97775	18	138
2013	2216	0.02576	0	1	4	22.034	1.79176	0.031854	2.3394	0.187061	0	0.923145	0	0.974631	12.69	3.68888	8.91543	11.1197	6.82339	18	138
2014	2216	0.018241	0	1	4	21.9868	1.94591	0.022855	2.16385	-0.046121	1.25723	0.496952	0	1.02875	12.24	3.71357	8.91543	11.1981	6.84354	18	138
2015	2216	0.005118	0	1	4	22.0691	2.07944	0.009086	2.31574	0.085814	-6.81459	0.396092	0	33.1556	10.48	3.73767	8.91543	11.2539	6.69764	18	138
2016	2216	0.004298	0	1	4	22.1469	2.19722	0.009505	2.3538	0.080886	-6.00156	0.353443	0	1.0641	10.34	3.7612	8.91543	11.3399	6.7178	18	138
2017	2216	0.008199	0	1	4	22.1963	2.30259	0.016528	1.73715	0.050669	-2.1145	0.311723	0	0.939692	10.37	3.78419	8.91543	11.4561	6.73578	18	138
2018	2216	0.010196	0	1	4	22.2514	2.3979	0.022018	1.58745	0.05667	0.640464	0.208713	0	0.968756	10.41	3.78419	8.91543	11.5385	6.76157	18	138
2017	2217	0.009597	1	1	4	23.7794	2.30259	0.054878	1.56309	0.249951	-0.343585	0.117472	0	1.13125	19.72	3.95124	8.69366	11.6391	6.07074	10	95
2012	2223	0.008991	0	1	3	21.1549	1.60944	0.159155	5.06979	0.187306	0.054732	-0.059204	0	0.977177	40.69	3.93183	8.25505	11.3344	5.60359	15	146
2013	2223	0.008768	0	1	3	21.3185	1.79176	0.142586	5.91197	0.177656	-0.101925	-0.238341	0	0.995212	40.69	3.95124	8.25505	11.5864	5.60507	15	146
2014	2223	0.006124	0	1	3	21.4833	1.94591	0.139311	2.91215	0.179184	-0.254988	-0.2608	0	0.991435	29.85	3.97029	8.25323	11.5391	5.60617	15	146
2015	2223	0.027103	0	1	3	21.7969	2.07944	0.125324	4.41263	0.368315	-0.583558	-0.132005	0	1.00698	30.32	3.98898	8.25323	11.6114	5.60459	15	146
2016	2223	0.028909	0	1	7	22.4824	2.19722	0.086369	3.01247	0.984855	-0.326932	0.10873	0	0.968915	26.53	4.00733	8.25323	11.7003	5.6058	15	146
2017	2223	0.016281	0	1	7	22.6147	2.30259	0.094672	2.81156	0.139891	-0.56426	0.021491	0	1.01643	26.53	4.00733	8.25323	11.9347	5.60212	15	146
2018	2223	0.015502	0	1	7	22.6564	2.3979	0.108644	2.74191	0.042662	-0.364488	0.047717	0	0.964042	26.53	4.00733	8.25323	11.9784	5.60212	15	146
2012	2224	0.039626	1	1	2	20.5135	1.60944	0.083141	1.38217	0.175563	-0.475839	0.146831	0	1.07247	49.87	4.17439	9.0187	11.3262	6.08859	19	117
2013	2224	0.032783	1	0	4	20.8866	1.79176	0.12501	1.56849	0.452202	-0.106274	0.268986	0	1.00937	36.52	3.71357	9.02148	11.4049	6.09063	19	117
2014	2224	0.014756	1	0	4	21.0566	1.94591	0.142051	3.18317	0.18533	0.076298	0.16168	0	0.98093	35.15	3.73767	9.02148	11.3637	6.09357	19	117
2015	2224	0.01385	1	0	4	21.1809	2.07944	0.154533	6.77336	0.132401	-0.242064	0.091139	0	0.927238	35.06	3.73767	9.02148	11.4076	6.09382	19	117
2016	2224	0.040705	1	0	4	21.2953	2.19722	0.126101	4.30505	0.12115	0.284029	0.132821	0	0.916093	34.99	3.78419	9.02148	11.4742	6.09807	19	117
2017	2224	0.045102	1	0	4	21.4041	2.30259	0.081058	2.44124	0.114947	-0.082975	0.387076	0	1.03702	34.97	3.80666	9.02148	11.5858	6.10032	19	117
2018	2224	0.018819	1	0	4	21.695	2.3979	0.030135	1.4326	0.337677	-1.43106	0.156037	0	0.896816	34.94	3.80666	9.02148	11.6629	6.10256	19	117
2012	2227	0.020046	1	0	7	20.4248	1.60944	0.032229	2.55675	0.042879	4.09663	0.949246	0	0.817231	62.6	3.95124	7.5994	11.7219	5.66157	12	96
2013	2227	0.027136	1	0	3	20.546	1.79176	0.061239	3.98355	0.128849	3.66379	1.22913	0	0.949242	62.15	3.97029	7.5994	13.0557	5.73818	12	96
2014	2227	0.041031	1	0	3	20.6916	1.94591	0.083782	4.4691	0.156796	7.0144	0.954039	0	0.951584	59.21	3.98898	7.5994	11.915	5.80574	12	96
2015	2227	0.046912	1	0	3	20.7327	2.07944	0.008697	8.80374	0.04194	2.77097	0.271013	0	0.775454	58.88	4.00733	7.5994	11.9703	5.87209	12	96
2016	2227	0.005216	1	0	3	20.7238	2.19722	0.009036	5.51375	-0.008824	369.316	0.337363	0	0.918606	57.57	4.02535	7.5994	12.0282	5.95324	12	96
2017	2227	0.014391	1	0	3	20.7915	2.30259	0.013981	3.98601	0.06998	24.099	0.955956	0	1.00395	57.57	4.04305	7.5994	12.1231	6.07535	12	96
2018	2227	0.01333	1	0	3	20.8421	2.3979	0.009219	2.2677	0.05025	0	1.17547	0	1.72894	57.57	4.04305	7.5994	12.1525	6.1203	12	96
2012	2241	0.014085	1	1	4	22.9629	1.60944	0.098327	2.84338	0.686338	0.23769	0.372379	0	1.10922	28.66	3.85015	9.68924	10.6847	6.77867	10	104
2013	2241	0.009603	1	1	4	23.2567	1.79176	0.105151	3.91153	0.341441	0.306234	0.483019	0	1.11014	28.16	3.8712	9.68924	10.8211	6.78321	10	104
2014	2241	0.023912	1	1	4	23.6001	1.94591	0.094849	2.29183	0.409747	0.267399	0.177678	0	1.07009	28.16	3.89182	9.68924	10.8556	6.78931	10	104
2015	2241	0.01776	1	1	4	23.6807	2.07944	0.064444	2.81044	0.083919	0.138849	0.23898	0	1.12614	25.55	3.91202	9.68924	10.93	6.79538	10	104
2012	2250	0.002039	1	0	4	22.0711	1.60944	0.095465	2.29792	0.393463	0.341017	0.121155	0	1.06474	38.98	3.58352	9.14963	10.7894	6.38182	19	29
2013	2250	0.003241	1	0	4	22.2499	1.79176	0.098595	2.15143	0.195803	0.486753	-0.015473	0	1.04608	36.17	3.61092	9.14963	10.8797	6.38688	19	29
2014	2250	0.005167	1	0	4	22.4806	1.94591	0.096394	1.97434	0.259464	0.431955	-0.030991	0	1.04169	34.85	3.63759	9.14963	10.9368	6.39209	19	29
2015	2250	0.037799	1	0	4	22.571	2.07944	0.101585	2.22757	0.094538	0.571175	-0.022712	0	1.0135	30.49	3.66356	9.14963	10.9839	6.39274	19	29
2016	2250	0.05574	1	0	4	22.5152	2.19722	0.044855	1.99903	-0.054229	0	0.570237	0	1.07856	30.5	3.68888	9.14963	11.0711	6.39693	19	29
2012	2251	0.01003	1	1	3	22.5283	1.60944	0.056398	1.68336	0.173561	1.11018	0.106583	0	1.03692	55.67	3.80666	8.51839	10.7418	5.67607	22	99
2013	2251	0.00871	1	1	3	22.8563	1.79176	0.049224	1.42812	0.388183	1.03926	0.100513	0	0.935624	46.06	3.82864	8.51879	10.815	5.66954	22	99
2014	2251	0.013545	1	1	3	22.8977	1.94591	0.039207	1.51614	0.042333	-0.842563	0.056781	0	0.996472	46.06	3.85015	8.51879	10.9325	5.67504	22	99
2015	2251	0.016648	1	1	3	23.2312	2.07944	0.017469	1.46602	0.395803	0	0.041894	0	1.19417	38.84	3.8712	8.51879	11.0092	5.66743	22	99
2016	2251	0.007514	1	1	3	23.4006	2.19722	0.009597	1.43977	0.184651	-10.9519	0.066011	0	1.40465	36.99	3.89182	8.51879	11.0966	5.66988	22	99
2017	2251	0.004023	1	1	3	23.4971	2.30259	0.009468	1.52891	0.101238	0	0.127394	0	1.41646	36.99	3.91202	8.51839	11.6511	5.66296	22	99
2018	2251	0.00731	1	1	3	23.7635	2.3979	0.007663	0.936779	0.243232	0	0.063204	0	1.83364	34.99	3.91202	8.51839	11.6281	5.66643	22	99
2012	2256	0.057711	0	1	4	20.4911	1.60944	-0.011513	2.12155	0.157442	0	0.338121	0	0	39.15	3.8712	7.5994	11.7219	5.66157	12	96
2013	2256	0.054926	0	1	4	20.2873	1.79176	0.092432	4.15483	-0.20177	-0.806658	0.04335	0	0.986406	39.15	3.89182	7.5994	13.0557	5.73818	12	96
2014	2256	0.030817	0	1	4	20.9271	1.94591	0.037221	3.1137	0.896143	-1.8542	0.001915	0	0.970065	38.98	3.91202	7.5994	11.915	5.80574	12	96
2015	2256	0.001722	0	1	4	21.3452	2.07944	0.027874	5.18612	0.519075	-0.138186	0.179848	0	1.40286	38.9	3.93183	7.5994	11.9703	5.87209	12	96
2016	2256	0.005134	0	1	4	21.9321	2.19722	0.034922	2.95218	0.798395	0.168651	0.193442	0	1.20261	26.23	3.95124	7.5994	12.0282	5.95324	12	96
2017	2256	0.035411	0	1	4	22.0701	2.30259	0.036235	1.97592	0.148024	0.767769	0.453867	0	1.20832	26.67	3.97029	7.5994	12.1231	6.07535	12	96
2018	2261	0.237408	1	1	7	21.875	2.3979	-0.431834	1.54633	-0.275739	-40.1712	0.196773	0	0	18.36	3.97029	9.37721	12.0014	6.59167	22	148
2012	2262	0.013139	0	1	7	21.0195	1.60944	0.10271	4.53787	0.229748	-0.409317	-0.013256	0	1.06668	41.23	3.61092	9.32892	10.7553	6.89821	15	60
2013	2262	0.002516	0	1	7	21.172	1.79176	0.11012	5.4862	0.164697	-0.3805	0.025619	0	1.06209	41.23	3.63759	9.32892	10.6931	6.91463	15	60
2014	2262	0.009894	0	1	7	21.377	1.94591	0.115077	4.7846	0.227482	-0.307575	0.088386	0	1.05192	41.23	3.66356	9.37288	10.9622	6.93098	15	60
2015	2262	0.012808	0	1	7	21.6597	2.07944	0.100074	4.95774	0.32677	-0.394576	0.088911	0	1.04001	40.09	3.68888	9.37288	11.027	6.93605	15	60
2016	2262	0.006256	0	1	7	21.8135	2.19722	0.101411	4.17623	0.166202	-0.324469	0.009805	0	0.9952	35.09	3.71357	9.37288	11.1101	6.94794	15	60
2017	2262	0.024069	0	1	7	21.9177	2.30259	0.113659	4.16655	0.109812	-0.667699	0.041122	0	0.986034	35.09	3.73767	9.37288	11.5458	6.94601	15	60
2018	2262	0.038358	0	1	7	22.1171	2.3979	0.128819	2.34321	0.220682	-0.348949	-0.052888	0	0.974605	34.72	3.73767	9.37288	11.5708	6.95177	15	60
2012	2265	0.039093	0	1	3	20.4171	1.60944	-0.069618	2.55525	-0.081168	0	0.296072	1	0	49.04	3.85015	9.95285	10.742	6.29803	2	73
2013	2265	0.044735	0	1	3	20.4471	1.79176	0.008154	2.61727	0.030455	0	0.242369	1	2.14132	49.04	3.8712	9.95285	11.0419	6.30408	2	73
2014	2265	0.031256	0	1	3	20.4738	1.94591	0.010594	4.10262	0.027103	0	0.130329	1	1.52242	48.39	3.89182	9.95285	10.9373	6.31083	2	73
2015	2265	0.029045	0	1	3	20.4625	2.07944	-0.04263	0	-0.011191	0	-0.041359	1	0	48.2	3.91202	9.82114	10.9964	6.31999	2	73
2017	2267	0.004425	0	1	3	23.1005	2.30259	0.036859	1.34018	0.040368	17.7394	0.70324	1	1.29055	55.36	3.89182	9.28294	11.341	6.80904	29	128
2018	2267	0.005408	0	1	3	23.1824	2.3979	0.035087	1.20864	0.085327	1.77725	1.10688	1	1.32844	55.36	3.89182	9.30183	11.5558	6.89467	29	128
2012	2286	0.018263	1	1	4	20.8301	1.38629	0.0605	1.43081	0.00016	-0.36807	-0.063207	0	1.12111	34.16	3.85015	9.24532	10.5894	6.35871	10	156
2013	2286	0.031236	1	1	4	21.2393	1.60944	0.024535	1.36616	0.500151	-0.803644	0.08978	0	1.01863	25.01	3.8712	9.24532	10.6572	6.36096	10	156
2014	2286	0.015143	1	1	4	21.2914	1.79176	0.012906	1.60355	0.045576	-2.72903	0.058503	0	0.956664	25.01	3.89182	9.24551	10.7286	6.36853	10	156
2015	2286	0.013898	1	1	4	21.3722	1.94591	0.021398	0	0.084194	-0.412542	-0.075805	0	1.06392	26.76	3.91202	9.24551	10.7802	6.37548	10	156
2016	2286	0.011161	1	1	4	21.3816	2.07944	0.025474	2.7165	0.009414	-0.053092	0.031476	0	1.03047	20.07	3.93183	9.24551	10.8368	6.38519	10	156
2017	2289	0.149729	1	1	4	20.4139	2.19722	-0.178117	0	-0.470775	0	-0.089472	0	0	8.42	3.49651	7.5994	12.1231	6.07535	12	96
2012	2292	0.010008	0	1	7	21.3781	1.38629	0.097254	2.6629	0.203328	0.828958	0.552329	0	0.953872	51	3.7612	7.6324	10.1747	6.27833	12	84
2013	2292	0.01766	0	1	7	21.8997	1.60944	0.071981	3.92896	0.684639	0.499237	0.262024	0	1.03723	51	3.78419	7.6324	10.275	6.29157	12	84
2014	2292	0.01738	0	1	7	22.1367	1.79176	0.10038	2.97589	0.267476	0.110135	0.077491	0	1.04826	49.58	3.80666	7.6324	10.3482	6.30372	12	84
2015	2292	0.02908	0	1	7	22.2938	1.94591	0.099953	7.77985	0.170124	-0.100754	0.17032	0	1.04517	48.64	3.82864	7.69576	10.4262	6.31075	12	84
2016	2292	0.047065	0	1	7	22.8475	2.07944	0.057036	2.52693	0.739595	-0.640906	-0.127029	0	1.09485	44.33	3.85015	7.69576	10.5292	6.32615	12	84
2017	2292	0.157463	0	1	7	22.8472	2.19722	0.008196	1.9572	-0.000271	-2.29836	0.150346	0	2.39987	44.36	3.8712	7.69576	10.649	6.33683	12	84
2018	2292	0.155844	0	1	7	22.6234	2.30259	-0.252991	1.30961	-0.20052	0	-0.032669	0	0	42.72	3.8712	7.69576	10.7084	6.34388	12	84
2017	2297	0.027591	1	1	4	21.5362	2.19722	-0.029169	0	-0.055986	0	0.123924	1	0	15.38	4.07754	9.37721	11.9345	6.56386	22	148
2017	2298	0.03142	0	1	4	22.4917	2.19722	0.032984	1.20945	0.081671	0.693608	0.695387	0	0.994026	18.1	3.97029	8.70384	11.6498	5.96101	9	120
2018	2298	0.033356	0	1	4	22.5543	2.30259	0.030186	0.959437	0.064612	0.81615	0.645046	0	1.05946	18.42	3.97029	8.70384	11.6989	5.96358	9	120
2012	2299	0.057055	1	1	6	22.6148	1.38629	-0.005162	1.92755	0.314617	0	0.13303	0	0	51.55	4.09435	10.1776	10.5389	5.74907	24	23
2013	2299	0.024125	1	1	6	22.8275	1.60944	-0.03191	1.64791	0.237047	-1.80163	0.129569	0	0	51.55	4.11087	10.1766	10.4629	5.75574	24	23
2014	2299	0.024801	1	1	6	23.0297	1.79176	0.003783	1.77495	0.224088	-1.90571	0.071582	0	8.43062	51.55	4.12713	10.1766	10.7588	5.76582	24	23
2015	2299	0.031893	1	1	6	23.1176	1.94591	-0.045529	2.39292	0.091874	0	0.004795	0	0	42.46	4.14314	10.1766	10.8383	5.76788	24	23
2016	2299	0.03445	1	1	6	23.2775	2.07944	0.06031	2.05517	0.173437	0.014972	0.364547	0	1.27695	41.48	4.15888	10.1766	10.9152	5.77144	24	23
2017	2299	0.042279	1	1	6	23.3036	2.19722	0.020132	1.6294	0.026457	2.06748	0.596681	0	1.68395	45.71	4.17439	10.1766	11.1085	5.76519	24	23
2012	2304	0.004419	0	1	4	23.887	1.38629	0.260038	2.68321	0.252845	-0.198941	-0.301613	1	0.985307	34.05	3.89182	9.05427	10.3648	6.32847	15	53
2013	2304	0.004385	0	1	4	24.0632	1.60944	0.177265	1.77313	0.192781	-0.584026	-0.459091	1	0.970614	34.05	3.82864	9.05064	10.3033	6.34931	15	53
2014	2304	0.010345	0	1	4	24.0822	1.79176	0.156759	2.85654	0.019111	-0.534785	-0.351943	1	0.960753	34.16	3.85015	9.05064	10.5957	6.36423	15	53
2015	2304	0.006333	0	1	4	24.2455	1.94591	0.158451	2.94265	0.177434	-0.291752	-0.415241	1	0.972596	34.16	3.8712	9.05064	10.6886	6.3738	15	53
2012	2306	0.111759	0	1	1	21.5087	1.38629	0.037097	1.95646	0.268833	-1.84885	-0.052055	0	1.40566	27.7	3.78419	9.70571	11.3791	7.16819	4	18
2013	2306	0.111532	0	1	1	21.2419	1.60944	-0.339058	2.5233	-0.234162	0	-0.238175	0	0	22.7	3.80666	9.70571	11.9062	7.18258	4	18
2014	2306	0.210961	0	1	1	20.7763	1.79176	-0.677341	4.84232	-0.372221	0	-0.563923	0	0	22.7	3.82864	9.70571	11.5129	7.19549	4	18
2015	2306	0.202515	0	1	1	19.006	1.94591	0.279847	0	-0.829726	0	0.18517	0	1.62341	22.7	3.85015	9.70571	11.5759	7.2043	4	18
2012	2310	0.023467	1	0	3	22.6324	1.38629	0.102247	1.79072	0.702921	0.620501	0.498501	0	1.10972	53.75	3.85015	9.70571	11.3791	7.16819	4	18
2013	2310	0.024035	1	0	3	23.2081	1.60944	0.074917	1.61947	0.778442	1.10472	0.68739	0	1.15666	48.44	3.8712	9.70571	11.9062	7.18258	4	18
2014	2310	0.018912	1	0	3	23.2933	1.79176	0.04922	1.5422	0.088872	3.45253	0.231855	0	1.30797	48.21	3.89182	9.70571	11.5129	7.19549	4	18
2015	2310	0.021043	1	0	3	23.5966	1.94591	0.033911	1.63446	0.354332	2.34729	0.643997	0	1.31839	47.21	3.91202	9.70571	11.5759	7.2043	4	18
2012	2313	0.022864	1	1	4	21.8918	1.38629	0.055774	1.40274	0.872466	-0.258319	0.150853	0	1.01009	24.69	3.8712	7.5994	11.7219	5.66157	12	96
2013	2313	0.023569	1	1	4	22.0986	1.60944	0.019439	1.52963	0.229734	-3.11295	-0.157587	0	1.16439	24.2	3.89182	7.5994	13.0557	5.73818	12	96
2014	2313	0.014396	1	1	4	22.2186	1.79176	0.010512	1.2053	0.127474	0	0.594395	0	1.61343	24.69	3.91202	7.5994	11.915	5.80574	12	96
2015	2313	0.008874	1	1	4	22.2054	1.94591	-0.011213	0	-0.013092	-3.6193	0.183417	0	0	24.69	3.93183	7.5994	11.9703	5.87209	12	96
2012	2315	0.013464	1	1	4	21.4052	1.38629	0.06253	1.45315	0.063191	-0.012353	0.005524	0	0.644364	59.34	3.80666	8.79285	11.391	6.45912	15	20
2013	2315	0.007312	1	1	4	21.4631	1.60944	0.065045	1.83756	0.059647	0.118045	-0.086618	0	0.695927	58.75	3.82864	8.79285	11.7329	6.4663	15	20
2014	2315	0.009262	1	1	4	21.4844	1.79176	0.055688	2.10331	0.021515	0.162225	-0.107953	0	0.77685	58.75	3.85015	8.79285	11.5857	6.47497	15	20
2015	2315	0.012805	1	1	4	21.6211	1.94591	0.063318	2.93302	0.146427	-0.149565	0.17559	0	0.889939	58.61	3.8712	8.79285	11.6799	6.48219	15	20
2016	2315	0.017637	1	1	4	21.6574	2.07944	0.042334	2.02874	0.037021	1.6308	0.427199	0	0.88155	56.69	3.89182	8.79285	11.754	6.49678	15	20
2017	2315	0.027106	1	1	4	21.6638	2.19722	0.027696	1.65951	0.006363	-0.618108	-0.214099	0	1.02984	55.64	3.91202	8.79285	11.8573	6.52356	15	20
2018	2315	0.037794	1	1	4	21.6547	2.30259	0.021197	1.18703	-0.009037	-1.27039	0.036878	0	0.943417	52.77	3.91202	8.79285	11.9375	6.54678	15	20
2012	2321	0.030401	0	1	2	21.7418	1.38629	0.002052	1.3236	0.183221	0	0.005674	1	7.9838	28.59	4.11087	9.84411	10.0145	6.75134	18	14
2013	2321	0.023436	0	1	2	22.0061	1.60944	-0.035975	1.21938	0.302436	0	0.134135	1	0	19.74	4.12713	9.67036	9.81935	6.7567	18	14
2014	2321	0.031445	0	1	2	22.1763	1.79176	0.003242	1.39934	0.171014	-0.783929	0.029451	1	6.30587	19.74	4.14314	9.83932	10.2216	6.79167	18	14
2015	2321	0.013248	0	1	2	22.3254	1.94591	0.003491	1.81962	0.160761	-2.4554	-0.130154	1	6.64196	19.74	4.15888	9.84092	10.3142	6.80013	18	14
2016	2321	0.015166	0	1	2	22.5485	2.07944	0.016641	1.38214	0.249938	-0.497939	0.006427	1	1.67059	15.73	4.17439	9.84092	10.3651	6.81124	18	14
2017	2321	0.018161	0	1	2	22.8105	2.19722	0.012887	1.3683	0.29957	-0.087803	-0.006245	1	1.84791	15.73	4.18965	9.84092	10.6328	6.81454	18	14
2012	2323	0.010803	0	1	4	20.6875	1.38629	0.04314	1.35329	0.02533	1.04452	0.758706	0	0.779093	29.85	3.91202	9.73932	10.6729	6.71223	15	111
2013	2323	0.010905	0	1	4	20.7221	1.60944	0.02948	1.51156	0.035211	-1.01727	0.403895	0	0.858963	29.85	3.93183	9.73932	10.6496	6.71393	15	111
2014	2323	0.048906	0	1	4	20.6988	1.79176	0.012863	0	-0.022999	-1.24967	0.130894	0	0.910433	29.85	3.95124	9.7369	10.8802	6.71962	15	111
2015	2323	0.066481	0	1	4	20.4779	1.94591	0.087891	4.43831	0.650488	-1.59866	-1.3121	0	1.01093	44.68	3.97029	9.7369	10.9733	6.71905	15	111
2012	2325	0.013646	1	1	4	21.6384	1.38629	0.081881	2.52055	0.249196	0.067307	-0.262986	0	0.972102	34.96	4.04305	7.5994	11.7219	5.66157	12	96
2013	2325	0.018538	1	1	4	22.0259	1.60944	0.07598	1.89669	0.473222	-0.08509	-0.2463	0	0.998357	34.26	4.06044	7.5994	13.0557	5.73818	12	96
2014	2325	0.014578	1	1	4	22.412	1.79176	0.054333	1.66274	0.471324	-0.642131	-0.532095	0	1.04242	30.13	4.06044	7.5994	11.915	5.80574	12	96
2015	2325	0.025353	1	1	4	22.6308	1.94591	0.050859	2.39863	0.244506	-0.198062	-0.210542	0	1.0489	30.23	4.06044	7.5994	11.9703	5.87209	12	96
2012	2327	0.015242	0	1	1	21.4529	1.38629	0.125473	1.95336	0.225192	0.817713	0.346946	0	0.979101	40.57	4.07754	7.5994	11.7219	5.66157	12	96
2013	2327	0.002805	0	1	1	21.5914	1.60944	0.132196	1.66387	0.148476	0.397873	0.399566	0	0.981354	40.52	4.09435	7.5994	13.0557	5.73818	12	96
2014	2327	0.001003	0	1	1	21.7491	1.79176	0.134987	1.66481	0.170895	0.535719	0.504834	0	0.9833	39.65	4.11087	7.5994	11.915	5.80574	12	96
2015	2327	0.013086	0	1	1	21.7975	1.94591	0.137039	2.40349	0.049567	1.23295	0.822828	0	0.965101	37.08	4.12713	7.5994	11.9703	5.87209	12	96
2016	2327	0.016831	0	1	1	21.9841	2.07944	0.124431	1.76121	0.205067	1.63704	1.06563	0	0.994449	37.5	4.14314	7.5994	12.0282	5.95324	12	96
2017	2327	0.006028	0	1	1	22.1127	2.19722	0.12298	1.81485	0.137283	2.08522	0.866907	0	0.998742	36.67	4.14314	7.5994	12.1231	6.07535	12	96
2018	2327	0.007847	0	1	1	22.2432	2.30259	0.118848	1.38165	0.139414	1.387	0.871619	0	1.0056	35.94	4.14314	7.5994	12.1525	6.1203	12	96
2012	2335	0.010088	0	1	7	21.0307	1.09861	0.069614	1.21917	0.116678	-0.288135	0.342669	0	0.927313	38.46	3.97029	7.36074	11.2566	5.25175	24	28
2013	2335	0.007028	0	1	7	21.157	1.38629	0.073863	2.04482	0.134566	0.045698	0.445902	0	0.978485	38.7	3.98898	7.36074	11.9395	5.28219	24	28
2014	2335	0.014568	0	1	4	21.4704	1.60944	0.063472	2.3784	0.36816	1.27109	1.14953	0	1.01717	38.41	4.00733	7.36074	11.3717	5.31518	24	28
2015	2335	0.017275	0	1	7	21.8781	1.79176	0.04663	3.38844	0.500984	0.222621	0.637705	0	1.08674	38.35	4.02535	7.4378	11.4118	5.35257	24	28
2016	2335	0.020987	0	1	7	22.3396	1.94591	0.03278	2.14377	0.579971	0.084258	0.207434	0	1.06996	31.78	4.04305	7.4378	11.4854	5.39816	24	28
2017	2335	0.020965	0	1	7	22.5489	2.07944	0.070954	1.63127	0.226037	0.011737	0.525173	0	1.08782	30.92	4.06044	7.43897	11.606	5.44242	24	28
2018	2335	0.010946	0	1	7	22.7403	2.19722	0.012108	1.07405	0.205538	-1.93414	0.480365	0	1.3895	30.83	4.06044	7.43897	11.6786	5.49306	24	28
2012	2340	0.042505	0	1	4	22.5718	1.09861	0.022718	1.55032	0.616583	-0.255517	0.584171	0	1.56873	19.11	3.85015	7.5994	11.7219	5.66157	12	96
2013	2340	0.044425	0	1	4	22.7692	1.38629	0.02176	1.65538	0.218299	-0.446186	0.623873	0	2.11056	19.11	3.8712	7.5994	13.0557	5.73818	12	96
2014	2340	0.026306	0	1	4	23.1731	1.60944	0.022342	1.5067	0.497661	0.163555	-0.005584	0	1.80288	15.2	3.89182	7.5994	11.915	5.80574	12	96
2015	2340	0.042212	0	1	4	23.4921	1.79176	0.013717	1.77145	0.375643	-1.19379	0.972682	0	2.23466	12.54	3.91202	7.5994	11.9703	5.87209	12	96
2016	2340	0.021187	0	1	4	23.6715	1.94591	0.01571	1.49856	0.196555	1.50229	0.404432	0	2.10006	12.54	3.93183	7.5994	12.0282	5.95324	12	96
2017	2340	0.143806	0	1	4	23.8256	2.07944	0.029324	1.7166	0.166642	0.814362	0.169491	0	1.58359	12.44	3.95124	7.5994	12.1231	6.07535	12	96
2012	2345	0.010999	0	1	4	21.4467	1.09861	0.063533	1.62972	0.143542	0.078144	-0.005167	0	1.10732	35.23	3.71357	7.6324	10.1747	6.27833	12	84
2013	2345	0.012447	0	1	4	21.9517	1.38629	0.05524	1.57802	0.656902	0.010961	-0.094014	0	1.11096	27.58	3.73767	7.6324	10.275	6.29157	12	84
2014	2345	0.012027	0	1	4	22.1971	1.60944	0.051476	2.05283	0.278167	-0.181449	0.099656	0	1.13047	30.01	3.7612	7.6324	10.3482	6.30372	12	84
2015	2345	0.012291	0	1	4	22.1994	1.79176	0.05843	3.63158	0.002328	0.154003	-0.028749	0	1.20215	30.01	3.78419	7.69576	10.4262	6.31075	12	84
2016	2345	0.004058	0	1	4	22.2435	1.94591	0.042782	2.60724	0.045085	-0.985766	-0.02239	0	1.32625	30.01	3.80666	7.69576	10.5292	6.32615	12	84
2017	2345	0.005886	0	1	4	22.4099	2.07944	0.052532	2.06435	0.066548	-0.27284	0.104014	0	1.17207	28.01	3.82864	7.69576	10.649	6.33683	12	84
2018	2345	0.009112	0	1	4	22.4215	2.19722	0.013134	1.12552	0.011689	-3.59238	0.049894	0	1.58961	28.01	3.82864	7.69576	10.7084	6.34388	12	84
2012	2348	0.012627	0	1	3	20.8976	1.09861	0.054123	1.164	-0.013964	-0.755193	-0.236872	0	0.837393	31.16	3.89182	8.56903	10.0661	6.51308	12	68
2013	2348	0.007876	0	1	3	20.8794	1.38629	0.055743	2.13478	-0.017994	-1.23394	-0.390292	0	0.975041	20.48	3.91202	8.56903	10.0649	6.52605	12	68
2014	2348	0.014828	0	1	3	20.8996	1.60944	0.038395	2.69687	0.020349	-1.37464	-0.429507	0	0.821672	20.48	3.93183	8.56408	10.2955	6.54276	12	68
2015	2348	0.010836	0	1	3	20.9398	1.79176	0.044979	5.4642	0.041085	-0.397198	-0.108534	0	0.668684	19.76	3.95124	8.56408	10.3499	6.55348	12	68
2016	2348	0.003048	0	1	3	20.9999	1.94591	0.032198	4.58368	0.061863	-0.682829	-0.635494	0	0.717021	19.76	3.97029	8.56884	10.4051	6.54678	12	68
2017	2348	0.007861	0	1	3	21.2717	2.07944	0.036039	2.82488	0.312344	0.919877	0.125126	0	1.19261	19.76	3.98898	8.56884	10.7724	6.55536	12	68
2018	2348	0.141614	0	1	3	21.3441	2.19722	0.016498	1.63175	0.075106	-1.71403	-0.385806	0	1.27351	19.76	3.98898	8.56884	10.8501	6.5582	12	68
2012	2358	0.01634	0	1	7	21.2779	1.09861	0.11147	1.51619	0.171178	-0.038901	0.143847	0	1.09247	28.82	3.80666	8.51639	10.5953	6.20294	18	129
2013	2358	0.027234	0	1	4	21.7595	1.38629	0.094643	1.87839	0.552567	0.277529	0.528113	0	1.08813	24.92	3.80666	8.51639	10.5354	6.21261	18	129
2014	2358	0.03138	0	1	4	22.0761	1.60944	0.069083	2.56971	0.37243	0.715874	-0.07454	0	1.08354	24.92	3.82864	8.51298	10.7887	6.21421	18	129
2015	2358	0.018223	0	1	7	22.2548	1.79176	0.037202	3.34776	0.195615	-1.30911	0.323297	0	1.33602	24.92	3.8712	8.51659	10.823	6.2241	18	129
2016	2358	0.002759	0	1	4	22.7352	1.94591	0.042385	2.48411	0.616775	-0.77076	0.004837	0	1.17945	21.33	3.89182	8.51659	10.9064	6.23441	18	129
2017	2358	0.011095	0	1	4	22.8691	2.07944	0.051491	2.02157	0.143288	-0.872544	-0.369111	0	1.06812	21.33	3.91202	8.51659	10.962	6.23048	18	129
2018	2358	0.013869	0	1	4	22.9526	2.19722	0.029832	2.2123	0.087032	-1.77805	-0.542882	0	1.31831	21.33	3.91202	8.51659	11.0279	6.23245	18	129
2017	2362	0.010836	0	1	5	20.7894	2.07944	0.045084	4.3986	0.138147	-0.220441	0.425128	0	1.02505	22.12	3.97029	9.7054	11.7675	7.2145	4	18
2018	2362	0.012112	0	1	5	20.8712	2.19722	0.013817	2.42069	0.085181	-2.49127	0.626548	0	0.772602	22.13	3.97029	9.7054	11.8509	7.22694	4	18
2012	2368	0.004586	0	1	4	21.7234	1.09861	0.048626	1.44045	0.379252	1.28773	0.585543	1	0.914013	43.82	3.82864	9.70571	11.3791	7.16819	4	18
2013	2368	0.006145	0	1	4	22.0743	1.38629	0.046605	2.50793	0.420371	3.31569	0.591646	1	0.96036	37.86	3.85015	9.70571	11.9062	7.18258	4	18
2014	2368	0.006325	0	1	4	22.1485	1.60944	0.047654	3.09214	0.076148	4.06019	0.747532	1	0.995605	37.86	3.8712	9.70571	11.5129	7.19549	4	18
2015	2368	0.006218	0	1	4	22.4822	1.79176	0.034647	4.85566	0.396156	2.2876	1.62448	1	1.03265	37.5	3.89182	9.70571	11.5759	7.2043	4	18
2016	2368	0.003067	0	1	4	22.7516	1.94591	0.038761	2.28584	0.309119	4.29321	1.77945	1	1.05434	37.5	3.91202	9.70571	11.6801	7.21744	4	18
2017	2368	0.0319	0	1	4	22.8771	2.07944	0.033231	1.86419	0.110356	4.20292	0.350119	1	1.04537	38.74	3.93183	9.7054	11.7675	7.2145	4	18
2017	2371	0.014269	1	1	4	22.8207	2.07944	0.020549	2.45477	0.245306	0.659746	0.334402	1	1.12995	38.9	3.97029	9.7054	11.7675	7.2145	4	18
2018	2371	0.016295	1	1	4	23.026	2.19722	0.028281	2.06237	0.227871	0.317145	0.73088	1	1.13805	38.9	3.97029	9.7054	11.8509	7.22694	4	18
2018	2382	0.047165	0	1	3	23.2647	2.19722	0.027983	1.25894	5.91248	-0.23876	0.041921	0	1.0788	33.9	4.2485	8.69366	11.6946	6.07304	10	95
2012	2383	0.036045	0	1	7	21.1712	1.09861	-0.0371	1.2943	-0.070358	0	0.191888	0	0	45.13	3.8712	9.70571	11.3791	7.16819	4	18
2013	2383	0.042552	0	1	7	21.2993	1.38629	0.006722	1.58578	0.136737	0	-0.041265	0	1.07227	40.15	3.89182	9.70571	11.9062	7.18258	4	18
2014	2383	0.006517	0	1	4	21.3477	1.60944	0.019813	2.11681	0.04954	0	0.727537	0	1.04065	34.38	3.91202	9.70571	11.5129	7.19549	4	18
2015	2383	0.00565	0	1	7	21.6355	1.79176	0.025446	2.73184	0.333546	7.94952	0.462155	0	1.11839	32.62	3.93183	9.70571	11.5759	7.2043	4	18
2016	2383	0.006211	0	1	4	22.3132	1.94591	0.019972	1.91553	0.969268	7.84164	1.52939	0	1.17164	39.46	3.95124	9.70571	11.6801	7.21744	4	18
2017	2383	0.01076	0	1	4	22.8428	2.07944	0.029335	1.84809	0.698272	7.83388	2.85867	0	1.28871	38.94	3.97029	9.7054	11.7675	7.2145	4	18
2018	2383	0.072764	0	1	4	22.991	2.19722	0.019718	1.32843	0.159716	-1.81508	-2.08282	0	1.99049	38.82	3.97029	9.7054	11.8509	7.22694	4	18
2012	2385	0.012325	1	1	5	22.4651	1.09861	0.123864	2.03548	0.205061	1.40435	0.185111	0	0.963201	44.73	3.85015	9.70571	11.3791	7.16819	4	18
2013	2385	0.019965	1	1	5	22.8282	1.38629	0.095403	2.45883	0.437708	2.04427	0.18815	0	1.01063	44	3.89182	9.70571	11.9062	7.18258	4	18
2014	2385	0.023725	1	1	5	23.0794	1.60944	0.076882	1.88997	0.285644	1.86539	0.0567	0	1.09783	44.02	3.91202	9.70571	11.5129	7.19549	4	18
2015	2385	0.010148	1	1	5	23.3515	1.79176	0.051138	1.96925	0.312657	1.07651	0.029946	0	1.13849	42.15	3.93183	9.70571	11.5759	7.2043	4	18
2016	2385	0.002908	1	1	5	23.4484	1.94591	0.061332	1.73094	0.101729	0.529077	0.131231	0	1.10636	42.15	3.95124	9.70571	11.6801	7.21744	4	18
2017	2385	0.011522	1	1	5	23.6812	2.07944	0.068447	1.38658	0.262131	0.451411	0.071205	0	1.10047	41.1	3.97029	9.7054	11.7675	7.2145	4	18
2012	2389	0.042037	1	1	4	21.2613	1.09861	0.038086	1.18737	0.719733	-0.339416	-0.044313	0	0.820152	35.82	3.89182	9.14963	10.7894	6.38182	19	29
2013	2389	0.006105	1	1	4	21.3031	1.38629	0.020431	0	0.042743	2.10931	0.750976	0	0.736012	35.82	3.91202	9.14963	10.8797	6.38688	19	29
2014	2389	0.010626	1	1	4	21.7667	1.60944	0.019249	1.50172	0.589709	-0.230793	0.055925	0	0.993198	30.7	3.93183	9.14963	10.9368	6.39209	19	29
2015	2389	0.00888	1	1	4	22.0292	1.79176	0.03109	2.72958	0.300229	0.210851	0.081716	0	1.12847	25.14	3.95124	9.14963	10.9839	6.39274	19	29
2017	2401	0.034796	0	1	4	21.3769	2.07944	0.041886	2.45551	0.193216	0.19352	1.46817	1	0.858432	50.01	3.98898	8.75479	11.7491	7.28276	1	4
2012	2403	0.006061	1	1	3	21.5598	1.09861	0.014763	1.07145	0.101489	7.23986	0.08115	0	1.35953	39.38	4.04305	9.14963	10.7894	6.38182	19	29
2013	2403	0.009419	1	1	3	21.5887	1.38629	0.020822	1.22594	0.029255	2.66644	0.045246	0	1.53394	39.38	4.04305	9.14963	10.8797	6.38688	19	29
2014	2403	0.012932	1	1	3	21.719	1.60944	0.032697	1.40287	0.125681	0.69699	0.01409	0	1.08916	39.38	4.06044	9.14963	10.9368	6.39209	19	29
2015	2403	0.006258	1	1	3	21.7309	1.79176	0.041488	2.11723	0.01195	1.39844	0.032962	0	0.995775	39.38	4.07754	9.14963	10.9839	6.39274	19	29
2016	2403	0.006161	1	1	4	21.9652	1.94591	0.03878	1.70932	0.264048	0.299283	0.159221	0	0.948825	35.07	4.09435	9.14963	11.0711	6.39693	19	29
2017	2403	0.00555	1	1	4	22.19	2.07944	0.037342	1.39822	0.252082	1.17651	0.269229	0	1.25605	35.07	4.11087	9.14963	11.3272	6.40357	19	29
2018	2403	0.004753	1	1	4	22.2632	2.19722	0.028562	1.08646	0.07587	0.529399	0.347031	0	1.18565	35.07	4.11087	9.21533	11.4265	6.40523	19	29
2012	2405	0.043502	0	1	5	21.7563	1.09861	0.055433	2.0132	0.061133	-1.20996	0.461223	1	0.708708	23.86	3.89182	9.70571	11.3791	7.16819	4	18
2013	2405	0.007601	0	1	5	21.8179	1.38629	0.042936	2.80475	0.025699	2.20386	0.749749	1	0.70092	23.86	3.91202	9.70571	11.9062	7.18258	4	18
2014	2405	0.008878	0	1	5	21.8583	1.60944	0.041597	4.2714	0.041259	3.70564	0.305174	1	0.793138	12.58	3.93183	9.70571	11.5129	7.19549	4	18
2015	2405	0.007054	0	1	5	22.0392	1.79176	0.039146	7.1489	0.198301	1.24931	0.664679	1	0.903926	12.23	3.95124	9.70571	11.5759	7.2043	4	18
2017	2408	0.010537	1	1	3	22.9897	2.07944	0.087797	2.55044	0.128019	0.109178	0.168685	0	1.06103	52.34	4.21951	8.69366	11.6391	6.07074	10	95
2018	2408	0.016139	1	1	3	23.167	2.19722	0.073363	1.39957	0.193941	-0.231481	0.540096	0	1.07332	53.37	4.21951	8.69366	11.6946	6.07304	10	95
2012	2414	0.006826	0	1	4	21.6047	1.09861	0.024925	1.27333	-0.03543	0.037099	3.41901	0	0.49718	68.37	3.89182	9.04712	11.2833	6.71138	21	83
2013	2414	0.008386	0	1	4	21.7243	1.38629	0.022605	3.95532	0.127	-0.068339	3.48579	0	0.961259	39.87	3.91202	9.04712	11.6093	6.71186	21	83
2014	2414	0.002646	0	1	4	21.6476	1.60944	0.026966	3.99393	-0.07383	2.06729	1.85628	0	0.971101	39.87	3.93183	9.05591	11.4927	6.71817	21	83
2015	2414	0.006247	0	1	4	21.9285	1.79176	0.018994	4.66643	0.324408	6.94288	1.53691	0	0.967806	39.87	3.95124	9.05591	11.5534	6.72055	21	83
2016	2414	0.006103	0	1	4	22.1251	1.94591	0.017441	3.01041	0.204723	7.31534	0.820347	0	1.09839	38.32	3.97029	9.05591	11.6215	6.72623	21	83
2012	2417	0.071031	1	1	6	21.0984	1.09861	0.019318	1.26829	-0.060561	-1.34883	0.310552	0	1.27231	18.17	3.71357	9.47777	10.9734	6.48509	24	114
2013	2417	0.100616	1	1	6	21.0624	1.38629	-0.099588	1.57665	-0.03539	0	0.610576	0	0	15.65	3.73767	9.47777	11.1764	6.4854	24	114
2014	2417	0.11692	1	1	6	20.8476	1.60944	-0.292949	2.24223	-0.193309	0	0.558885	0	0	13.49	3.7612	9.47777	11.1562	6.51456	24	114
2015	2417	0.121498	1	1	6	20.7681	1.79176	0.027572	4.38915	-0.076401	-0.853995	0.777712	0	1.32908	13.33	3.78419	9.44739	11.2287	6.51968	24	114
2012	2421	0.025722	0	1	4	20.9211	1.09861	0.084586	2.30837	0.470303	0.719874	0.257195	0	0.970307	29.04	3.91202	7.5994	11.7219	5.66157	12	96
2013	2421	0.010596	0	1	4	21.1089	1.38629	0.07289	2.89038	0.206609	0.140293	0.215346	0	0.987719	29.04	3.93183	7.5994	13.0557	5.73818	12	96
2014	2421	0.026291	0	1	4	21.6789	1.60944	0.056815	2.83148	0.768237	-0.060933	0.036137	0	1.02576	23.71	3.95124	7.5994	11.915	5.80574	12	96
2015	2421	0.020552	0	1	4	22.3009	1.79176	0.033018	2.66506	0.86263	0.040314	0.619313	0	0.913809	20.76	3.95124	7.5994	11.9703	5.87209	12	96
2016	2421	0.021214	0	1	4	22.2982	1.94591	0.061187	2.46372	-0.002669	0.219679	0.233569	0	0.997234	20.77	3.97029	7.5994	12.0282	5.95324	12	96
2017	2421	0.016357	0	1	4	22.4202	2.07944	0.061071	2.19574	0.129719	0.021288	0.20613	0	1.0126	18.81	3.98898	7.5994	12.1231	6.07535	12	96
2018	2421	0.048866	0	1	4	22.635	2.19722	0.031606	1.52417	0.239634	-0.117564	-0.004153	0	1.10399	19.02	3.98898	7.5994	12.1525	6.1203	12	96
2012	2425	0.013744	0	1	6	20.9341	1.09861	0.03878	1.09578	0.08783	-0.463904	0.802587	0	1.05725	50.84	4.00733	7.6324	10.1747	6.27833	12	84
2013	2425	0.017851	0	1	6	21.2923	1.38629	0.018161	1.72411	0.430743	0	0.581122	0	1.05615	39.13	4.02535	7.6324	10.275	6.29157	12	84
2014	2425	0.010207	0	1	6	21.301	1.60944	0.000856	2.41203	0.008747	0	0.416738	0	1.06228	39.13	4.04305	7.6324	10.3482	6.30372	12	84
2015	2425	0.009618	0	1	3	21.7051	1.79176	0.018783	4.41648	0.498033	4.44431	-0.092434	0	1.07078	35.15	3.66356	7.69576	10.4262	6.31075	12	84
2016	2425	0.017632	1	1	3	22.1604	1.94591	0.032544	1.77717	0.576627	0.482398	0.491579	0	1.0377	31.14	3.68888	7.69576	10.5292	6.32615	12	84
2017	2425	0.050555	1	1	3	22.2365	2.07944	0.054867	1.4566	0.079081	0.905657	0.385839	0	1.10107	31.14	3.71357	7.69576	10.649	6.33683	12	84
2018	2425	0.03658	1	1	3	22.2894	2.19722	0.058073	1.17949	0.033887	0.336687	1.22125	0	1.13175	30.45	3.71357	7.69576	10.7084	6.34388	12	84
2012	2433	0.00343	0	1	5	21.5014	1.09861	0.041557	1.28375	0.562016	-0.067088	0.132212	0	1.18282	33.63	3.55535	7.6324	10.1747	6.27833	12	84
2013	2433	0.009596	0	1	5	21.6616	1.38629	0.05372	1.52259	0.173811	-0.280599	0.061223	0	1.06528	33.63	3.58352	7.6324	10.275	6.29157	12	84
2014	2433	0.01326	0	1	5	22.2259	1.60944	0.042814	1.73624	0.758118	-0.42765	0.195299	0	1.08831	28.22	3.61092	7.6324	10.3482	6.30372	12	84
2015	2433	0.005173	0	1	5	22.4929	1.79176	0.033325	2.03723	0.306133	-0.823806	0.065082	0	1.03427	32.59	3.63759	7.69576	10.4262	6.31075	12	84
2016	2433	0.005808	0	1	5	22.6518	1.94591	0.03676	1.46016	0.172151	0.016986	0.170381	0	1.19077	32.63	3.66356	7.69576	10.5292	6.32615	12	84
2017	2433	0.011434	0	1	5	22.8219	2.07944	0.03609	1.16305	0.185457	-0.099193	0.609092	0	1.2594	32.72	3.68888	7.69576	10.649	6.33683	12	84
2018	2433	0.009403	0	1	5	22.8837	2.19722	0.031721	0.809177	0.063781	0.282302	0.272285	0	1.40196	32.81	3.68888	7.69576	10.7084	6.34388	12	84
2012	2434	0.003759	0	1	3	21.797	1.09861	0.031949	1.03544	0.092988	1.69047	0.019663	0	0.989049	33.08	3.89182	9.30036	10.8251	6.15401	19	142
2013	2434	0.005466	0	1	7	21.9527	1.38629	0.045313	1.31929	0.16852	1.38958	-0.168833	0	0.655569	33.08	3.97029	9.30036	11.0438	6.15994	19	142
2014	2434	0.005875	0	1	7	22.1249	1.60944	0.048947	1.75276	0.187878	1.42529	0.274279	0	0.783773	33.08	3.98898	9.30036	10.9862	6.16353	19	142
2015	2434	0.000979	0	1	7	22.5286	1.79176	0.034828	0	0.497416	-0.021879	1.31072	0	0.996694	33.27	4.00733	9.30036	11.0426	6.1698	19	142
2016	2434	0.024135	1	1	3	23.0139	1.94591	0.031132	2.20288	0.624578	-0.114105	1.35121	0	1.23856	28.45	3.97029	9.30036	11.1148	6.17587	19	142
2017	2434	0.021459	1	1	3	22.9333	2.07944	0.071104	1.66289	-0.077435	-0.53206	0.171191	0	1.07384	28.45	3.98898	9.30036	11.0821	6.18621	19	142
2018	2434	0.008013	1	1	3	23.0102	2.19722	0.035805	1.21595	0.079955	-1.16906	0.072067	0	1.20178	28.45	3.98898	9.30036	11.1104	6.19236	19	142
2018	2441	0.00907	0	1	6	22.3963	2.19722	0.036633	0.970369	0.024353	-0.798154	-0.033159	0	0.976773	29.07	3.49651	7.69576	10.7084	6.34388	12	84
2012	2444	0.010468	0	1	4	22.0529	1.09861	0.074017	1.14726	0.176238	-0.633387	-0.387727	0	0.97257	48.22	3.91202	9.71541	11.396	6.5518	19	77
2013	2444	0.011658	0	1	4	22.2521	1.38629	0.092606	1.83002	0.220387	-0.373567	-0.300656	0	1.09746	48.22	3.93183	9.71692	11.6785	6.56046	19	77
2014	2444	0.004065	0	1	4	22.4147	1.60944	0.089469	2.17735	0.176516	-0.659279	-0.330836	0	1.02511	48.22	3.95124	9.71692	11.5504	6.5734	19	77
2015	2444	0.00427	0	1	4	22.4327	1.79176	0.087083	3.72369	0.0182	-0.708531	-0.357876	0	0.909933	48.22	3.98898	9.71692	11.6283	6.58417	19	77
2016	2444	0.020205	0	1	4	22.6823	1.94591	0.089083	2.34755	0.283562	-0.274217	-0.117364	0	0.844322	44.54	4.00733	9.71692	11.7303	6.60123	19	77
2017	2444	0.018952	0	1	4	22.7929	2.07944	0.070213	2.04259	0.116889	-0.278629	-0.184538	0	1.16279	44.54	4.02535	9.71692	11.9103	6.62539	19	77
2018	2444	0.009747	0	1	4	22.9513	2.19722	0.079241	1.34185	0.16692	-0.347945	-0.17208	0	0.836789	44.99	4.02535	9.73228	11.9102	6.65157	19	77
2012	2447	0.011886	0	1	3	21.3	1.09861	0.090398	2.12745	0.328239	1.76311	4.15871	0	1.05146	48.51	3.85015	9.43939	11.5417	6.38063	27	42
2013	2447	0.002979	0	1	3	21.5929	1.38629	0.068119	1.93314	0.340339	5.73526	6.33103	0	1.26147	48.51	3.8712	9.43939	11.7711	6.38266	27	42
2014	2447	0.001099	0	1	3	21.8906	1.60944	0.071178	1.70217	0.346819	3.75092	2.28225	0	1.23006	40.99	3.89182	9.43939	11.6077	6.38738	27	42
2015	2447	0.017269	0	1	3	21.9085	1.79176	0.075998	2.26297	0.01804	23.7421	8.55311	0	1.17573	34.4	3.91202	9.43939	11.6144	6.38614	27	42
2012	2450	0.011203	0	0	4	22.4796	1.09861	0.073131	2.15615	2.04921	0.032624	0.557929	0	1.10559	28.63	3.95124	9.70571	11.3791	7.16819	4	18
2013	2450	0.020239	0	0	4	22.798	1.38629	0.082834	3.39359	0.375036	0.074448	0.185363	0	1.18087	28.5	3.95124	9.70571	11.9062	7.18258	4	18
2014	2450	0.110773	0	0	4	23.1099	1.60944	0.091961	3.08341	0.365923	0.192316	0.266308	0	1.2212	23.52	3.97029	9.70571	11.5129	7.19549	4	18
2015	2450	0.113652	0	0	4	23.227	1.79176	-0.121472	5.21504	0.124236	-7.83533	-2.48246	0	0	15.28	3.98898	9.70571	11.5759	7.2043	4	18
2016	2450	0.00548	0	0	4	23.5385	1.94591	-0.104982	4.00146	0.344136	-7.12435	-2.61323	0	0	22.26	4.00733	9.70571	11.6801	7.21744	4	18
2017	2450	0.009757	0	0	4	23.7092	2.07944	-0.124111	4.09387	0.186228	-7.93889	-3.02679	0	0	24.06	4.02535	9.7054	11.7675	7.2145	4	18
2018	2450	0.299423	0	0	4	23.5254	2.19722	-0.142871	2.44263	-0.167952	-7.61414	-3.25628	0	0	24.05	4.02535	9.7054	11.8509	7.22694	4	18
2012	2454	0.012806	1	1	3	21.7294	1.09861	0.057852	1.08553	0.036113	-0.877909	0.054799	0	0.927357	61.19	3.68888	8.75463	11.3548	7.26326	1	4
2013	2454	0.014941	1	1	3	21.9291	1.38629	0.076385	1.16248	0.221032	0.670971	0.404332	0	0.955514	54.17	3.71357	8.75463	11.9241	7.26704	1	4
2014	2454	0.006309	1	1	3	22.0441	1.60944	0.080408	1.51214	0.121806	0.064943	0.250638	0	1.00956	50.1	3.73767	8.75463	11.4863	7.27149	1	4
2015	2454	0.021875	1	1	3	22.198	1.79176	0.078926	1.74489	0.166429	0.876505	0.750744	0	0.99662	43.44	3.7612	8.75479	11.5502	7.27446	1	4
2016	2454	0.019877	1	1	3	22.2945	1.94591	0.053316	1.4453	0.101261	0.85741	0.511254	0	0.981815	43.52	3.78419	8.75479	11.6662	7.27932	1	4
2017	2454	0.003575	1	1	3	22.5405	2.07944	0.062034	1.23244	0.278896	2.93603	0.658203	0	1.01467	43.52	3.82864	8.75479	11.7491	7.28276	1	4
2018	2454	0.006694	1	1	3	22.4984	2.19722	0.033287	0.829602	-0.041166	0	0.117907	0	1.02072	43.82	3.82864	8.75479	11.8129	7.28756	1	4
2012	2456	0.054149	1	1	4	22.2874	1.09861	0.067191	1.60965	1.00716	0.153363	0.238402	0	1.31379	27.27	3.71357	7.5994	11.7219	5.66157	12	96
2013	2456	0.015776	1	1	4	22.9767	1.38629	0.060014	2.2044	0.992268	0.246164	0.34376	0	1.2627	22.52	3.73767	7.5994	13.0557	5.73818	12	96
2014	2456	0.024068	1	1	4	23.3734	1.60944	0.048146	1.67777	0.486943	-0.246725	-0.031186	0	1.43863	20.32	3.7612	7.5994	11.915	5.80574	12	96
2015	2456	0.017606	1	1	4	23.5001	1.79176	0.029777	2.28176	0.114257	0.703049	0.153597	0	1.80376	20.32	3.78419	7.5994	11.9703	5.87209	12	96
2012	2460	0.009735	0	1	2	20.7701	1.09861	0.064889	2.0565	0.262613	-0.153573	0.074476	0	0.977929	28.9	3.80666	8.06401	11.1881	4.79165	16	70
2013	2460	0.009725	0	1	2	21.3088	1.38629	0.038723	1.86504	0.713802	0.410697	0.131217	0	1.05684	25.91	3.82864	8.06401	11.154	4.79991	16	70
2014	2460	0.024183	0	1	2	21.3934	1.60944	0.043183	2.42131	0.08829	0.235278	0.079235	0	1.0666	24.8	3.85015	8.06401	11.261	4.80648	16	70
2015	2460	0.04202	0	1	2	21.6505	1.79176	0.049375	6.82767	0.293228	0.213611	0.508714	0	1.1249	23.79	3.89182	8.06401	11.3066	4.8164	16	70
2016	2460	0.051738	0	1	2	22.0606	1.94591	0.122197	4.1722	0.506889	-1.09778	0.20925	0	1.03242	23.89	3.91202	8.06401	11.3913	4.82028	16	70
2017	2460	0.040002	0	1	2	22.8026	2.07944	0.183593	5.30662	1.1002	0.17514	0.266869	0	1.03079	24.25	3.91202	8.06401	11.3799	4.80402	16	70
2018	2460	0.071659	0	1	2	23.3275	2.19722	0.090519	1.94819	0.69028	-0.563579	0.117846	0	1.05913	20.51	3.91202	8.06401	11.4213	4.82831	16	70
2012	2461	0.016899	0	0	4	22.4638	1.09861	0.009426	1.09614	0.039495	-1.59663	-0.157642	1	1.79973	51.94	4.04305	8.91382	11.5703	6.7121	12	58
2013	2461	0.023955	0	0	4	22.4715	1.38629	0.008087	1.55017	0.007697	-1.17734	-0.240142	1	2.09113	51.94	4.04305	8.91382	12.1299	6.72419	12	58
2014	2461	0.008221	0	0	4	22.5614	1.60944	0.011098	1.85134	0.094001	-0.861401	-0.460268	1	1.02788	51.94	4.06044	8.91382	11.7635	6.73626	12	58
2015	2461	0.010426	0	0	4	22.5927	1.79176	0.014997	2.07227	0.031888	-0.767366	-0.431095	1	0.843968	51.94	4.07754	8.91382	11.8218	6.75015	12	58
2012	2467	0.059625	0	1	4	21.1755	1.09861	0.169942	1.42766	0.322154	5.53737	0.281072	0	0.960528	20.72	3.85015	9.70571	11.3791	7.16819	4	18
2013	2467	0.039832	0	1	4	21.1933	1.38629	0.086373	2.71655	0.017974	-0.238019	0.011933	0	0.986251	19.14	3.8712	9.70571	11.9062	7.18258	4	18
2014	2467	0.037109	0	1	4	21.2454	1.60944	0.087724	3.35129	0.053399	-0.31169	-0.023959	0	0.931546	19.04	3.89182	9.70571	11.5129	7.19549	4	18
2015	2467	0.117148	0	1	4	21.6891	1.79176	0.022428	5.12667	0.558544	-2.03444	0.296628	0	0.957003	17.09	3.91202	9.70571	11.5759	7.2043	4	18
2016	2467	0.089434	0	1	4	21.7163	1.94591	-0.140292	2.99032	0.027589	-50.189	0.085753	0	0	17.13	3.95124	9.70571	11.6801	7.21744	4	18
2017	2467	0.115892	0	1	4	21.5886	2.07944	0.009077	2.44461	-0.119863	-4.29258	-0.014638	0	0.507255	17.85	3.97029	9.7054	11.7675	7.2145	4	18
2018	2467	0.059886	0	1	4	21.6552	2.19722	0.029277	1.64814	0.068872	-0.475707	-0.001376	0	0.815223	17.22	3.97029	9.7054	11.8509	7.22694	4	18
2017	2468	0.010362	1	1	3	22.899	2.07944	0.168883	1.76319	0.106044	-0.05157	0.36275	0	0.956568	53.76	3.8712	9.14963	11.3272	6.40357	19	29
2018	2468	0.048951	1	1	3	23.1969	2.19722	0.172905	1.3035	0.346999	-0.412594	0.324709	0	0.958761	53.76	3.8712	9.21533	11.4265	6.40523	19	29
2012	2472	0.026137	1	1	4	21.3233	1.09861	0.061652	1.15633	0.039177	-0.058497	0.05448	0	1.07594	10.52	3.78419	9.14963	10.7894	6.38182	19	29
2013	2472	0.015206	1	1	4	21.5017	1.38629	0.030899	1.13842	0.195299	-0.209119	0.130489	0	1.26818	10.52	3.80666	9.14963	10.8797	6.38688	19	29
2014	2472	0.011664	1	1	4	21.5982	1.60944	0.050984	1.46546	0.101372	-0.011153	0.189737	0	1.21305	10.38	3.82864	9.14963	10.9368	6.39209	19	29
2015	2472	0.005888	1	1	4	22.0599	1.79176	0.035927	1.84728	0.586685	-0.014059	0.228056	0	1.17084	10.4	3.85015	9.14963	10.9839	6.39274	19	29
2016	2472	0.012322	1	1	4	22.0855	1.94591	0.047566	1.76601	0.026023	0.009358	0.260768	0	1.00714	8.86	3.8712	9.14963	11.0711	6.39693	19	29
2017	2472	0.015691	1	1	4	22.7365	2.07944	0.032104	1.34901	0.917288	-0.111529	0.111514	0	1.1789	8.77	3.89182	9.14963	11.3272	6.40357	19	29
2018	2472	0.015725	1	1	4	22.7931	2.19722	0.02461	1.02406	0.058308	-0.949141	0.140241	0	1.44971	8.73	3.89182	9.21533	11.4265	6.40523	19	29
2017	2476	0.158618	0	1	3	20.9667	2.07944	0.000305	2.82745	-0.12013	0	3.71359	0	1.18554	15.8	3.85015	9.01712	12.2062	5.273	10	7
2018	2476	0.189988	0	1	3	20.7747	2.19722	-0.250852	2.83036	-0.174748	0	0.215762	0	0	15.8	3.85015	9.01712	12.2891	5.2832	10	7
2012	2485	0.025439	1	1	3	21.6816	1.09861	0.053635	1.06878	0.169012	1.22088	0.724347	0	1.03279	42.34	3.91202	9.68924	10.6847	6.77867	10	104
2013	2485	0.033431	1	1	3	21.7504	1.38629	0.02556	1.03703	0.071179	0	0.283862	0	1.31127	42.34	3.93183	9.68924	10.8211	6.78321	10	104
2014	2485	0.022846	1	1	3	21.7228	1.60944	-0.017147	1.56752	-0.027185	0	0.127538	0	0	32.09	3.95124	9.68924	10.8556	6.78931	10	104
2015	2485	0.018625	1	1	3	21.7353	1.79176	0.00821	0	0.012536	0	0.033071	0	1.24928	24.28	3.97029	9.68924	10.93	6.79538	10	104
2012	2489	0.023094	1	1	2	22.1828	1.09861	0.044456	1.08249	0.091364	0	4.33411	0	0.701248	40.81	3.7612	9.14963	10.7894	6.38182	19	29
2013	2489	0.013365	1	1	2	22.3123	1.38629	0.053451	1.2795	0.13828	0	3.24436	0	0.827198	41.12	3.78419	9.14963	10.8797	6.38688	19	29
2014	2489	0.011554	1	1	2	22.4528	1.60944	0.057224	1.46318	0.150774	0	3.63237	0	0.891655	37.68	3.80666	9.14963	10.9368	6.39209	19	29
2015	2489	0.044859	1	1	2	22.4829	1.79176	0.086278	3.98525	0.030618	0	4.02151	0	0.95127	37.79	3.82864	9.14963	10.9839	6.39274	19	29
2012	2490	0.032372	1	1	3	22.3883	1.09861	0.026518	1.19945	0.127283	-0.736698	-0.136871	0	1.22383	35.03	3.93183	9.68924	10.6847	6.77867	10	104
2013	2490	0.028911	1	1	3	22.48	1.38629	-0.030657	1.32669	0.096054	0	0.106387	0	0	35.03	3.95124	9.68924	10.8211	6.78321	10	104
2014	2490	0.022768	1	1	3	22.5224	1.60944	0.002359	1.24306	0.043331	1.34801	-0.054687	0	3.38966	33.29	3.97029	9.68924	10.8556	6.78931	10	104
2015	2490	0.0487	1	1	3	22.4899	1.79176	-0.048964	1.42335	-0.031983	0	-0.081349	0	0	33.29	3.98898	9.68924	10.93	6.79538	10	104
2016	2490	0.052582	1	1	3	22.4763	1.94591	-0.112734	1.3719	-0.013525	0	0.274395	0	0	33.29	4.00733	9.68924	10.9899	6.8035	10	104
2012	2496	0.020081	0	1	2	21.8436	1.09861	0.042921	1.08233	0.292116	0.368465	0.597801	0	1.01045	52.81	3.89182	9.73932	10.6729	6.71223	15	111
2013	2496	0.004589	0	1	2	22.0613	1.38629	0.038061	1.30707	0.243285	-0.24232	0.08059	0	1.07633	52.83	3.91202	9.73932	10.6496	6.71393	15	111
2014	2496	0.006493	0	1	2	22.2544	1.60944	0.038465	1.58449	0.212984	-0.722747	0.052507	0	1.19704	52.83	3.91202	9.7369	10.8802	6.71962	15	111
2015	2496	0.014578	0	1	2	22.5433	1.79176	0.022483	1.71889	0.334969	-0.980134	0.013713	0	1.22466	53.02	3.93183	9.7369	10.9733	6.71905	15	111
2017	2496	0.089889	0	1	2	22.8176	2.07944	0.053614	1.31334	0.088611	-0.073501	-2.72576	0	1.14128	42.2	3.97029	9.7369	11.3593	6.7166	15	111
2018	2515	0.060297	1	1	2	21.1252	2.19722	-0.064737	2.58048	-0.351592	0	-0.063134	0	0	20.3	4.02535	9.30036	11.1104	6.19236	19	142
2017	2522	0.02023	1	1	7	21.7997	2.07944	0.008576	2.84594	0.407199	-2.39789	0.094258	0	1.30526	43.95	3.63759	8.3483	11.4063	5.81711	19	38
2018	2522	0.010799	1	1	7	21.8574	2.19722	-0.00707	1.74288	0.059381	0	-0.079584	0	0	41.04	3.63759	8.3483	11.4899	5.8861	19	38
2012	2529	0.017524	1	1	4	20.8036	1.09861	0.006525	1.12794	-0.067247	0.463742	0.118767	0	0.308515	24.28	3.93183	9.47777	10.9734	6.48509	24	114
2013	2529	0.003729	1	1	4	20.8458	1.38629	0.007748	1.71881	0.043044	0	0.524587	0	0.757345	24.28	3.95124	9.47777	11.1764	6.4854	24	114
2014	2529	0.006962	1	1	4	20.8499	1.60944	0.00285	0	0.004105	0.570862	0.541323	0	0.889325	24.28	3.97029	9.47777	11.1562	6.51456	24	114
2015	2529	0.01676	1	1	4	20.9227	1.79176	0.002299	4.39077	0.07554	2.45713	0.703868	0	16.1248	24.28	3.98898	9.44739	11.2287	6.51968	24	114
2012	2535	0.002661	0	1	3	22.2375	0.693147	0.052326	1.12848	0.60367	0.054017	-0.63255	0	1.12233	38.16	4.02535	8.90273	10.3295	6.38519	18	48
2013	2535	0.025895	0	1	3	22.4189	1.09861	0.04143	1.10608	0.198865	-0.513192	-0.087084	0	1.27638	38.29	4.02535	8.90273	10.2388	6.40026	18	48
2014	2535	0.04902	0	1	3	22.6469	1.38629	0.00831	1.14436	0.256103	0	0.821901	0	2.50104	38.45	4.04305	8.90273	10.4691	6.41575	18	48
2015	2535	0.029362	0	1	3	22.6598	1.60944	-0.043819	1.34708	0.013054	0	0.19247	0	0	36.19	4.06044	8.90273	10.514	6.4256	18	48
2017	2535	0.008425	0	1	3	22.7659	1.94591	0.003229	1.0742	0.013315	-1.59557	0.493496	0	10.7561	29.78	3.4012	8.90721	10.7921	6.43615	18	48
2018	2535	0.23751	0	1	3	22.7407	2.07944	-0.016844	0.977764	-0.026323	-24.1174	-0.424402	0	0	29.81	3.4012	8.90721	10.7844	6.44095	18	48
2012	2536	0.007218	1	1	2	21.4002	0.693147	0.017867	1.04536	0.166052	0	-0.007384	0	1.53188	43.18	3.97029	10.1852	10.047	7.09531	18	26
2013	2536	0.003537	1	1	2	21.5121	1.09861	0.011624	1.17266	0.118398	-0.769792	0.235184	0	2.05643	43.18	3.98898	10.1852	9.96848	7.06561	18	26
2014	2536	0.004409	1	1	2	21.6476	1.38629	0.016324	1.24543	0.145111	-0.159325	0.101212	0	1.83589	43.18	4.00733	10.1852	10.1906	7.07445	18	26
2015	2536	0.00375	1	1	2	21.817	1.60944	0.019454	1.76367	0.184593	-0.783789	0.213394	0	1.39613	38.62	4.00733	10.1852	10.263	7.08045	18	26
2016	2536	0.0263	1	1	2	21.777	1.79176	0.037923	1.90806	-0.039277	0.107078	0.233572	0	1.06292	33.36	4.02535	10.1852	10.3421	7.0859	18	26
2017	2536	0.029141	1	1	2	21.8789	1.94591	0.076532	1.81172	0.107288	-0.240976	0.097995	0	1.06568	35.17	4.04305	10.1852	10.6013	7.09008	18	26
2018	2536	0.017738	1	1	2	22.038	2.07944	0.065068	1.22494	0.172412	-0.059711	0.016425	0	1.08777	37.17	4.04305	10.1852	10.6602	7.12125	18	26
2012	2538	0.018061	1	1	3	21.5055	0.693147	0.078069	1.40443	0.084359	0.126572	-0.142799	0	1.09979	47.2	4.18965	9.42972	10.2968	5.63336	9	52
2013	2538	0.021885	1	1	3	21.7076	1.09861	0.041704	1.21494	0.224	0.340479	-0.113373	0	1.23446	47.2	4.20469	9.42972	10.3123	5.6355	9	52
2014	2538	0.011667	1	1	3	21.941	1.38629	0.042631	1.7794	0.262832	0.112978	-0.051689	0	1.26285	42.3	4.21951	9.41841	10.4836	5.63408	9	52
2015	2538	0.012146	1	1	3	22.1356	1.60944	0.060085	2.17566	0.214906	-0.263909	-0.373073	0	1.13857	34.87	4.23411	9.41841	10.535	5.63461	9	52
2012	2539	0.012574	0	1	7	22.3407	0.693147	0.028366	1.04184	0.134775	-1.16997	-0.089146	0	1.41235	44.5	3.63759	9.40269	10.9617	7.06757	6	63
2013	2539	0.000612	0	1	7	22.4403	1.09861	0.02532	1.02688	0.079326	0.511888	-0.211509	0	1.38987	44.5	3.63759	9.40368	11.2473	7.08003	6	63
2014	2539	0.003592	0	1	7	22.6217	1.38629	0.028015	1.20065	0.197919	-0.03522	-0.126185	0	1.53855	44.5	3.66356	9.40269	11.1565	7.09895	6	63
2015	2539	0.011519	0	1	7	22.9055	1.60944	0.027789	1.58012	0.328092	-0.491559	-0.58727	0	1.48829	41.91	3.68888	9.40269	11.2155	7.11318	6	63
2016	2539	0.02333	0	1	7	22.923	1.79176	0.017117	1.36537	0.01767	-1.34402	-0.088214	0	1.76557	38.94	3.71357	9.57046	11.251	7.24351	6	63
2017	2539	0.012482	0	1	7	22.9533	1.94591	0.011029	1.16963	0.030791	1.24411	0.089408	0	2.2918	38.94	3.73767	9.57046	11.5498	7.26892	6	63
2018	2539	0.014429	0	1	7	23.0624	2.07944	0.016218	1.05543	0.115253	-0.449739	-0.127895	0	2.21301	38.94	3.73767	9.57046	11.6424	7.29709	6	63
2012	2543	0.004571	0	1	4	21.8631	0.693147	0.070591	1.10032	0.13315	-0.223376	0.097677	0	0.942294	38.25	3.89182	8.24223	11.4215	5.9341	12	12
2013	2543	0.001222	0	1	4	21.9924	1.09861	0.06975	1.17939	0.137978	-0.28177	0.047294	0	1.02205	38.25	3.91202	8.24223	12.12	5.94437	12	12
2014	2543	0.003096	0	1	4	22.0467	1.38629	0.071052	1.44423	0.055492	-0.290242	0.082582	0	0.946915	38.25	3.93183	8.24223	11.529	5.9548	12	12
2015	2543	0.009885	0	1	4	22.1716	1.60944	0.074961	1.83113	0.133048	0.136684	0.161107	0	0.898866	38.25	3.95124	8.24223	11.5927	5.9635	12	12
2017	2548	0.051123	1	1	5	21.9799	1.94591	0.030211	1.52926	0.030968	-1.74195	-0.307999	0	1.44357	39.65	3.97029	7.5994	12.1231	6.07535	12	96
2012	2552	0.031603	0	0	4	20.5915	0.693147	0.051469	1.23977	-0.012299	0.510757	0.003199	0	0.806061	43.5	3.43399	9.71541	11.396	6.5518	19	77
2013	2552	0.017501	0	0	4	20.5839	1.09861	0.013961	1.27172	-0.00759	0.330051	-0.049557	0	0.834391	43.5	3.46574	9.71692	11.6785	6.56046	19	77
2014	2552	0.002393	0	0	4	20.6282	1.38629	0.015674	2.42214	0.045354	-0.019982	0.0464	0	1.00105	43.5	3.49651	9.71692	11.5504	6.5734	19	77
2015	2552	0.086039	0	0	4	20.9593	1.60944	0.003352	2.87579	0.392463	-2.6189	-0.116081	0	3.09217	32.83	3.55535	9.71692	11.6283	6.58417	19	77
2016	2552	0.088133	0	0	4	20.8656	1.79176	-0.14477	3.37694	-0.089424	0	0.09899	0	0	32.83	3.55535	9.71692	11.7303	6.60123	19	77
2017	2552	0.117456	0	0	4	20.6084	1.94591	-0.151527	2.69828	-0.226846	-28.408	0.051727	0	0	32.17	3.61092	9.71692	11.9103	6.62539	19	77
2018	2552	0.132432	0	0	4	20.4738	2.07944	0.036814	1.80638	-0.125864	0.330999	0.158453	0	1.15344	32.17	3.61092	9.73228	11.9102	6.65157	19	77
2017	2555	0.002327	0	1	7	22.9381	1.94591	0.200488	3.17504	0.434361	0.113512	0.245104	0	1.0149	18.79	3.68888	8.70384	11.6498	5.96101	9	120
2018	2555	0.047147	0	1	7	22.851	2.07944	0.137144	1.95369	-0.083446	-1.41182	-0.06023	0	1.01402	19	3.68888	8.70384	11.6989	5.96358	9	120
2012	2557	0.014399	0	1	4	21.9158	0.693147	0.089599	1.27653	0.0571	-0.200723	0.021228	0	0.845587	48.75	3.98898	9.34531	10.9185	6.56597	9	30
2013	2557	0.004921	0	1	4	22.0769	1.09861	0.066251	1.35261	0.174748	0.120906	0.115803	0	0.913281	48.75	4.00733	9.34531	11.0918	6.56738	9	30
2014	2557	0.016599	0	1	4	22.1774	1.38629	0.068275	1.83444	0.081844	-0.083261	0.050939	0	0.972751	48.92	4.02535	9.34531	11.1227	6.5692	9	30
2015	2557	0.016369	0	1	4	22.2451	1.60944	0.079714	2.43201	0.07012	-0.178629	0.040076	0	0.984897	49.95	4.04305	9.34531	11.1996	6.57608	9	30
2016	2557	0.020313	0	1	4	22.1631	1.79176	0.085077	2.21108	-0.078735	-0.179504	0.1193	0	0.975291	49.95	4.06044	9.34531	11.2915	6.59305	9	30
2017	2557	0.022996	0	1	4	22.2653	1.94591	0.068827	2.04278	0.107517	-0.073957	0.201091	0	1.02367	49.95	4.07754	9.34531	11.7423	6.6107	9	30
2018	2557	0.030031	0	1	4	22.358	2.07944	0.086107	2.22637	0.09719	0.025472	0.24365	0	0.990215	48.5	4.07754	9.34531	11.8141	6.63068	9	30
2012	2558	0.028677	0	1	3	20.2483	0.693147	0.064627	1.3345	0.02397	-0.246436	-0.190388	0	0.895689	66.8	4.02535	11.319	10.5691	8.11474	28	141
2013	2558	0.024151	0	1	3	20.3759	1.09861	0.007144	1.37263	0.136118	-0.746749	0.012231	0	1.17293	66.8	4.04305	11.319	10.5372	8.11922	28	141
2014	2558	0.045143	0	1	3	20.3044	1.38629	0.016086	0	-0.068988	0.100069	-0.160231	0	1.15377	66.8	4.06044	11.319	10.7758	8.12421	28	141
2015	2558	0.093745	0	1	3	20.2392	1.60944	-0.052798	9.07141	-0.063132	0	-0.286609	0	0	66.8	4.07754	11.319	10.8652	8.12321	28	141
2012	2567	0.009034	1	1	5	21.5906	0.693147	0.073994	1.43539	0.151519	0.097773	-0.107588	0	0.990645	24.97	4.04305	9.32786	10.7196	5.98091	22	79
2013	2567	0.009297	1	1	5	21.707	1.09861	0.046798	1.45449	0.122151	0.218668	0.034081	0	1.11348	24.57	4.06044	9.32919	10.7942	5.99046	22	79
2014	2567	0.006336	1	1	5	22.0207	1.38629	0.037171	1.4413	0.36855	-0.381116	-0.173423	0	1.30543	24.57	4.07754	9.33008	10.9104	5.98167	22	79
2015	2567	0.005685	1	1	5	22.1173	1.60944	0.037655	0	0.101406	-0.617524	-0.209867	0	1.199	23.7	4.09435	9.33008	10.9795	5.99874	22	79
2016	2567	0.0052	1	1	5	22.2727	1.79176	0.054301	1.59132	0.168078	-0.224854	-0.048652	0	1.02281	23.7	4.11087	9.33318	11.0362	6.00141	22	79
2017	2567	0.006618	1	1	5	22.5201	1.94591	0.063935	1.319	0.274153	0.164348	-0.118955	0	1.0687	27.78	4.12713	9.32795	11.4337	5.99894	22	79
2012	2574	0.013896	1	1	7	22.1857	0.693147	0.0171	1.06356	0.147071	0.933158	-0.299681	0	1.56235	29.96	3.93183	9.0187	11.3262	6.08859	19	117
2013	2574	0.0067	1	1	7	22.305	1.09861	0.017157	1.11776	0.126741	-0.846141	-0.504828	0	1.58091	29.96	3.95124	9.02148	11.4049	6.09063	19	117
2014	2574	0.007795	1	1	7	22.3332	1.38629	0.039864	1.47128	0.02855	-0.767711	-0.232394	0	1.15621	29.96	3.97029	9.02148	11.3637	6.09357	19	117
2015	2574	0.011127	1	1	7	22.3228	1.60944	0.01147	2.64832	-0.01029	-3.01453	-0.33386	0	1.85857	29.96	3.98898	9.02148	11.4076	6.09382	19	117
2016	2574	0.010023	1	1	7	22.3169	1.79176	0.00862	1.61716	-0.005939	-1.86023	-0.232835	0	2.7373	29.96	4.00733	9.02148	11.4742	6.09807	19	117
2017	2574	0.031508	1	1	2	22.0797	1.94591	0.022397	1.20633	-0.211109	-0.817378	-0.458866	0	1.22633	29.96	3.46574	9.02148	11.5858	6.10032	19	117
2018	2574	0.021312	1	1	2	22.1262	2.07944	0.02264	0.852818	0.047562	-0.738535	-0.355058	0	1.09687	29.96	3.46574	9.02148	11.6629	6.10256	19	117
2012	2585	0.046781	0	1	2	22.1221	0.693147	0.029337	1.02756	-0.025815	-0.23341	-0.114088	0	0.906064	43.27	3.95124	9.05427	10.3648	6.32847	15	53
2013	2585	0.005054	0	1	2	22.1547	1.09861	0.021515	1.06652	0.03315	1.01195	0.093942	0	0.953482	43.52	3.97029	9.05064	10.3033	6.34931	15	53
2014	2585	0.004252	0	1	2	22.4502	1.38629	0.017852	1.17458	0.343725	-0.682094	-0.065537	0	0.790025	32.81	3.98898	9.05064	10.5957	6.36423	15	53
2015	2585	0.00509	0	1	2	22.4831	1.60944	0.020736	1.53304	0.033488	-0.393658	0.113031	0	0.800014	33.21	4.00733	9.05064	10.6886	6.3738	15	53
2016	2585	0.004526	0	1	2	22.6236	1.79176	0.01989	1.28639	0.150768	-0.343803	0.07216	0	1.00156	33.88	4.02535	9.05064	10.7854	6.38351	15	53
2017	2585	0.022887	0	1	2	22.9261	1.94591	0.008249	1.01672	0.353241	-2.45889	0.300021	0	1.288	27.32	4.04305	9.05064	10.987	6.38182	15	53
2018	2585	0.022548	0	1	2	22.9536	2.07944	0.034544	0.857061	0.027892	-0.434901	-0.062555	0	1.07515	27.32	4.04305	9.05064	11.004	6.38182	15	53
2012	2594	0.013208	0	1	4	24.9532	0.693147	0.003098	1.05061	0.047027	1.11217	0.305683	0	-0.344511	24.24	3.85015	7.5994	11.7219	5.66157	12	96
2013	2594	0.013524	0	1	4	25.0592	1.09861	0.010156	1.13643	0.111809	0.734377	0.118074	0	2.39441	24.24	3.8712	7.5994	13.0557	5.73818	12	96
2014	2594	0.013935	0	1	4	25.2667	1.38629	0.00787	1.1989	0.205013	1.14175	0.299015	0	2.58947	27.83	3.89182	7.5994	11.915	5.80574	12	96
2015	2594	0.015811	0	1	4	25.4724	1.60944	0.027174	1.32625	0.228456	-0.386751	0.86358	0	1.38103	27.82	3.91202	7.5994	11.9703	5.87209	12	96
2016	2594	0.008137	0	1	4	25.7005	1.79176	0.037775	1.17207	0.256179	0.003845	0.101406	0	1.18607	25.24	3.93183	7.5994	12.0282	5.95324	12	96
2017	2594	0.010477	0	1	4	25.9056	1.94591	0.027608	1.2753	0.227673	0.122111	0.106819	0	1.41177	25.26	3.95124	7.5994	12.1231	6.07535	12	96
2018	2594	0.015448	0	1	4	25.9941	2.07944	0.018277	1.16879	0.092486	0.108705	0.17924	0	1.68339	25.26	3.95124	7.5994	12.1525	6.1203	12	96
2012	2602	0.022127	1	1	3	21.3623	0.693147	0.049299	1.0794	0.101767	-0.693254	0.037446	0	0.88761	52	3.3673	9.0187	11.3262	6.08859	19	117
2013	2602	0.007804	1	1	3	21.4511	1.09861	0.039989	0	0.09281	0.079091	0.120478	0	0.978858	52	3.4012	9.02148	11.4049	6.09063	19	117
2014	2602	0.023555	1	1	3	22.1581	1.38629	0.050281	1.58514	1.02793	1.96042	0.49273	0	1.00605	26.58	3.43399	9.02148	11.3637	6.09357	19	117
2015	2602	0.026669	1	1	3	22.3468	1.60944	0.080885	4.36653	0.207658	0.026676	-0.112436	0	1.03188	26.58	3.46574	9.02148	11.4076	6.09382	19	117
2016	2602	0.030531	1	1	3	22.4287	1.79176	0.092153	5.54981	0.085413	-0.052594	0.083757	0	1.02782	26.58	3.49651	9.02148	11.4742	6.09807	19	117
2017	2602	0.021795	1	1	3	22.5817	1.94591	0.12234	4.61106	0.165309	-0.271429	0.243395	0	1.0163	26.58	3.52636	9.02148	11.5858	6.10032	19	117
2018	2602	0.016674	1	1	3	23.5414	2.07944	0.05742	2.12127	1.61095	-0.52341	-0.187355	0	1.00428	18.71	3.52636	9.02148	11.6629	6.10256	19	117
2017	2608	0.012801	1	1	3	24.5477	1.94591	0.061645	1.03777	0.059256	0.3562	-0.027793	1	1.19123	75.61	4.00733	8.79285	11.8573	6.52356	15	20
2018	2608	0.012213	1	1	3	24.7057	2.07944	0.061087	0.995304	0.171254	0.718728	-0.067352	1	1.19213	65.74	4.00733	8.79285	11.9375	6.54678	15	20
2012	2619	0.021276	1	1	2	20.6057	0.693147	0.027078	1.34066	0.091672	15.1098	1.39749	0	1.31762	32.09	3.3673	9.30036	10.8251	6.15401	19	142
2013	2619	0.014413	1	1	2	20.7312	1.09861	0.031996	1.38209	0.133708	1.7117	0.211392	0	1.29624	32.09	3.4012	9.30036	11.0438	6.15994	19	142
2014	2619	0.013959	1	1	2	20.7535	1.38629	0.006898	2.3455	0.022617	-3.66993	1.15114	0	2.55037	32.09	3.43399	9.30036	10.9862	6.16353	19	142
2015	2619	0.016287	1	1	2	22.0263	1.60944	0.043182	0	2.57059	0.024011	0.256415	0	1.0927	15.46	3.46574	9.30036	11.0426	6.1698	19	142
2016	2619	0.006725	1	1	2	22.0779	1.79176	0.05526	1.98048	0.053055	0.559135	0.872773	0	1.03276	15.46	3.49651	9.30036	11.1148	6.17587	19	142
2017	2627	0.002455	1	1	5	21.9649	1.94591	0.032862	1.27278	0.506512	-0.750312	-0.304974	1	1.13397	28.5	3.61092	9.96317	11.629	5.97126	21	50
2017	2629	0.364443	0	1	6	20.4606	1.94591	-0.040769	3.46002	-0.000949	-8.5969	-0.220865	0	0	19.76	3.82864	9.39956	11.1917	6.71538	6	118
2018	2629	0.375272	0	1	6	19.6337	2.07944	-1.85606	4.95679	-0.562591	0	-0.980079	0	0	19.76	3.82864	9.40179	11.2841	6.72022	6	118
2012	2631	0.020993	1	1	6	21.0097	0.693147	0.054614	1.17251	-0.02034	-0.827354	-0.010068	0	0.708505	55.75	3.68888	9.04641	11.6442	6.47358	15	121
2013	2631	0.025492	1	1	6	21.1779	1.09861	0.058352	1.37671	0.18308	-0.52523	0.004727	0	0.905277	54.99	3.71357	9.04641	12.2011	6.4828	15	121
2014	2631	0.020907	1	1	6	21.238	1.38629	0.077084	2.32252	0.061939	-0.368145	-0.1504	0	0.982037	54.95	3.73767	9.06612	11.7747	6.49391	15	121
2015	2631	0.009798	1	1	6	21.2986	1.60944	0.077174	0	0.062566	-0.461573	2.0285	0	0.986982	54.95	3.7612	9.06612	11.8256	6.50281	15	121
2016	2631	0.033911	1	1	6	21.385	1.79176	0.100251	3.42294	-0.011409	0.089894	0.301318	0	0.998371	54.86	3.78419	9.06612	11.8883	6.51915	15	121
2017	2631	0.032952	1	1	6	21.5283	1.94591	0.039768	3.40907	0.154058	-2.8941	0.129181	0	1.02425	54.86	3.80666	9.06612	11.9079	6.53814	15	121
2018	2631	0.002523	1	1	6	21.6678	2.07944	0.041245	1.95966	0.14972	-1.35922	0.012864	0	0.922328	53.43	3.80666	9.06612	11.9723	6.55678	15	121
2012	2634	0.015235	0	1	3	20.3258	0.693147	0.059312	1.25743	-0.010097	-0.285325	0.152394	0	1.07121	36.92	3.68888	9.30036	10.8251	6.15401	19	142
2013	2634	0.001545	0	1	3	20.3691	1.09861	0.041341	1.49825	0.044292	-0.488311	-0.074064	0	1.19914	36.92	3.71357	9.30036	11.0438	6.15994	19	142
2014	2634	0.004752	0	1	3	20.4902	1.38629	0.042593	1.99694	0.128763	-0.754297	-0.239643	0	1.07716	36.92	3.73767	9.30036	10.9862	6.16353	19	142
2015	2634	0.003942	0	1	3	20.8049	1.60944	0.043342	3.12626	0.369759	0.686868	0.271512	0	0.888764	37.5	3.7612	9.30036	11.0426	6.1698	19	142
2016	2634	0.00038	0	1	3	20.8122	1.79176	0.043568	3.01846	0.007371	0.641146	0.392767	0	0.950417	37.5	3.78419	9.30036	11.1148	6.17587	19	142
2017	2634	0.006896	0	1	3	20.8624	1.94591	0.049693	2.2403	0.051421	-0.135343	-0.01468	0	1.08261	37.5	3.80666	9.30036	11.0821	6.18621	19	142
2018	2634	0.023797	0	1	3	20.6949	2.07944	0.012056	1.95953	-0.154183	-2.5008	-0.021592	0	1.23463	28.12	3.82864	9.30036	11.1104	6.19236	19	142
2012	2638	0.016174	0	1	7	21.8188	0.693147	0.034991	1.37781	0.249882	-0.727907	0.002924	0	0.801111	26.06	3.82864	7.80792	10.982	5.23111	12	6
2013	2638	0.023789	0	1	7	21.8802	1.09861	0.032542	1.40804	0.063365	-0.524477	-0.004326	0	1.05412	26.94	3.8712	7.80792	12.5793	5.24122	12	6
2014	2638	0.021973	0	1	7	21.9017	1.38629	0.003376	1.67064	0.021739	-3.32796	-0.751193	0	-1.18981	27.22	3.89182	7.80792	11.1649	5.25436	12	6
2015	2638	0.035167	0	1	7	21.8991	1.60944	0.008402	0	-0.002608	1.82048	0.107906	0	0.081082	27.22	3.91202	7.80792	11.2334	5.27305	12	6
2017	2644	0.016385	1	1	4	21.5776	1.94591	0.031531	2.48611	0.153733	0.286229	0.713808	1	0.668251	60.46	3.82864	9.4793	11.2697	5.7869	23	16
2018	2644	0.018102	1	1	4	21.6481	2.07944	0.029459	2.00993	0.073013	0.154975	0.06529	1	0.865307	61.63	3.82864	9.48737	11.3314	5.79301	23	16
2017	2648	0.018218	1	1	2	23.0441	1.94591	0.091824	1.77289	0.366223	0.162783	-0.012492	0	1.13248	39.96	3.91202	8.3483	11.4063	5.81711	19	38
2018	2648	0.015062	1	1	2	23.3435	2.07944	0.068085	1.15973	0.349084	0.074489	0.207539	0	1.07298	39.89	3.91202	8.3483	11.4899	5.8861	19	38
2013	2650	0.02422	1	1	3	21.4749	0.693147	0.076339	1.60541	0.135914	0.674193	0.176184	0	0.94737	40.05	3.95124	9.37721	11.5889	6.49647	22	148
2014	2650	0.009067	1	1	3	21.5553	1.09861	0.057828	1.78632	0.083699	-0.39845	0.254236	0	1.00845	40.05	3.97029	9.37721	11.587	6.50937	22	148
2015	2650	0.016437	1	1	3	21.7154	1.38629	0.054623	3.72629	0.173643	0	0.307942	0	1.04536	40.05	3.98898	9.37721	11.6565	6.52262	22	148
2016	2650	0.018556	1	1	3	21.7708	1.60944	0.052655	2.76975	0.056917	-0.255089	0.450523	0	1.0725	18.79	4.00733	9.37721	11.729	6.54535	22	148
2013	2657	0.008684	0	1	5	21.0369	0.693147	0.041014	1.51422	0.343414	2.97498	2.27217	0	1.25604	22.72	3.80666	9.70571	11.9062	7.18258	4	18
2014	2657	0.013839	0	1	5	21.5721	1.09861	0.033751	2.03799	0.655891	2.41407	1.93794	0	1.20009	18.01	3.82864	9.70571	11.5129	7.19549	4	18
2015	2657	0.013952	0	1	5	21.6745	1.38629	0.062349	6.56278	0.107809	1.23638	1.70976	0	1.07183	18.01	3.85015	9.70571	11.5759	7.2043	4	18
2017	2661	0.009657	0	1	3	21.8196	1.79176	0.037495	1.84992	0.210157	-0.531353	0.158711	0	1.09519	44.49	3.66356	9.41898	10.8804	6.1717	22	110
2018	2661	0.010252	0	1	3	22.0994	1.94591	0.046712	1.46152	0.322841	-0.547193	0.207596	0	1.18925	34.8	3.66356	9.41898	10.9468	6.16961	22	110
2013	2662	0.034684	0	1	3	21.8343	0.693147	0.110414	1.13085	0.068857	-0.03486	0.016497	0	0.920706	37.5	3.91202	9.70571	11.9062	7.18258	4	18
2014	2662	0.026283	0	1	3	22.3079	1.09861	0.087815	1.20058	0.605778	0.278523	0.594163	0	0.953848	30	3.93183	9.70571	11.5129	7.19549	4	18
2015	2662	0.011916	0	1	3	22.6507	1.38629	0.067405	2.35098	0.408872	0.195313	0.306135	0	1.01515	30	3.95124	9.70571	11.5759	7.2043	4	18
2016	2662	0.028558	0	1	3	22.916	1.60944	0.072171	1.6848	0.303874	4.73062	0.152533	0	1.14629	30	3.97029	9.70571	11.6801	7.21744	4	18
2017	2662	0.028032	0	1	3	23.1069	1.79176	0.029884	1.50549	0.210343	0.374131	0.287496	0	1.56247	30	3.98898	9.7054	11.7675	7.2145	4	18
2018	2662	0.207634	0	1	3	22.871	1.94591	0.010651	1.05875	-0.210153	-2.24758	-0.054499	0	1.55157	30.4	3.98898	9.7054	11.8509	7.22694	4	18
2013	2664	0.017527	1	1	3	21.1964	0.693147	0.084464	1.92817	0.071596	0.037846	0.032005	0	1.04084	40.7	3.52636	9.14963	10.8797	6.38688	19	29
2014	2664	0.014025	1	1	3	21.3461	1.09861	0.098709	1.83519	0.161426	-0.093539	-0.082617	0	1.05824	40.7	3.55535	9.14963	10.9368	6.39209	19	29
2015	2664	0.014127	1	1	3	21.7318	1.38629	0.074441	4.76559	0.47065	-0.236743	0.010746	0	0.993057	40.7	3.58352	9.14963	10.9839	6.39274	19	29
2016	2664	0.006526	1	1	3	21.6811	1.60944	0.086878	3.7728	-0.049428	-0.128219	0.112288	0	1.0014	25.7	3.61092	9.14963	11.0711	6.39693	19	29
2016	2668	0.018969	1	1	7	22.3975	1.60944	0.073573	2.29939	0.231297	-0.526496	-0.300411	0	0.951689	20.38	3.63759	7.48661	11.5076	5.0814	12	8
2017	2668	0.120083	1	1	7	23.0664	1.79176	0.038303	1.50427	0.952174	-0.294449	-0.08506	0	1.40803	16.85	3.66356	7.48661	11.1733	5.1358	12	8
2018	2668	0.115291	1	1	7	22.9799	1.94591	-0.200464	1.18468	-0.082929	-953.375	-0.243313	0	0	16.79	3.66356	7.48661	11.1858	5.17615	12	8
2013	2677	0.019122	1	1	3	20.7938	0.693147	0.100346	1.41561	0.070633	2.68689	1.11314	0	0.964522	67.5	4.27667	8.27257	11.4183	5.84615	19	38
2014	2677	0.01569	1	1	3	20.8465	1.09861	0.121762	1.83369	0.054156	0.616296	0.489257	0	0.991063	67.5	4.29046	8.27257	11.2045	5.85249	19	38
2015	2677	0.015517	1	1	3	20.9154	1.38629	0.128429	6.98428	0.071356	0.703487	0.454831	0	0.98572	67.5	4.30407	8.27257	11.2496	5.85645	19	38
2017	2681	0.093857	0	1	3	22.8959	1.79176	0.05061	1.48858	1.11808	0.108386	0.600553	0	1.11689	37.7	4.02535	7.5994	12.1231	6.07535	12	96
2018	2681	0.348222	0	1	3	22.7632	1.94591	-0.101654	1.16171	-0.124344	-9.96623	-0.052639	0	0	37.75	4.02535	7.5994	12.1525	6.1203	12	96
2013	2683	0.03272	0	1	5	21.8084	0.693147	0.062202	1.85913	0.430754	0.739428	0.402414	1	1.15834	24.22	3.98898	8.91382	12.1299	6.72419	12	58
2014	2683	0.007607	0	1	5	22.0637	1.09861	0.059979	1.40434	0.290792	0.645349	0.598999	1	1.19638	24.3	4.00733	8.91382	11.7635	6.73626	12	58
2015	2683	0.022988	0	1	5	22.1679	1.38629	0.030693	1.98573	0.10984	-0.519957	0.853556	1	1.24639	24.3	4.02535	8.91382	11.8218	6.75015	12	58
2013	2684	0.044775	0	1	7	20.5703	0.693147	-0.019485	1.52895	0.134842	0	0.3962	0	0	39.71	3.7612	7.6324	10.275	6.29157	12	84
2014	2684	0.01812	0	1	7	20.7283	1.09861	0.010464	2.30704	0.171117	0	1.11498	0	2.05258	39.71	3.78419	7.6324	10.3482	6.30372	12	84
2015	2684	0.011609	0	1	7	21.1925	1.38629	-0.000253	4.33777	0.590847	0	0.612423	0	0	33.41	3.80666	7.69576	10.4262	6.31075	12	84
2016	2684	0.013195	0	1	7	22.5429	1.60944	0.012393	1.92752	2.85872	0	2.13853	0	2.08817	28.21	3.82864	7.69576	10.5292	6.32615	12	84
2017	2684	0.173478	0	1	4	23.124	1.79176	-0.015955	1.37337	0.788128	-7.80423	0.531039	0	0	24.52	3.85015	7.69576	10.649	6.33683	12	84
2018	2684	0.197445	0	1	4	22.7705	1.94591	-0.370306	1.32471	-0.29778	0	-1.1156	0	0	24.02	3.85015	7.69576	10.7084	6.34388	12	84
2013	2687	0.010504	0	1	7	20.8876	0.693147	0.05555	1.21072	0.03437	3.07093	0.21301	0	0.939179	26.52	3.91202	9.3745	10.812	6.69357	19	97
2014	2687	0.005144	0	1	7	21.0456	1.09861	0.058422	1.30818	0.171235	1.60424	0.515151	0	0.959997	26.52	3.93183	9.39806	10.7604	6.70159	19	97
2015	2687	0.003916	0	1	7	21.0417	1.38629	0.04405	4.33482	-0.003905	1.87783	0.610447	0	1.03474	13.54	3.95124	9.39956	10.8355	6.69853	19	97
2016	2687	0.001183	0	1	7	21.066	1.60944	0.048496	3.0259	0.024608	1.23292	0.17724	0	1.00914	13.54	3.97029	9.39956	10.9291	6.70686	19	97
2017	2687	0.03336	0	1	7	21.0913	1.79176	0.053479	1.90469	0.025652	1.55457	0.198426	0	1.00017	13.54	3.98898	9.39956	10.9836	6.71538	19	97
2018	2687	0.043031	0	1	7	21.1706	1.94591	0.074718	1.58483	0.082442	1.73918	0.639077	0	1.00002	13.33	3.98898	9.39956	11.0883	6.72022	19	97
2017	2689	0.012049	0	1	4	21.6471	1.79176	0.012801	2.52033	0.007981	-3.50621	0.205368	0	1.0875	40.53	3.68888	9.46188	11.2194	6.60259	27	86
2013	2694	0.029202	0	1	3	21.4221	0.693147	0.044946	1.20628	0.120206	-0.2929	-0.119522	0	1.25379	41.21	4.07754	7.37526	10.9571	4.69866	21	140
2014	2694	0.022906	0	1	3	21.5956	1.09861	0.007841	1.27644	0.189496	-3.08295	-0.07698	0	2.40341	41.21	4.09435	7.374	11.0799	4.7023	21	140
2015	2694	0.009735	0	1	6	21.531	1.38629	0.008485	2.88946	-0.062609	-1.58813	-0.399749	0	2.81674	41.13	3.93183	7.374	11.1407	4.70311	21	140
2013	2695	0.01829	1	1	7	21.1163	0.693147	0.082079	1.45355	0.048372	-0.281617	-0.18831	0	0.84999	52.06	3.63759	8.90951	11.0885	6.23461	16	24
2014	2695	0.023453	1	1	7	21.1933	1.09861	0.061644	1.44493	0.07205	-0.513628	-0.217836	0	0.815888	50.91	3.66356	8.90951	11.1616	6.2494	16	24
2015	2695	0.006477	1	1	7	21.3265	1.38629	0.035467	2.54668	0.142518	-0.936716	-0.285547	0	0.826293	50.91	3.68888	8.90951	11.2369	6.25456	16	24
2016	2695	0.012805	1	1	7	21.3724	1.60944	0.048684	6.94276	0.047006	-0.781015	-0.070433	0	0.979461	51.59	3.71357	8.90951	11.3096	6.25958	16	24
2017	2695	0.016813	1	1	7	21.4547	1.79176	0.07065	3.93939	0.08575	-0.52572	-0.081059	0	0.985851	51.59	3.73767	8.90951	11.5212	6.2634	16	24
2018	2695	0.010407	1	1	7	21.6384	1.94591	0.072062	2.1217	0.201617	-0.925839	0.047868	0	0.970051	38.52	3.73767	8.90951	11.592	6.27664	16	24
2013	2697	0.008933	0	0	1	21.7746	0.693147	0.054878	1.30709	0.079173	-0.185433	-0.025189	0	0.891286	55.35	4.11087	9.40368	11.2473	7.08003	6	63
2014	2697	0.0066	0	0	1	21.851	1.09861	0.055118	1.58157	0.079404	-0.100772	-0.041095	0	1.00624	55.35	4.12713	9.40269	11.1565	7.09895	6	63
2015	2697	0.012209	0	0	1	22.0158	1.38629	0.04914	2.24779	0.179179	-0.355859	-0.014787	0	1.01697	55.48	4.14314	9.40269	11.2155	7.11318	6	63
2016	2697	0.011162	0	0	1	22.1064	1.60944	0.036195	2.1882	0.094792	-0.71063	-0.023563	0	1.03401	42.48	4.15888	9.57046	11.251	7.24351	6	63
2017	2697	0.021244	0	0	1	22.1838	1.79176	0.038282	1.93756	0.080534	-0.213673	-0.032284	0	1.08091	31.98	4.17439	9.57046	11.5498	7.26892	6	63
2018	2697	0.035043	0	0	1	22.2906	1.94591	0.067148	1.65998	0.112753	-0.344734	-0.046367	0	1.02458	24.08	4.17439	9.57046	11.6424	7.29709	6	63
2013	2698	0.012131	0	1	4	21.3724	0.693147	0.108306	2.42444	0.093697	-0.156612	-0.166886	0	0.978074	24.11	3.85015	10.8793	10.8282	6.90294	31	35
2014	2698	0.012413	0	1	4	21.4372	1.09861	0.090975	2.06842	0.066976	-0.544473	-0.101073	0	0.993698	24.11	3.8712	10.8793	10.8944	6.89497	31	35
2015	2698	0.024011	0	1	4	21.4432	1.38629	0.085305	7.76674	0.006003	0.035775	0.061626	0	0.999051	24.11	3.89182	10.8799	10.9858	6.86836	31	35
2016	2698	0.031651	0	1	4	21.5353	1.60944	0.047953	3.95087	0.096494	-0.030965	0.139578	0	1.00382	24.11	3.91202	10.8799	11.0579	6.86901	31	35
2017	2698	0.010164	0	1	4	21.6976	1.79176	0.046013	2.38178	0.176161	-0.120014	0.168732	0	1.01339	24.11	3.93183	10.8795	11.357	6.86171	31	35
2018	2698	0.031294	0	1	4	21.9597	1.94591	0.047566	1.91084	0.299753	-0.15384	0.265084	0	1.01062	24.11	3.93183	10.8795	11.3665	6.85856	31	35
2017	2713	0.021461	0	0	5	21.9897	1.38629	0.076921	1.3797	0.334472	1.92285	0.384885	0	1.00182	63.88	3.91202	9.7054	11.7675	7.2145	4	18
2018	2713	0.089947	0	0	5	21.9182	1.60944	0.093198	1.2486	-0.068947	0.829672	0.118026	0	1.0175	61.6	3.91202	9.7054	11.8509	7.22694	4	18
2017	2714	0.067799	1	1	3	23.9032	1.38629	0.098381	2.04408	0.85941	-0.095803	-0.01408	0	1.13191	42.48	3.97029	10.1852	10.6013	7.09008	18	26
2018	2714	0.047163	1	1	3	24.1192	1.60944	0.017696	1.79753	0.241103	-0.585194	0.146724	0	2.0231	42.48	3.97029	10.1852	10.6602	7.12125	18	26
2018	2721	0.017623	0	1	3	23.3634	1.60944	-0.006721	1.02046	-0.188455	0	0.820189	1	0	17.9	3.78419	9.7054	11.8509	7.22694	4	18
2017	2765	0.020913	0	1	3	21.6165	1.09861	0.051229	1.38419	0.108427	3.56437	0.909807	0	1.08645	51.37	3.33221	11.3194	11.0698	8.12858	28	141
2018	2765	0.037159	0	1	3	21.6401	1.38629	0.001154	1.33606	0.023863	0	-0.153489	0	2.35675	52.3	3.33221	11.3194	11.2007	8.13271	28	141
2017	2831	0.027402	0	1	4	22.9186	0.693147	0.103762	1.57635	0.202155	0.070014	0.301069	0	1.15368	52.75	3.85015	7.5994	12.1231	6.07535	12	96
2018	2831	0.003546	0	1	4	23.1275	1.09861	0.088403	1.27267	0.232341	0.422232	0.440562	0	1.10356	52.75	3.85015	7.5994	12.1525	6.1203	12	96
2018	2840	0.020551	1	1	6	21.5006	0.693147	0.079542	1.51933	0.378121	1.94123	0.141537	0	1.04692	42.91	3.85015	9.30036	11.1104	6.19236	19	142
2018	2853	0.033159	0	1	7	21.1848	0.693147	0.088021	1.36386	0.181404	-0.254565	-0.002267	0	1.06465	51.6	3.85015	7.48661	11.1858	5.17615	12	8
2018	2875	0.015365	0	1	7	20.9357	0.693147	0.067426	1.24566	0.13834	12.3041	0.837225	0	0.879267	31.06	3.89182	7.5994	12.1525	6.1203	12	96
2018	2909	0.045709	1	1	3	20.5927	0.693147	0.021357	1.6956	0.064374	2.44385	-0.083899	0	1.1543	45.35	3.85015	8.91382	11.9543	6.83303	12	58
2018	300002	0.1581	0	1	5	22.6156	2.30259	0.011883	1.13444	-0.041828	0	1.6055	0	1.55389	13.17	3.63759	9.7054	11.8509	7.22694	4	18
2012	300009	0.017661	1	1	4	20.297	1.38629	0.113251	2.27135	0.08164	-0.02654	0.145946	0	0.938154	31.01	4.02535	9.34531	10.9185	6.56597	9	30
2013	300009	0.003306	1	1	4	20.4353	1.60944	0.119857	3.71074	0.148371	-0.162552	0.29964	0	0.954415	30.13	4.04305	9.34531	11.0918	6.56738	9	30
2014	300009	0.013241	1	1	4	20.6351	1.79176	0.118801	4.08812	0.221077	-0.266452	0.199343	0	0.956104	30.13	4.04305	9.34531	11.1227	6.5692	9	30
2015	300009	0.010784	1	1	4	21.0607	1.94591	0.094506	8.02717	0.530503	-0.422742	0.100426	0	0.985119	27.88	4.06044	9.34531	11.1996	6.57608	9	30
2016	300009	0.017587	1	1	4	21.3989	2.07944	0.100686	4.07321	0.412875	0.048321	0.276283	0	1.0106	27.95	4.07754	9.34531	11.2915	6.59305	9	30
2017	300009	0.015068	1	1	4	21.536	2.19722	0.125007	5.7979	0.147004	0.157085	0.279553	0	1.00564	27.93	4.09435	9.34531	11.7423	6.6107	9	30
2018	300009	0.038758	1	1	4	21.6503	2.30259	0.104771	3.96946	0.121032	-0.687249	0.134289	0	1.009	27.93	4.09435	9.34531	11.8141	6.63068	9	30
2017	300012	0.022964	1	1	4	21.9807	2.19722	0.039145	2.22301	0.126112	-0.527961	0.253505	0	1.04177	11.72	3.8712	7.5994	12.1231	6.07535	12	96
2012	300017	0.066078	1	1	3	20.7055	1.38629	0.105608	1.93987	0.169431	1.67386	0.276546	0	0.866788	26.02	3.8712	8.75463	11.3548	7.26326	1	4
2013	300017	0.06297	1	1	3	21.0535	1.60944	0.170419	6.66372	0.416327	0.317807	0.347553	0	0.930737	23.69	3.89182	8.75463	11.9241	7.26704	1	4
2014	300017	0.024741	1	1	3	21.4052	1.79176	0.244582	5.74209	0.421399	0.579385	0.101937	0	0.966102	21.5	3.91202	8.75463	11.4863	7.27149	1	4
2015	300017	0.044908	1	1	3	21.9777	1.94591	0.236627	9.10903	0.772669	0.16061	0.187943	0	0.982386	21.19	3.93183	8.75479	11.5502	7.27446	1	4
2016	300017	0.071618	1	1	3	22.8823	2.07944	0.144089	3.67381	1.47099	0.010116	0.049614	0	0.926269	17.85	3.95124	8.75479	11.6662	7.27932	1	4
2017	300017	0.035384	1	1	3	23.0518	2.19722	0.079588	2.13728	0.184709	0.70986	0.162641	0	0.940525	17.4	3.97029	8.75479	11.7491	7.28276	1	4
2018	300017	0.040386	1	1	3	23.2032	2.30259	0.066789	1.68618	0.163447	0.167898	0.085016	0	0.916989	15.77	3.97029	8.75479	11.8129	7.28756	1	4
2012	300024	0.009413	1	1	5	21.3828	1.38629	0.110298	3.2817	0.194755	1.71427	0.19774	1	0.993914	29.55	3.93183	9.47116	11.2958	6.5859	27	86
2013	300024	0.002628	1	1	5	21.6074	1.60944	0.105362	6.13373	0.251823	0.716935	0.892107	1	1.01401	27.37	3.95124	9.47116	11.4975	6.58906	27	86
2014	300024	0.02425	1	1	5	21.8996	1.79176	0.102411	8.10978	0.339421	1.11491	0.470326	1	1.02694	27.37	3.97029	9.46188	11.36	6.59414	27	86
2015	300024	0.027287	1	1	5	22.6051	1.94591	0.061308	6.89438	1.02469	1.2049	0.618666	1	1.01931	25.27	3.98898	9.46188	11.3821	6.59361	27	86
2016	300024	0.013193	1	1	5	22.6806	2.07944	0.059247	4.79925	0.078457	0.941484	1.20758	1	0.929855	25.27	4.00733	9.46188	11.1109	6.59851	27	86
2017	300024	0.01455	1	1	5	22.8543	2.19722	0.05266	3.6894	0.189714	0.70616	0.196237	1	0.966636	25.27	4.02535	9.46188	11.2194	6.60259	27	86
2018	300024	0.014557	1	1	5	22.9763	2.30259	0.047809	2.4597	0.129777	0.053705	0.209682	1	1.06153	25.27	4.02535	9.46188	11.3034	6.61473	27	86
2012	300027	0.026972	0	1	2	22.1435	1.38629	0.058171	1.93667	0.679526	2.84585	1.62342	0	1.19044	26.14	3.73767	9.30036	10.8251	6.15401	19	142
2013	300027	0.034604	0	1	2	22.6991	1.60944	0.093333	3.76402	0.742979	29.8984	2.60873	0	1.08183	23.9	3.7612	9.30036	11.0438	6.15994	19	142
2014	300027	0.032896	0	1	2	23.0075	1.79176	0.105347	2.90785	0.361365	5.2977	2.01937	0	1.07726	23.28	3.78419	9.30036	10.9862	6.16353	19	142
2015	300027	0.040807	0	1	2	23.6077	1.94591	0.068081	2.78173	0.82245	1.94611	1.68666	0	1.09513	20.78	3.80666	9.30036	11.0426	6.1698	19	142
2016	300027	0.012681	0	1	2	23.7116	2.07944	0.050067	1.71412	0.109459	-0.325806	0.977979	0	1.21808	20.76	3.82864	9.30036	11.1148	6.17587	19	142
2017	300027	0.00755	0	1	2	23.7267	2.19722	0.048974	1.46943	0.015214	1.16666	0.601547	0	1.26979	20.84	3.85015	9.30036	11.0821	6.18621	19	142
2018	300027	0.169235	0	1	2	23.6335	2.30259	-0.05362	1.15511	-0.088984	-23.6641	-0.405402	0	0	20.69	3.85015	9.30036	11.1104	6.19236	19	142
2012	300030	0.013104	1	1	5	20.4574	1.38629	0.055769	1.58533	0.069494	0.140658	0.271666	0	0.888903	23.25	3.85015	8.91382	11.5703	6.7121	12	58
2013	300030	0.009114	1	1	5	20.5989	1.60944	0.058375	2.48878	0.152046	0.360361	0.438536	0	0.963315	23.25	3.8712	8.91382	12.1299	6.72419	12	58
2014	300030	0.007232	1	1	5	20.7424	1.79176	0.055668	3.19947	0.154293	-0.345944	0.164683	0	0.96784	23.25	3.89182	8.91382	11.7635	6.73626	12	58
2015	300030	0.008142	1	1	5	21.0875	1.94591	0.028681	3.77516	0.412041	-0.020543	0.287513	0	1.15489	23.43	3.91202	8.91382	11.8218	6.75015	12	58
2016	300030	0.019219	1	1	5	21.1084	2.07944	0.020747	2.84689	0.021216	0.505329	0.17283	0	1.27528	23.43	3.93183	8.91382	11.8631	6.76849	12	58
2017	300030	0.060325	1	1	5	21.2805	2.19722	0.004723	1.78803	0.187767	-4.90631	0.232705	0	2.70953	23.43	3.95124	8.91382	11.9229	6.80017	12	58
2018	300030	0.064027	1	1	5	21.1361	2.30259	-0.093302	1.42237	-0.134449	-76.7599	0.177405	0	0	23.43	3.95124	8.91382	11.9543	6.83303	12	58
2012	300032	0.012362	0	1	2	20.8561	1.38629	0.023708	1.55462	0.282943	-0.371	-0.032288	0	0.744321	58.17	3.97029	9.38211	10.5992	6.68486	19	97
2013	300032	0.013361	0	1	2	20.9759	1.60944	0.007729	0	0.127254	-8.0115	0.223312	0	1.40866	53.4	3.98898	9.3745	10.812	6.69357	19	97
2014	300032	0.045965	0	1	2	21.8874	1.79176	0.023818	2.08333	1.48814	34.6456	2.29561	0	1.21681	44.98	4.00733	9.39806	10.7604	6.70159	19	97
2015	300032	0.041515	0	1	2	22.0861	1.94591	0.073668	5.03335	0.219813	-1.04502	0.034909	0	1.03726	44.98	4.02535	9.39956	10.8355	6.69853	19	97
2012	300036	0.0423	0	1	5	20.4376	1.38629	0.006691	1.65959	0.036826	-0.06595	1.49614	0	0.554814	16.91	3.7612	9.70571	11.3791	7.16819	4	18
2013	300036	0.043203	0	1	5	20.5171	1.60944	0.067363	2.0307	0.082814	1.17779	1.47236	0	0.978004	14.96	3.78419	9.70571	11.9062	7.18258	4	18
2014	300036	0.011619	0	1	5	20.5788	1.79176	0.052823	2.7484	0.063653	69.8448	2.40524	0	0.93289	14.94	3.80666	9.70571	11.5129	7.19549	4	18
2015	300036	0.005731	0	1	5	20.7596	1.94591	0.056235	0	0.198069	7.6953	0.985787	0	0.949823	14.95	3.82864	9.70571	11.5759	7.2043	4	18
2016	300036	0.011388	0	1	5	21.5091	2.07944	0.057317	2.91448	1.11607	2.9949	1.19918	0	1.00651	11.91	3.8712	9.70571	11.6801	7.21744	4	18
2017	300036	0.028143	0	1	5	21.6901	2.19722	0.071924	2.43128	0.198452	1.82969	0.695545	0	1.01463	11.91	3.8712	9.7054	11.7675	7.2145	4	18
2018	300036	0.026128	0	1	5	21.761	2.30259	0.055336	2.66295	0.073416	-0.178842	0.662384	0	1.02227	11.91	3.8712	9.7054	11.8509	7.22694	4	18
2012	300038	0.015071	0	1	3	20.8677	1.09861	0.036272	1.10831	0.104932	0.68123	1.1327	0	1.18502	35.87	3.89182	9.70571	11.3791	7.16819	4	18
2013	300038	0.008345	0	1	3	21.1911	1.38629	0.037306	1.5739	0.381701	1.76619	1.16569	0	1.21738	30.64	3.91202	9.70571	11.9062	7.18258	4	18
2014	300038	0.012583	0	1	3	21.3594	1.60944	0.032632	1.67618	0.183372	0.210673	0.588111	0	1.37186	30.66	3.93183	9.70571	11.5129	7.19549	4	18
2015	300038	0.010516	0	1	3	21.8294	1.79176	0.018584	2.71056	0.600014	0.475478	0.478957	0	1.64182	23.47	3.95124	9.70571	11.5759	7.2043	4	18
2016	300038	0.009236	0	1	3	22.0962	1.94591	0.031098	2.13436	0.305771	0.051213	0.2571	0	1.29054	23.47	3.97029	9.70571	11.6801	7.21744	4	18
2018	300038	0.035572	0	1	3	23.321	2.19722	0.04756	1.01385	0.115831	-0.591824	0.815791	0	1.05281	30.32	3.98898	9.7054	11.8509	7.22694	4	18
2012	300041	0.014588	0	1	4	20.7604	1.09861	0.068165	1.25644	0.103052	-0.398135	-0.063553	0	0.877654	19.04	4.00733	9.88979	10.7181	6.38688	21	83
2013	300041	0.014172	0	1	4	20.8369	1.38629	0.079403	2.19974	0.079496	0.457185	0.208978	0	0.983399	19.04	4.02535	9.88979	10.7641	6.38873	21	83
2014	300041	0.017527	0	1	4	21.0113	1.60944	0.082143	2.37541	0.19057	0.571543	0.094275	0	0.997014	19.04	4.04305	9.88974	10.9318	6.3894	21	83
2015	300041	0.016621	0	1	4	21.2948	1.79176	0.047149	2.38845	0.327728	1.34486	-0.008711	0	1.03468	22.65	4.06044	9.88979	11.0074	6.3828	21	83
2012	300051	0.032852	0	1	2	20.1991	1.09861	-0.018393	1.47056	-0.121025	0	0.172849	0	0	45.33	3.80666	7.36074	11.2566	5.25175	24	28
2013	300051	0.029303	0	1	2	20.2706	1.38629	0.015987	3.27775	0.074167	3.31906	0.255122	0	0.533487	42.87	3.82864	7.36074	11.9395	5.28219	24	28
2014	300051	0.044275	0	1	2	20.4633	1.60944	0.003415	3.23622	0.212559	0	0.246338	0	-0.477477	42.87	3.85015	7.36074	11.3717	5.31518	24	28
2015	300051	0.053198	0	1	2	21.0386	1.79176	-0.063642	4.66611	0.777603	0	0.497294	0	0	37.82	3.8712	7.4378	11.4118	5.35257	24	28
2016	300051	0.062263	0	1	2	21.0795	1.94591	0.03656	2.94249	0.054578	-1.1308	0.119526	0	1.02693	37.49	3.89182	7.4378	11.4854	5.39816	24	28
2017	300051	0.172726	0	1	7	21.1448	2.07944	0.036751	2.07815	0.067517	-0.717523	-0.084394	0	1.13603	37.66	3.91202	7.43897	11.606	5.44242	24	28
2018	300051	0.167667	0	1	7	20.8037	2.19722	-0.335814	2.00552	-0.289049	0	0.070132	0	0	37.76	3.91202	7.43897	11.6786	5.49306	24	28
2012	300052	0.032552	0	1	3	20.7021	1.09861	0.016455	1.30826	0.017476	0.719018	0.194595	0	-0.087788	27.39	3.80666	7.5994	11.7219	5.66157	12	96
2013	300052	0.028039	0	1	3	21.0632	1.38629	0.042386	3.63422	0.434883	2.35749	1.18724	0	0.873139	27.39	3.82864	7.5994	13.0557	5.73818	12	96
2014	300052	0.042005	0	1	3	21.1519	1.60944	0.004202	3.79557	0.092778	-3.29082	0.28294	0	0	27.39	3.85015	7.5994	11.915	5.80574	12	96
2015	300052	0.064316	0	1	3	20.9511	1.79176	0.049852	6.19983	-0.181944	0	-0.429145	0	1.1084	27.28	3.89182	7.5994	11.9703	5.87209	12	96
2016	300052	0.065312	0	1	3	20.8229	1.94591	-0.059354	5.7495	-0.120267	-24.295	0.594416	0	0	27.28	3.91202	7.5994	12.0282	5.95324	12	96
2017	300052	0.07212	0	1	3	20.8542	2.07944	0.04317	3.56774	-0.120923	3.84619	0.318583	0	1.0817	27.86	3.93183	7.5994	12.1231	6.07535	12	96
2018	300052	0.028019	0	1	3	20.9286	2.19722	0.030986	2.52696	0.077233	-0.153631	1.42355	0	0.977699	27.47	3.93183	7.5994	12.1525	6.1203	12	96
2012	300057	0.013009	0	1	2	21.9158	1.09861	0.046186	1.18557	1.05007	0.560829	0.113648	0	1.1718	51.18	3.82864	7.6324	10.1747	6.27833	12	84
2013	300057	0.006984	0	1	2	22.0598	1.38629	0.045373	1.46406	0.14471	0.42473	0.095864	0	1.20289	51.26	3.85015	7.6324	10.275	6.29157	12	84
2014	300057	0.007822	0	1	2	22.2271	1.60944	0.048827	1.23999	0.182097	2.28281	0.065053	0	1.15727	51.26	3.8712	7.6324	10.3482	6.30372	12	84
2015	300057	0.021256	0	1	2	22.2353	1.79176	0.013578	1.67211	0.008198	0	0.048425	0	1.74067	49.2	3.89182	7.69576	10.4262	6.31075	12	84
2016	300057	0.022223	0	1	2	22.2433	1.94591	0.020584	1.45506	0.008087	0.4831	0.207366	0	1.2254	41.9	3.91202	7.69576	10.5292	6.32615	12	84
2017	300057	0.021362	0	1	2	22.4435	2.07944	0.016172	1.19951	0.22165	-0.515186	0.097518	0	1.64048	41.9	3.93183	7.69576	10.649	6.33683	12	84
2018	300057	0.023098	0	1	2	22.5593	2.19722	0.022576	0.994711	0.122703	-0.03257	0.007074	0	1.39999	42.65	3.93183	7.69576	10.7084	6.34388	12	84
2012	300058	0.018161	0	1	3	21.6654	1.09861	0.101692	2.43752	0.701972	-0.512293	0.045035	0	1.00522	8.89	3.7612	9.70571	11.3791	7.16819	4	18
2013	300058	0.021364	0	1	3	22.6298	1.38629	0.071918	2.70691	1.62311	0.503487	0.538976	0	1.04111	7.59	3.78419	9.70571	11.9062	7.18258	4	18
2014	300058	0.042045	0	1	3	23.1543	1.60944	0.065269	1.9392	0.644306	0.015893	0.278437	0	1.02128	7.31	3.80666	9.70571	11.5129	7.19549	4	18
2015	300058	0.035773	0	1	3	23.5187	1.79176	0.004736	2.04689	0.439663	-2.08249	0.085499	0	2.53293	7.09	3.82864	9.70571	11.5759	7.2043	4	18
2016	300058	0.016271	0	1	3	23.5284	1.94591	0.041711	1.69803	0.009772	0.282708	0.307173	0	1.1867	7.26	3.85015	9.70571	11.6801	7.21744	4	18
2017	300058	0.046377	0	1	3	23.5406	2.07944	0.01482	1.24889	0.01226	0	0.235035	0	1.92941	6.56	3.8712	9.7054	11.7675	7.2145	4	18
2018	300058	0.044825	0	1	3	23.5543	2.19722	0.024308	1.13542	0.013787	-1.21696	-0.019518	0	1.48223	8.78	3.8712	9.7054	11.8509	7.22694	4	18
2012	300061	0.028548	0	1	5	20.2912	1.09861	0.000679	1.18508	0.021307	0	0.069685	0	3.66899	56	3.95124	8.75463	11.3548	7.26326	1	4
2013	300061	0.03917	0	1	5	20.3776	1.38629	0.048545	1.74268	0.09024	23.6058	0.08083	0	1.35066	56	3.97029	8.75463	11.9241	7.26704	1	4
2014	300061	0.014291	0	1	5	20.4612	1.60944	0.054639	1.99671	0.087106	-0.116687	-0.05239	0	1.32214	56	3.98898	8.75463	11.4863	7.27149	1	4
2015	300061	0.037569	0	1	5	20.538	1.79176	0.068289	4.95405	0.079863	0.11167	0.246663	0	1.15103	55.22	4.00733	8.75479	11.5502	7.27446	1	4
2016	300061	0.036368	0	1	5	22.0544	1.94591	0.030351	1.6396	3.55587	2.67043	1.39487	0	1.08095	26.19	4.02535	8.75479	11.6662	7.27932	1	4
2017	300061	0.117634	0	1	5	22.2026	2.07944	0.073629	1.41089	0.159687	0.650031	0.253672	0	1.05076	26.15	4.04305	8.75479	11.7491	7.28276	1	4
2018	300061	0.121235	0	1	5	21.8219	2.19722	-0.244623	1.21482	-0.316567	-7.94279	0.303863	0	0	26.12	4.04305	8.75479	11.8129	7.28756	1	4
2017	300076	0.073805	0	1	2	20.8385	2.07944	-0.093196	2.25802	-0.012922	0	0.870811	0	0	30.02	4.21951	9.19177	11.925	6.39192	19	47
2018	300076	0.078934	0	1	2	20.8211	2.19722	0.017017	1.56078	-0.017274	0	0.550493	0	0.983449	29.72	4.21951	9.19177	11.9739	6.40192	19	47
2012	300082	0.013601	1	1	4	22.004	1.09861	0.027088	1.01206	0.080088	-0.548434	0.373309	0	0.983869	56.32	3.97029	8.46295	10.8945	5.19462	27	131
2013	300082	0.005872	1	1	4	22.0931	1.38629	0.021061	1.26713	0.093182	-0.11384	0.092569	0	1.05212	56.32	3.98898	8.46295	11.0021	5.19296	27	131
2014	300082	0.028398	1	1	4	22.3711	1.60944	0.017777	1.24711	0.320512	-1.01308	-0.117779	0	1.15917	55.37	4.00733	8.46295	10.9115	5.1924	27	131
2015	300082	0.023916	1	1	4	22.3297	1.79176	-0.046267	1.54807	-0.040516	0	0.055096	0	0	54.96	4.02535	8.47387	10.9273	5.18716	27	131
2016	300082	0.027378	1	1	4	22.3951	1.94591	0.008161	1.53218	0.067586	-1.7731	0.119257	0	5.31745	56.18	4.04305	8.47387	10.4766	5.18739	27	131
2017	300082	0.025911	1	1	4	22.564	2.07944	0.034729	1.23444	0.184014	-0.383487	0.185436	0	1.07208	53.39	4.06044	8.47387	10.631	5.17615	27	131
2012	300086	0.011293	0	1	3	21.4006	1.09861	0.009972	1.08697	0.001976	-0.789834	0.020187	0	-0.232562	58.19	3.8712	7.74284	10.5619	5.08512	20	93
2013	300086	0.01396	0	1	3	21.3675	1.38629	0.007575	1.17257	-0.032562	-2.61455	0.177094	0	-0.019586	58.19	3.8712	7.74284	10.9241	5.09498	20	93
2014	300086	0.019676	0	1	3	21.3793	1.60944	0.030407	2.04138	0.011901	0.701316	0.139354	0	0.649557	50.86	3.8712	7.73368	10.8186	5.10776	20	93
2015	300086	0.009838	0	1	3	21.4604	1.79176	0.032054	3.80365	0.084453	2.16933	0.606425	0	0.935576	39.49	3.8712	7.7424	10.8692	5.10473	20	93
2016	300086	0.009892	0	1	3	21.5069	1.94591	0.017665	2.95183	0.036935	1.01136	0.469109	0	1.14303	39.49	3.8712	7.7424	10.9387	5.11799	20	93
2017	300086	0.007724	0	1	3	21.5279	2.07944	0.021482	2.27268	0.021246	-0.129645	0.452074	0	1.02081	39.49	3.8712	7.73587	11.0282	5.14166	20	93
2018	300086	0.007232	0	1	3	21.5028	2.19722	0.00964	1.46463	-0.088437	-3.23847	-0.323827	0	1.22948	39.49	3.8712	7.73587	11.0981	5.18178	20	93
2012	300089	0.005524	0	1	4	20.7535	1.09861	0.019864	1.1594	0.137417	-2.1554	-0.031135	0	1.06447	38.25	3.85015	8.05389	10.1755	5.57898	12	105
2013	300089	0.005171	0	1	4	20.7898	1.38629	0.003368	1.36196	0.036983	-6.4446	0.019355	0	2.23849	38.25	3.8712	8.05389	10.2828	5.588	12	105
2014	300089	0.009351	0	1	4	20.8746	1.60944	0.007223	1.47101	0.088465	-1.93642	0.010364	0	1.90186	38.25	3.89182	8.05389	10.3514	5.59397	12	105
2015	300089	0.023374	0	1	4	20.8965	1.79176	0.010419	3.48809	0.022171	0.775752	-0.273001	0	1.05244	38.25	3.91202	8.05389	10.4328	5.60874	12	105
2016	300089	0.019392	0	1	4	21.6213	1.94591	0.05571	2.53915	1.06437	-0.722878	-0.140191	0	1.01221	32.99	3.93183	8.05389	10.5175	5.61313	12	105
2017	300089	0.403563	0	1	4	21.724	2.07944	0.026973	1.60766	0.108109	-0.266361	0.144892	0	1.6306	32.99	3.95124	8.05389	10.7218	5.6204	12	105
2018	300089	0.367786	0	1	4	21.5295	2.19722	-0.746211	1.52514	-0.176737	-165.157	-0.254735	0	0	29.82	3.95124	8.05389	10.7763	5.6204	12	105
2012	300107	0.021852	0	1	7	20.5095	1.09861	0.014712	1.12105	0.004894	-1.48494	0.076418	0	0.643919	40.36	4.04305	9.55059	10.57	6.61258	17	87
2013	300107	0.021723	0	1	7	20.5635	1.38629	0.042394	2.04949	0.055485	-0.229642	0.094082	0	0.911562	40.36	4.06044	9.55059	10.5956	6.62579	17	87
2014	300107	0.009727	0	1	7	20.6331	1.60944	0.044409	2.21641	0.072083	-0.473883	0.122313	0	0.916194	40.36	4.07754	9.54931	10.6614	6.64431	17	87
2015	300107	0.013202	0	1	7	20.6666	1.79176	0.0245	3.30295	0.034127	1.13032	0.207675	0	0.78576	39.83	4.09435	9.54931	10.7104	6.65204	17	87
2017	300111	0.369615	1	1	4	21.7149	2.07944	0.008022	2.00154	-0.038557	1.77366	1.41358	0	3.8066	16.5	3.93183	9.02148	11.5858	6.10032	19	117
2018	300111	0.342751	1	1	4	21.0992	2.19722	-0.800428	2.42058	-0.459737	0	-0.277045	0	0	17.37	3.93183	9.02148	11.6629	6.10256	19	117
2012	300115	0.01555	1	1	2	21.4227	1.09861	0.09503	2.11996	0.327869	-0.156032	0.258967	0	1.01355	51.61	3.98898	7.5994	11.7219	5.66157	12	96
2013	300115	0.014233	1	1	2	21.5741	1.38629	0.097051	4.20153	0.163465	0.190696	0.170526	0	1.07447	51.61	4.00733	7.5994	13.0557	5.73818	12	96
2014	300115	0.014537	1	1	2	22.0864	1.60944	0.074271	2.85921	0.669128	0.198214	0.481752	0	1.09967	51.61	4.02535	7.5994	11.915	5.80574	12	96
2015	300115	0.010583	1	1	2	22.3494	1.79176	0.08934	3.8113	0.300756	0.239902	0.204434	0	1.09717	47.55	4.04305	7.5994	11.9703	5.87209	12	96
2012	300119	0.009978	1	1	5	21.3073	1.09861	0.08454	1.42955	0.07308	1.15493	0.234612	0	0.879083	43.32	3.89182	9.37246	11.4422	6.90093	7	43
2013	300119	0.041973	1	1	5	21.418	1.38629	0.076497	1.80133	0.11701	1.04232	0.260446	0	0.917779	43.06	3.91202	9.38572	11.8715	6.91175	7	43
2014	300119	0.034335	1	1	5	21.4078	1.60944	0.014558	1.52197	-0.013058	-2.45494	-0.190439	0	0.812228	42.78	3.93183	9.38572	11.5639	6.92432	7	43
2015	300119	0.027856	1	1	5	21.5771	1.79176	0.052149	2.3447	0.180613	-0.065632	0.112203	0	0.993936	42.96	3.95124	9.38572	11.5895	6.9343	7	43
2016	300119	0.007709	1	1	5	21.7287	1.94591	0.056088	1.89031	0.163745	-0.321374	0.031235	0	1.0499	42.65	3.97029	9.38572	11.6531	6.95082	7	43
2017	300119	0.012538	1	1	5	21.7963	2.07944	0.042663	1.45859	0.069898	-0.784919	0.118694	0	1.10079	42.65	3.98898	9.38572	11.6889	6.95654	7	43
2018	300119	0.02729	1	1	5	21.8214	2.19722	0.047039	1.12439	0.025385	-0.593123	0.067809	0	1.09625	42.65	4.00733	9.37246	11.7011	6.98657	7	43
2012	300123	0.007605	0	1	3	21.0507	1.09861	0.039613	1.40177	0.117286	0.983868	0.810719	0	1.00902	36.23	3.91202	9.41898	10.0678	6.17774	22	110
2013	300123	0.011235	0	1	3	21.0231	1.38629	0.045244	1.98683	-0.027226	0.278404	1.0967	0	1.12862	35.76	3.93183	9.41898	10.0604	6.17379	22	110
2014	300123	0.014074	0	1	3	21.1	1.60944	0.014466	2.35597	0.07994	-1.28321	0.821659	0	1.54819	35.76	3.95124	9.41898	10.261	6.18043	22	110
2015	300123	0.005796	0	1	3	21.3127	1.79176	0.008147	2.89658	0.237012	-0.223367	-0.267194	0	1.96718	36.23	3.97029	9.41898	10.3345	6.17549	22	110
2016	300123	0.004968	0	1	3	21.5026	1.94591	0.007036	0	0.209118	1.15064	0.178968	0	2.15069	38.9	3.98898	9.41898	10.4274	6.18209	22	110
2012	300124	0.027218	0	1	4	21.813	1.09861	0.10768	1.67921	0.112359	-0.241533	-0.001209	0	0.840263	18.75	3.82864	7.5994	11.7219	5.66157	12	96
2013	300124	0.029295	0	1	4	22.057	1.38629	0.149956	4.9266	0.27644	-0.132512	0.221272	0	0.899968	18.75	3.85015	7.5994	13.0557	5.73818	12	96
2014	300124	0.007521	0	1	4	22.2647	1.60944	0.147724	4.15476	0.2308	0.212461	0.171877	0	0.910809	19.69	3.8712	7.5994	11.915	5.80574	12	96
2015	300124	0.0115	0	1	4	22.5061	1.79176	0.140245	5.37098	0.272991	-0.110616	0.184034	0	0.950335	19.5	3.89182	7.5994	11.9703	5.87209	12	96
2016	300124	0.009247	0	1	4	22.7994	1.94591	0.122923	3.74008	0.340932	-0.166291	0.220878	0	0.991908	19.26	3.91202	7.5994	12.0282	5.95324	12	96
2017	300124	0.015258	0	1	4	22.9257	2.07944	0.120631	4.44921	0.134596	0.149464	0.381562	0	0.978336	18.63	3.93183	7.5994	12.1231	6.07535	12	96
2018	300124	0.023604	0	1	4	23.0583	2.19722	0.117018	3.10752	0.141728	0.193679	0.31984	0	0.990036	18.64	3.95124	7.5994	12.1525	6.1203	12	96
2012	300125	0.02643	0	1	3	21.1064	1.09861	0.011834	1.06705	0.05415	0	0.006327	0	0.079109	30.2	3.97029	9.43939	11.5417	6.38063	27	42
2013	300125	0.007389	0	1	3	21.1191	1.38629	0.01505	1.26006	0.01277	0	2.23263	0	0.364612	30.2	3.98898	9.43939	11.7711	6.38266	27	42
2014	300125	0.00929	0	1	3	21.5866	1.60944	0.006427	1.25735	0.596054	0	0.124895	0	0.694341	23.42	4.00733	9.43939	11.6077	6.38738	27	42
2015	300125	0.023566	0	1	3	21.4018	1.79176	0.004967	2.06403	-0.16874	0	0.431039	0	4.171	21.88	4.02535	9.43939	11.6144	6.38614	27	42
2012	300127	0.039252	0	1	3	20.7881	1.09861	0.07215	1.62675	-0.009117	-0.452257	-0.280416	0	0.81234	33.58	3.8712	9.40269	10.9617	7.06757	6	63
2013	300127	0.007565	0	1	3	20.7839	1.38629	0.052433	2.17784	-0.00414	0.295457	-0.057242	0	0.821545	33.58	3.89182	9.40368	11.2473	7.08003	6	63
2014	300127	0.021034	0	1	3	20.8214	1.60944	0.065923	2.7228	0.03585	-0.048997	-0.078011	0	0.791647	33.58	3.91202	9.40269	11.1565	7.09895	6	63
2015	300127	0.025399	0	1	3	20.8475	1.79176	0.082714	3.91191	0.026425	-0.015707	-0.028134	0	0.82916	33.98	3.93183	9.40269	11.2155	7.11318	6	63
2016	300127	0.039639	0	1	3	20.8957	1.94591	0.100325	3.5802	0.049441	0.109071	0.142628	0	0.891861	32.83	3.95124	9.57046	11.251	7.24351	6	63
2017	300127	0.029083	0	1	3	20.979	2.07944	0.150449	3.37993	0.086857	0.18217	0.098975	0	1.02907	32.2	3.97029	9.57046	11.5498	7.26892	6	63
2018	300127	0.019667	0	1	3	20.9886	2.19722	0.120809	2.20894	0.009602	-0.27133	-0.130874	0	0.932503	32.2	3.97029	9.57046	11.6424	7.29709	6	63
2012	300133	0.023458	1	0	3	21.2927	1.09861	0.125927	2.05143	0.199801	0.038323	0.341337	0	0.94001	35.68	3.97029	9.71541	11.396	6.5518	19	77
2013	300133	0.024728	1	0	4	21.4677	1.38629	0.130076	6.78931	0.191286	-0.310407	-0.029424	0	0.972242	35.38	3.98898	9.71692	11.6785	6.56046	19	77
2014	300133	0.043935	1	0	4	22.3374	1.60944	0.080933	2.70181	1.38611	0.080816	0.421386	0	1.02508	29.92	4.00733	9.71692	11.5504	6.5734	19	77
2015	300133	0.031631	1	0	3	22.8216	1.79176	0.061296	3.08957	0.622857	43.564	2.21745	0	1.08028	26.69	4.02535	9.71692	11.6283	6.58417	19	77
2016	300133	0.012882	1	0	3	23.0635	1.94591	0.047271	1.84736	0.273701	25.4151	1.59047	0	1.1123	26.69	4.06044	9.71692	11.7303	6.60123	19	77
2017	300133	0.041076	1	0	3	23.2521	2.07944	0.050715	1.65174	0.207539	10.5931	2.68347	0	1.13671	26.34	4.07754	9.71692	11.9103	6.62539	19	77
2018	300133	0.086135	1	0	3	23.2784	2.19722	0.019426	1.53828	0.026628	-2.37482	0.589644	0	1.18679	26.29	4.07754	9.73228	11.9102	6.65157	19	77
2012	300134	0.061649	0	1	4	21.8954	1.09861	-0.053799	1.06109	0.1929	0	-0.173543	0	0	50.5	3.89182	7.5994	11.7219	5.66157	12	96
2013	300134	0.127387	0	1	4	21.8125	1.38629	0.020131	1.64961	-0.079526	0.213608	0.254565	0	1.16565	51.01	3.91202	7.5994	13.0557	5.73818	12	96
2014	300134	0.089177	0	1	4	21.9651	1.60944	0.154648	4.07879	0.15985	-0.518848	-0.107128	0	0.996728	51.01	3.93183	7.5994	11.915	5.80574	12	96
2015	300134	0.090608	0	1	4	22.1933	1.79176	0.022494	4.59947	0.256309	0.825982	0.005831	0	1.16892	51.01	3.95124	7.5994	11.9703	5.87209	12	96
2012	300147	0.009903	0	1	4	21.8047	1.09861	0.03702	1.39181	0.535044	-0.296972	0.125364	0	1.16589	34.13	3.93183	8.91382	11.5703	6.7121	12	58
2013	300147	0.010065	0	1	4	21.9688	1.38629	0.049239	2.58396	0.178254	-0.01117	0.298027	0	1.26938	34.06	3.95124	8.91382	12.1299	6.72419	12	58
2014	300147	0.011344	0	1	4	22.0009	1.60944	0.060347	2.84177	0.032686	-0.261917	-0.050961	0	1.22481	34.06	3.97029	8.91382	11.7635	6.73626	12	58
2015	300147	0.02875	0	1	4	22.2606	1.79176	0.043346	3.78864	0.296442	-0.303502	0.098571	0	1.14463	34.11	3.98898	8.91382	11.8218	6.75015	12	58
2016	300147	0.018956	0	1	4	22.8013	1.94591	0.012222	1.60594	0.717266	-1.12821	0.043713	0	1.52824	34.11	4.00733	8.91382	11.8631	6.76849	12	58
2017	300147	0.013941	0	1	4	22.9683	2.07944	0.011877	1.21676	0.181751	-1.05986	0.080732	0	2.295	34.11	4.02535	8.91382	11.9229	6.80017	12	58
2018	300147	0.015968	0	1	4	22.878	2.19722	0.010199	1.00569	-0.066562	-1.62064	0.081134	0	2.40903	34.24	4.04305	8.91382	11.9543	6.83303	12	58
2012	300151	0.009649	1	1	2	20.5278	1.09861	0.041186	1.10944	0.016997	-0.418932	0.20584	0	0.703939	49.91	3.78419	7.5994	11.7219	5.66157	12	96
2013	300151	0.011845	1	1	2	20.6728	1.38629	0.037282	1.53568	0.156026	-0.340015	0.06656	0	0.82359	49.91	3.80666	7.5994	13.0557	5.73818	12	96
2014	300151	0.007303	1	1	2	20.6752	1.60944	0.053371	2.28196	0.00243	-0.45989	-0.036288	0	0.825269	49.91	3.82864	7.5994	11.915	5.80574	12	96
2015	300151	0.003883	1	1	2	20.6905	1.79176	0.029969	6.50659	0.015439	-0.743604	-0.015469	0	0.875048	45.86	3.85015	7.5994	11.9703	5.87209	12	96
2017	300151	0.016823	1	1	2	20.6981	2.07944	0.03546	2.66161	-0.031914	-0.059342	0.314535	0	1.19231	45.86	3.8712	7.5994	12.1231	6.07535	12	96
2018	300151	0.022748	1	1	2	20.7592	2.19722	0.053657	1.96477	0.06296	-0.361049	0.121136	0	0.805439	45.86	3.89182	7.5994	12.1525	6.1203	12	96
2017	300152	0.12243	0	0	3	21.8306	2.07944	-0.001104	0	0.07084	0	0.595158	0	6.52715	29.5	3.61092	9.37288	11.5458	6.94601	15	60
2012	300158	0.008024	1	1	4	21.6725	0.693147	0.033854	1.08267	0.145367	0.070963	-0.130841	0	1.00402	59.08	3.93183	9.53936	10.5846	5.81741	11	149
2013	300158	0.012193	1	1	4	21.7518	1.09861	0.022169	1.22414	0.082487	-0.53595	-0.335324	0	1.17974	59.08	3.95124	9.53936	10.5801	5.82482	11	149
2014	300158	0.007636	1	1	4	21.7735	1.38629	0.012077	1.25611	0.021968	-0.925822	0.152291	0	1.42756	59.08	3.97029	9.53936	10.5763	5.82659	11	149
2015	300158	0.006348	1	1	4	22.127	1.60944	0.013553	1.92789	0.424062	-0.36575	0.411104	0	1.48387	59.08	3.98898	9.53936	10.4639	5.81964	11	149
2012	300162	0.003542	0	1	4	20.5984	0.693147	0.025117	1.20613	0.066125	-1.69086	-0.153913	0	0.506983	28.31	3.78419	7.5994	11.7219	5.66157	12	96
2013	300162	0.009709	0	1	4	20.5864	1.09861	0.019925	1.34861	-0.011988	-0.342385	0.589391	0	0.723552	28.31	3.80666	7.5994	13.0557	5.73818	12	96
2014	300162	0.007427	0	1	4	20.6345	1.38629	0.035057	5.54975	0.049277	-0.659035	-0.192691	0	0.818129	28.31	3.82864	7.5994	11.915	5.80574	12	96
2015	300162	0.007375	0	1	4	20.9362	1.60944	0.01461	0	0.352104	-1.94419	0.413635	0	0.570075	28.62	3.85015	7.5994	11.9703	5.87209	12	96
2016	300162	0.00308	0	1	4	21.1285	1.79176	0.02035	2.50722	0.047792	-1.73404	0.036665	0	0.783192	22.53	3.8712	7.5994	12.0282	5.95324	12	96
2017	300162	0.0204	0	1	4	21.0277	1.94591	0.01598	1.72872	-0.095811	-2.08883	0.061052	0	1.53362	22.54	3.89182	7.5994	12.1231	6.07535	12	96
2018	300162	0.034168	0	1	4	21.0344	2.07944	-0.027424	1.29326	0.006696	-14.752	0.158927	0	0	22.15	3.91202	7.5994	12.1525	6.1203	12	96
2012	300166	0.013373	0	1	3	20.4735	0.693147	0.090827	1.29926	0.058602	1.933	1.09226	0	0.878363	26.27	3.82864	9.70571	11.3791	7.16819	4	18
2013	300166	0.001512	0	1	3	20.8501	1.09861	0.079209	1.72386	0.457267	2.67282	0.587054	0	0.944868	23.52	3.85015	9.70571	11.9062	7.18258	4	18
2014	300166	0.003045	0	1	3	21.3203	1.38629	0.074226	2.93243	0.600422	5.02519	1.7789	0	0.997426	20.1	3.8712	9.70571	11.5129	7.19549	4	18
2015	300166	0.006351	0	1	3	21.7635	1.60944	0.080559	4.48411	0.556205	3.88706	1.59965	0	1.01662	19.68	3.91202	9.70571	11.5759	7.2043	4	18
2016	300166	0.010462	0	1	3	22.3206	1.79176	0.067587	2.14193	0.745486	3.22973	1.73333	0	0.980155	16.95	3.93183	9.70571	11.6801	7.21744	4	18
2017	300166	0.041537	0	1	3	22.3616	1.94591	0.085372	2.29628	0.041891	3.99269	1.82918	0	0.989771	16.95	3.95124	9.7054	11.7675	7.2145	4	18
2018	300166	0.029841	0	1	3	22.5326	2.07944	0.086872	1.7343	0.186476	3.33444	1.7988	0	1.00328	16.84	3.95124	9.7054	11.8509	7.22694	4	18
2012	300171	0.003177	1	1	2	21.89	0.693147	0.074273	1.40486	0.27522	0.243506	0.532355	0	0.831571	64.13	3.89182	8.75463	11.3548	7.26326	1	4
2013	300171	0.008314	1	1	7	22.0526	1.09861	0.073975	1.40349	0.176558	-0.113736	-0.08993	0	0.803576	64.13	3.91202	8.75463	11.9241	7.26704	1	4
2014	300171	0.016757	1	1	6	22.1507	1.38629	0.084298	1.55186	0.103075	0.944716	0.187487	0	0.853434	62.51	3.93183	8.75463	11.4863	7.27149	1	4
2015	300171	0.017051	1	1	7	22.125	1.60944	0.097295	2.9811	-0.025381	0.520729	0.394161	0	0.833768	60.63	3.95124	8.75479	11.5502	7.27446	1	4
2016	300171	0.038787	1	1	7	22.1579	1.79176	0.057958	1.80693	0.033431	0.387954	0.30159	0	0.908666	60.65	3.97029	8.75479	11.6662	7.27932	1	4
2017	300171	0.024771	1	1	7	22.1972	1.94591	0.031147	1.37153	0.040079	-0.23647	0.293947	0	1.02673	61.25	3.98898	8.75479	11.7491	7.28276	1	4
2018	300171	0.010163	1	1	7	22.2683	2.07944	0.018593	1.14582	0.073706	-0.288901	0.277876	0	0.758763	61.25	3.98898	8.75479	11.8129	7.28756	1	4
2017	300173	0.261818	0	1	2	21.6857	1.94591	0.025704	1.60498	0.067866	4.86296	9.93871	0	1.0665	21.21	3.8712	7.48661	11.1733	5.1358	12	8
2018	300173	0.233832	0	1	2	21.3736	2.07944	-0.435223	1.66307	-0.268069	0	-0.133578	0	0	18.83	3.8712	7.48661	11.1858	5.17615	12	8
2018	300177	0.047539	1	1	3	21.7489	2.07944	0.051704	1.64968	0.118148	0.541763	0.828794	0	1.04158	26.17	4.02535	8.91382	11.9543	6.83303	12	58
2012	300180	0.007934	1	1	1	21.0124	0.693147	0.064508	1.16437	0.06433	0.058861	0.094188	0	0.924573	14.87	4.07754	8.75463	11.3548	7.26326	1	4
2013	300180	0.005761	1	1	1	21.052	1.09861	0.064674	1.37403	0.040402	-0.278965	-0.098773	0	0.949444	14.87	4.09435	8.75463	11.9241	7.26704	1	4
2014	300180	0.010881	1	1	1	21.2932	1.38629	0.06532	1.88241	0.219056	0.319341	0.20912	0	0.975378	14.87	4.11087	8.75463	11.4863	7.27149	1	4
2015	300180	0.018569	1	1	1	21.6955	1.60944	0.044986	2.25326	0.495297	-0.935407	0.028556	0	0.99441	14.87	4.12713	8.75479	11.5502	7.27446	1	4
2012	300188	0.005424	0	1	4	20.6476	0.693147	0.084735	1.49376	0.129475	1.21326	0.864881	0	0.885828	28.13	3.7612	7.36074	11.2566	5.25175	24	28
2013	300188	0.018782	0	1	4	20.7677	1.09861	0.060147	1.72932	0.127561	2.10738	1.09	0	0.920233	28.13	3.78419	7.36074	11.9395	5.28219	24	28
2014	300188	0.017998	0	1	4	20.9967	1.38629	0.093895	3.0223	0.257323	4.89547	2.15496	0	0.946698	27.42	3.80666	7.36074	11.3717	5.31518	24	28
2015	300188	0.01507	0	1	4	21.5128	1.60944	0.069229	6.83407	0.675583	5.26258	1.88894	0	0.960575	27.28	3.82864	7.4378	11.4118	5.35257	24	28
2012	300192	0.000652	0	1	4	20.3927	0.693147	0.058528	1.26153	0.158313	-0.578829	-0.108843	0	0.825189	37.41	3.55535	9.04641	11.6442	6.47358	15	121
2013	300192	0.003589	0	1	4	20.4373	1.09861	0.051142	1.42806	0.04561	0.045562	0.109394	0	0.88352	37.41	3.58352	9.04641	12.2011	6.4828	15	121
2014	300192	0.003383	0	1	4	20.5177	1.38629	0.048547	0	0.083637	0.461274	0.096444	0	0.930613	37.41	3.61092	9.06612	11.7747	6.49391	15	121
2015	300192	0.002619	0	1	4	20.5038	1.60944	0.043245	3.91564	-0.013795	0.443901	0.065331	0	0.92855	37.47	3.63759	9.06612	11.8256	6.50281	15	121
2016	300192	0.036941	0	1	4	20.5119	1.79176	0.044487	3.62457	0.008117	-0.314883	0.122593	0	0.94105	37.45	3.66356	9.06612	11.8883	6.51915	15	121
2017	300192	0.038685	0	1	4	21.2553	1.94591	0.003452	2.01222	1.10309	-2.65871	0.035621	0	1.57326	37.45	3.68888	9.06612	11.9079	6.53814	15	121
2018	300192	0.070182	0	1	4	21.208	2.07944	0.055067	1.51785	-0.04613	-0.310889	0.039354	0	1.25099	38.58	3.68888	9.06612	11.9723	6.55678	15	121
2012	300197	0.006339	1	1	3	21.619	0.693147	0.087824	1.56373	0.575673	0.437751	0.376221	0	0.993573	51.65	3.7612	7.5994	11.7219	5.66157	12	96
2013	300197	0.004856	1	1	3	22.0055	1.09861	0.064926	1.4927	0.471831	0.833766	0.714293	0	1.16754	51.65	3.78419	7.5994	13.0557	5.73818	12	96
2014	300197	0.00786	1	1	3	22.3455	1.38629	0.048099	1.60602	0.404836	1.33841	1.15595	0	1.37284	51.65	3.80666	7.5994	11.915	5.80574	12	96
2015	300197	0.007985	1	1	3	22.6603	1.60944	0.043829	1.83028	0.370061	1.50778	0.846134	0	1.4274	50.36	3.82864	7.5994	11.9703	5.87209	12	96
2012	300198	0.008128	0	1	3	20.8421	0.693147	0.085164	1.74839	0.138805	-0.161348	0.215648	0	0.941513	32.35	3.85015	9.30701	10.9559	6.54132	24	88
2013	300198	0.025499	0	1	3	21.002	1.09861	0.068895	1.69003	0.173393	-0.473406	0.306416	0	0.961099	16.14	3.89182	9.30701	11.2134	6.55607	24	88
2014	300198	0.025189	0	1	4	21.1652	1.38629	0.031956	1.95121	0.177259	0	0.105586	0	1.1475	16.24	3.85015	9.30701	11.131	6.57396	24	88
2015	300198	0.008162	0	1	4	21.4542	1.60944	0.02559	3.11251	0.335042	0	0.439787	0	1.66331	16.52	3.89182	9.30701	11.1903	6.58265	24	88
2016	300198	0.008365	0	1	4	21.6212	1.79176	0.034616	2.53904	0.181771	2.84143	0.690567	0	1.24586	25.96	3.91202	9.30701	11.2617	6.59305	24	88
2017	300198	0.10418	0	1	4	21.868	1.94591	0.026273	2.22654	0.279922	5.86812	0.568609	0	1.11621	25.96	3.93183	9.30701	11.6353	6.60935	24	88
2018	300198	0.135842	0	1	4	21.8735	2.07944	-0.127157	1.43237	0.005501	0	-0.194385	0	0	25.96	3.93183	9.30701	11.7733	6.62672	24	88
2017	300202	0.079383	0	1	4	21.6968	1.94591	0.020754	3.27776	0.001446	-0.462276	0.734092	0	1.23827	28.21	3.66356	9.13378	10.71	5.84064	27	157
2018	300202	0.045934	0	1	4	21.5782	2.07944	-0.057842	1.61005	-0.111843	-9.79376	-0.059298	0	0	28.21	3.68888	9.13378	10.7955	5.83481	27	157
2012	300203	0.014216	0	1	4	21.5454	0.693147	0.077679	1.27935	0.058193	0.673724	0.043127	0	0.933861	25.51	3.7612	9.71541	11.396	6.5518	19	77
2013	300203	0.003947	0	1	4	21.602	1.09861	0.066121	1.44293	0.058255	0.588213	0.194238	0	0.958877	25.51	3.78419	9.71692	11.6785	6.56046	19	77
2014	300203	0.002754	0	1	4	21.7902	1.38629	0.067652	3.22396	0.207111	0.690613	0.596946	0	0.965118	24.62	3.80666	9.71692	11.5504	6.5734	19	77
2015	300203	0.015014	0	1	4	22.1375	1.60944	0.065532	4.13608	0.415269	0.460455	1.50193	0	1.00501	24.61	3.82864	9.71692	11.6283	6.58417	19	77
2012	300207	0.015654	0	1	7	21.4763	0.693147	0.033949	1.26973	0.441337	0.476909	0.723277	0	0.996311	33.1	3.80666	7.5994	11.7219	5.66157	12	96
2013	300207	0.007473	0	1	4	21.755	1.09861	0.02963	1.45258	0.321491	1.86037	0.746982	0	1.20747	33.1	3.82864	7.5994	13.0557	5.73818	12	96
2014	300207	0.014226	0	1	7	22.2945	1.38629	0.035624	1.55048	0.715039	1.01821	0.455652	0	1.24416	29.17	3.85015	7.5994	11.915	5.80574	12	96
2015	300207	0.008062	0	1	7	22.4657	1.60944	0.058114	2.84537	0.186819	0.071596	0.075449	0	1.11277	33.85	3.8712	7.5994	11.9703	5.87209	12	96
2012	300225	0.012892	0	1	2	20.5212	0.693147	0.067877	1.15149	0.061887	-0.142684	0.153916	0	0.875902	36.69	4.14314	8.75463	11.3548	7.26326	1	4
2013	300225	0.013086	0	1	2	20.7027	1.09861	0.076682	1.4572	0.198993	-0.039105	0.199387	0	0.950505	36.69	4.15888	8.75463	11.9241	7.26704	1	4
2014	300225	0.011748	0	1	2	20.7469	1.38629	0.085713	2.22721	0.045222	0.362989	0.164045	0	0.941512	36.69	4.17439	8.75463	11.4863	7.27149	1	4
2015	300225	0.015759	0	1	2	20.7923	1.60944	0.05885	3.23822	0.04644	0.810609	0.211701	0	0.966701	29.54	4.18965	8.75479	11.5502	7.27446	1	4
2012	300229	0.012637	1	1	4	20.5855	0.693147	0.084611	1.77603	0.095018	2.17053	0.49242	0	0.801465	56.79	3.82864	9.70571	11.3791	7.16819	4	18
2013	300229	0.002846	1	1	4	20.6827	1.09861	0.07084	1.9432	0.102099	1.79701	0.871598	0	0.839741	56.45	3.85015	9.70571	11.9062	7.18258	4	18
2014	300229	0.006212	1	1	4	21.173	1.38629	0.061192	2.71483	0.632781	2.71464	1.67912	0	0.861706	49.67	3.8712	9.70571	11.5129	7.19549	4	18
2015	300229	0.008209	1	1	4	21.3147	1.60944	0.066987	7.4708	0.15222	3.60938	1.26349	0	0.959092	44.73	3.89182	9.70571	11.5759	7.2043	4	18
2016	300229	0.007123	1	1	4	21.4467	1.79176	0.071332	3.68634	0.141144	2.50704	0.914198	0	1.02282	44.19	3.91202	9.70571	11.6801	7.21744	4	18
2017	300229	0.008781	1	1	4	21.5164	1.94591	0.079023	3.09218	0.072104	1.25222	0.353496	0	1.0298	44.23	3.93183	9.7054	11.7675	7.2145	4	18
2018	300229	0.011946	1	1	4	21.6997	2.07944	0.027782	1.8103	0.201268	-0.426854	0.605207	0	0.993013	43.92	3.95124	9.7054	11.8509	7.22694	4	18
2012	300237	0.019434	0	1	2	20.64	0.693147	0.019972	1.11309	0.031238	-1.92196	0.014989	0	1.52791	40.99	3.55535	9.68924	10.6847	6.77867	10	104
2013	300237	0.010184	0	1	2	20.7025	1.09861	0.030332	1.45157	0.064487	-0.31941	0.171096	0	1.34958	40.99	3.58352	9.68924	10.8211	6.78321	10	104
2014	300237	0.0113	0	1	2	21.7811	1.38629	0.034815	1.38873	1.94058	4.9525	1.53684	0	1.16061	32.27	3.61092	9.68924	10.8556	6.78931	10	104
2015	300237	0.024606	0	1	2	22.2117	1.60944	0.046712	1.86853	0.538143	1.27855	0.782199	0	1.20275	26.21	3.63759	9.68924	10.93	6.79538	10	104
2016	300237	0.023892	1	1	3	22.4946	1.79176	0.075712	1.78945	0.326986	1.30899	0.903	0	1.12791	26.29	3.71357	9.68924	10.9899	6.8035	10	104
2012	300248	0.021201	1	1	3	20.1226	0.693147	0.076823	1.37917	0.093201	-0.021815	0.018836	0	0.849232	23.77	3.89182	8.91543	11.0358	6.97775	18	138
2013	300248	0.016336	1	1	7	20.1838	1.09861	0.041955	0	0.06312	0.922594	0.153165	0	0.777515	23.77	3.91202	8.91543	11.1197	6.82339	18	138
2014	300248	0.013451	1	1	7	20.2874	1.38629	0.05886	0	0.109105	0.186018	0.287394	0	0.93332	23.77	3.93183	8.91543	11.1981	6.84354	18	138
2015	300248	0.006529	1	1	7	21.0199	1.60944	0.045124	5.3766	1.08035	0.644361	0.581986	0	0.999315	22.46	3.95124	8.91543	11.2539	6.69764	18	138
2016	300248	0.009019	1	1	7	21.319	1.79176	0.0472	3.51204	0.328838	1.91427	0.824644	0	1.08525	20.28	3.97029	8.91543	11.3399	6.7178	18	138
2017	300248	0.031166	1	1	7	21.4353	1.94591	0.058991	1.91684	0.123341	2.26369	1.20383	0	1.04133	20.29	3.97029	8.91543	11.4561	6.73578	18	138
2018	300248	0.031035	1	1	7	21.4696	2.07944	0.046143	1.56277	0.034907	1.78219	0.941259	0	1.1096	19.57	3.97029	8.91543	11.5385	6.76157	18	138
2012	300251	0.034883	0	1	3	21.4919	0.693147	0.143831	1.80724	0.139286	2.17176	0.935901	0	0.94921	54.05	3.8712	9.70571	11.3791	7.16819	4	18
2013	300251	0.034351	0	1	3	21.6752	1.09861	0.126588	2.77006	0.201131	0.359577	-0.036787	0	0.956629	54.05	3.89182	9.70571	11.9062	7.18258	4	18
2014	300251	0.047892	0	1	3	22.3295	1.38629	0.070603	4.86107	0.923759	0.464755	0.671076	0	1.05091	54.05	3.91202	9.70571	11.5129	7.19549	4	18
2015	300251	0.022735	0	1	3	22.8261	1.60944	0.050873	4.81868	0.643174	1.16334	0.621724	0	1.04617	50.06	3.93183	9.70571	11.5759	7.2043	4	18
2016	300251	0.015907	0	1	3	22.937	1.79176	0.080874	3.20558	0.117264	-0.387117	0.169724	0	1.01535	44.06	3.95124	9.70571	11.6801	7.21744	4	18
2017	300251	0.111962	0	1	3	23.1985	1.94591	0.0691	2.75248	0.298918	-0.217655	-0.434235	0	1.04053	44.06	3.97029	9.7054	11.7675	7.2145	4	18
2018	300251	0.102839	0	1	3	23.1071	2.07944	0.125955	2.17695	-0.08737	-6.15109	-0.634168	0	1.00926	44.06	3.98898	9.7054	11.8509	7.22694	4	18
2016	300263	0.030675	0	1	4	21.9227	1.79176	0.004899	1.67325	-0.083647	-2.13736	-0.032031	0	1.14586	21.8	3.98898	9.63142	10.9404	6.60259	18	90
2017	300263	0.029229	0	1	5	22.0193	1.94591	0.015363	1.60844	0.101442	-0.848018	0.033437	0	1.04683	20.34	4.00733	9.63142	11.2342	6.60259	18	90
2018	300263	0.036045	0	1	5	22.2144	2.07944	0.033481	1.11657	0.215476	0.318422	0.469335	0	1.02382	14.71	4.00733	9.63142	11.2938	6.60665	18	90
2012	300265	0.011838	1	1	4	20.8548	0.693147	0.057999	1.20048	0.060772	-0.826964	0.361715	0	1.08628	55.19	3.89182	8.98732	11.043	6.64014	15	25
2013	300265	0.016024	1	1	4	20.8577	1.09861	0.037011	1.2249	0.002977	-0.50341	0.187762	0	1.11343	55.19	3.91202	8.98732	11.0928	6.64184	15	25
2014	300265	0.025882	1	1	4	20.9078	1.38629	0.026808	2.01179	0.051314	-0.660111	0.093048	0	1.23289	55.19	3.93183	9.26379	11.2575	6.64327	15	25
2015	300265	0.024271	1	1	4	20.9926	1.60944	0.069118	4.34857	0.088505	1.41488	0.079767	0	1.12726	55.19	3.95124	9.26379	11.3414	6.64219	15	25
2012	300267	0.01478	0	1	3	20.9364	0.693147	0.123669	1.87677	0.09699	-0.033123	0.099838	0	0.918079	49.24	3.85015	9.37721	11.4065	6.49315	22	148
2013	300267	0.006282	0	1	3	21.0928	1.09861	0.133858	2.64456	0.169207	0.479058	0.496578	0	0.952263	49.24	3.8712	9.37721	11.5889	6.49647	22	148
2014	300267	0.007612	0	1	3	21.521	1.38629	0.129432	5.55032	0.53459	0.647708	0.441793	0	1.00721	49.24	3.89182	9.37721	11.587	6.50937	22	148
2015	300267	0.009337	0	1	3	22.2889	1.60944	0.121853	4.48999	1.15509	0.12873	0.136293	0	0.99475	45.82	3.91202	9.37721	11.6565	6.52262	22	148
2012	300278	0.01368	0	0	2	20.4288	0.693147	0.042086	1.58686	-0.132185	-0.649909	-0.145176	0	1.07715	48.94	3.63759	10.0724	10.2566	5.84644	21	19
2013	300278	0.007402	0	0	2	20.5565	1.09861	0.02031	0	0.136236	-0.959911	0.433059	0	1.24938	48.94	3.66356	10.0724	10.3463	5.84846	21	19
2014	300278	0.012837	0	0	2	21.4048	1.38629	0.024858	0	1.3357	0.36356	0.534893	0	1.18487	40.15	3.68888	10.0724	10.4802	5.84933	21	19
2015	300278	0.011813	0	0	2	21.9017	1.60944	0.031001	2.38067	0.643662	-0.176854	0.041572	0	1.16949	40.15	3.71357	10.073	10.5566	5.84626	21	19
2012	300280	0.044029	1	1	2	20.4219	0.693147	0.037626	1.14443	-0.096614	-0.334629	-0.263741	0	0.83583	62.5	3.73767	8.98732	11.043	6.64014	15	25
2013	300280	0.016009	1	1	2	20.4189	1.09861	0.002283	1.21331	-0.002965	-1.91345	-0.097845	0	-0.711725	62.5	3.7612	8.98732	11.0928	6.64184	15	25
2014	300280	0.007015	1	1	2	20.4844	1.38629	0.003435	1.80057	0.067668	-1.518	-0.026352	0	-0.616296	62.5	3.78419	9.26379	11.2575	6.64327	15	25
2015	300280	0.008172	1	1	2	20.5125	1.60944	0.007586	0	0.028568	0.403796	-0.022233	0	1.03069	62.5	3.80666	9.26379	11.3414	6.64219	15	25
2013	300283	0.032554	0	1	1	20.3477	0.693147	0.005929	1.32146	-0.116357	5.15343	0.091372	0	4.16225	63.53	3.80666	9.3745	10.812	6.69357	19	97
2014	300283	0.011764	0	1	1	20.6061	1.09861	0.025941	1.51053	0.294803	-1.02639	-0.017262	0	1.38231	63.53	3.82864	9.39806	10.7604	6.70159	19	97
2015	300283	0.010889	0	1	1	20.5425	1.38629	0.002902	2.87307	-0.061607	-2.76007	-0.070766	0	4.27604	59.26	3.85015	9.39956	10.8355	6.69853	19	97
2016	300283	0.008697	0	1	1	20.9238	1.60944	0.015288	2.40211	0.156557	-1.81477	0.086725	0	1.44781	58.3	3.8712	9.39956	10.9291	6.70686	19	97
2017	300283	0.025759	0	1	1	21.0936	1.79176	0.002279	1.61667	0.185046	0	0.053757	0	5.14937	58.43	3.89182	9.39956	11.1917	6.71538	19	97
2018	300283	0.030738	0	1	1	21.0631	1.94591	0.012748	1.45909	-0.030075	0	0.087136	0	2.76679	53.43	3.89182	9.40179	11.2841	6.72022	19	97
2013	300296	0.018653	1	1	5	20.9393	0.693147	0.064635	1.47185	0.300506	1.84632	1.02451	0	1.03955	45.3	3.89182	9.70571	11.9062	7.18258	4	18
2014	300296	0.01352	1	1	5	21.3941	1.09861	0.083746	0	0.575767	0.901341	0.46835	0	1.07724	42.1	3.91202	9.70571	11.5129	7.19549	4	18
2015	300296	0.011599	1	1	5	22.3875	1.38629	0.062865	2.51902	1.70054	0.422624	0.718525	0	1.0985	37.07	3.93183	9.70571	11.5759	7.2043	4	18
2016	300296	0.007293	1	1	5	22.8293	1.60944	0.081096	2.33928	0.555487	2.08205	0.446584	0	1.14343	31.45	3.95124	9.70571	11.6801	7.21744	4	18
2017	300296	0.013307	1	1	5	23.2615	1.79176	0.095664	2.20122	0.540658	1.33736	0.232105	0	1.1901	31.45	3.97029	9.7054	11.7675	7.2145	4	18
2018	300296	0.018221	1	1	5	23.4039	1.94591	0.086602	1.52206	0.152948	-0.118429	0.244348	0	1.05088	30.22	3.97029	9.7054	11.8509	7.22694	4	18
2013	300300	0.009737	0	1	3	20.6905	0.693147	0.059987	2.42922	0.198118	-0.474515	-0.001414	0	0.918534	43.1	3.52636	9.71692	11.6785	6.56046	19	77
2014	300300	0.01284	0	1	3	20.944	1.09861	0.072558	2.26656	0.288526	3.57001	1.35852	0	1.01368	43.1	3.55535	9.71692	11.5504	6.5734	19	77
2015	300300	0.032549	0	1	3	21.2043	1.38629	0.048822	5.87986	0.297416	-0.987908	0.422178	0	1.07713	43.1	3.58352	9.71692	11.6283	6.58417	19	77
2013	300302	0.006414	0	1	4	20.1161	0.693147	0.036011	1.83223	0.012877	22.2638	0.624929	0	0.621671	18.63	3.89182	9.70571	11.9062	7.18258	4	18
2014	300302	0.024084	0	1	4	20.2047	1.09861	0.043557	2.1485	0.092627	9.06323	0.5888	0	0.776198	18.63	3.91202	9.70571	11.5129	7.19549	4	18
2015	300302	0.062823	0	1	4	20.6414	1.38629	0.071518	9.02412	0.547665	2.42366	1.30356	0	0.950693	19.19	3.93183	9.70571	11.5759	7.2043	4	18
2016	300302	0.054949	0	1	4	20.595	1.60944	0.146383	6.40958	-0.045345	1.89939	0.985674	0	0.979231	19.19	3.95124	9.70571	11.6801	7.21744	4	18
2017	300302	0.053763	0	1	4	20.6395	1.79176	0.055267	3.59132	0.045511	4.6573	0.875722	0	0.906682	19.8	3.97029	9.7054	11.7675	7.2145	4	18
2018	300302	0.011713	0	1	4	20.6204	1.94591	0.022411	2.49932	-0.018966	-1.68143	-0.262769	0	1.10009	19.81	3.97029	9.7054	11.8509	7.22694	4	18
2013	300314	0.025132	0	1	3	20.3295	0.693147	0.094986	2.13113	0.039051	0.725413	0.725986	0	0.845943	27.75	3.82864	9.19177	11.7192	6.36337	19	47
2014	300314	0.012728	0	1	3	20.393	1.09861	0.074583	2.10137	0.065545	0.906242	0.43299	0	0.857408	27.75	3.85015	9.19177	11.4964	6.36956	19	47
2015	300314	0.012397	0	1	3	20.4393	1.38629	0.059691	6.3621	0.047336	0.053857	0.27261	0	0.849415	24.69	3.8712	9.19177	11.5364	6.37429	19	47
2016	300314	0.018025	0	1	3	20.5478	1.60944	0.074092	5.2064	0.114587	-0.081375	0.436964	0	0.975935	24.69	3.89182	9.19177	11.6142	6.38182	19	47
2017	300314	0.022407	0	1	3	20.5809	1.79176	0.054228	3.29908	0.033717	-1.2582	0.290351	0	0.986478	24.69	3.89182	9.19177	11.925	6.39192	19	47
2018	300314	0.014098	0	1	3	20.6021	1.94591	0.032525	2.19507	0.02136	-1.70862	0.543462	0	0.89127	24.69	3.89182	9.19177	11.9739	6.40192	19	47
2013	300319	0.008364	0	0	5	19.7306	0.693147	0.06721	2.03574	0.156756	-0.623861	0.109376	0	0.937349	37.57	3.91202	7.5994	13.0557	5.73818	12	96
2014	300319	0.016003	0	0	5	19.9772	1.09861	0.061084	0	0.27972	0.770738	0.284069	0	0.991343	36.1	3.93183	7.5994	11.915	5.80574	12	96
2015	300319	0.010973	0	0	5	21.4487	1.38629	0.037212	1.92532	3.35566	0.208893	0.561635	0	1.04924	31.76	3.97029	7.5994	11.9703	5.87209	12	96
2016	300319	0.097444	0	0	5	21.8623	1.60944	0.048929	2.3808	0.512198	-0.480265	0.061443	0	1.06762	27.44	3.97029	7.5994	12.0282	5.95324	12	96
2017	300319	0.103103	0	0	5	21.8577	1.79176	-0.112787	1.58399	-0.014128	-14.6951	-0.281398	0	0	27.06	3.98898	7.5994	12.1231	6.07535	12	96
2018	300319	0.100239	0	0	5	21.8722	1.94591	0.045092	1.56485	0.014619	-0.016715	-0.006228	0	1.11846	26.44	3.98898	7.5994	12.1525	6.1203	12	96
2013	300324	0.026559	0	1	4	20.2781	0.693147	0.03562	2.14238	0.007188	47.1954	0.354753	0	0.672642	42.6	3.97029	9.70571	11.9062	7.18258	4	18
2014	300324	0.026646	0	1	4	20.7722	1.09861	0.064067	0	0.638977	14.0918	1.9128	0	0.979846	40.39	3.98898	9.70571	11.5129	7.19549	4	18
2015	300324	0.018276	0	1	4	21.5088	1.38629	0.052702	0	1.08877	1.6624	0.36594	0	1.05826	38.99	4.00733	9.70571	11.5759	7.2043	4	18
2013	300329	0.004737	0	1	6	20.3264	0.693147	0.048742	1.53482	0.040434	0.043447	-0.002363	0	0.978153	29.99	4.07754	9.19177	11.7192	6.36337	19	47
2014	300329	0.018094	0	1	6	20.3204	1.09861	0.038941	2.13859	-0.00591	0.572437	0.036859	0	1.04185	29.99	4.09435	9.19177	11.4964	6.36956	19	47
2015	300329	0.014875	0	1	6	20.6062	1.38629	0.035171	4.37874	0.330755	-0.305028	0.111811	0	0.971555	29.99	4.11087	9.19177	11.5364	6.37429	19	47
2016	300329	0.006641	0	1	6	20.6496	1.60944	0.035692	4.34296	0.044383	-0.164028	0.091086	0	0.88172	27.58	4.12713	9.19177	11.6142	6.38182	19	47
2017	300329	0.019775	0	1	6	20.7261	1.79176	0.040782	2.35387	0.079441	-0.096961	0.07286	0	0.969488	27.58	4.14314	9.19177	11.925	6.39192	19	47
2018	300329	0.020045	0	1	6	20.8477	1.94591	0.048423	1.7851	0.129371	0.157522	0.03756	0	0.869492	27.33	4.14314	9.19177	11.9739	6.40192	19	47
2013	300336	0.00708	0	1	5	20.8817	0.693147	0.097791	2.29005	0.13616	2.71184	2.64336	0	0.955438	31.25	3.97029	8.75463	11.9241	7.26704	1	4
2014	300336	0.019204	0	1	5	21.0621	1.09861	0.086493	2.10904	0.197766	2.23223	1.35058	0	0.984121	31.25	3.98898	8.75463	11.4863	7.27149	1	4
2015	300336	0.020338	0	1	5	22.0377	1.38629	0.066693	5.15631	1.65265	1.79478	0.546481	0	1.03064	24.56	4.00733	8.75479	11.5502	7.27446	1	4
2016	300336	0.0154	0	1	5	22.2151	1.60944	0.059284	2.44629	0.194183	1.01356	0.466476	0	1.09609	24.5559	4.02535	8.75479	11.6662	7.27932	1	4
2017	300336	0.021432	0	1	5	22.3581	1.79176	0.048013	1.51382	0.153671	-0.214116	0.313906	0	1.16721	21.59	4.04305	8.75479	11.7491	7.28276	1	4
2018	300336	0.171427	0	1	5	22.2902	1.94591	0.006085	1.0993	-0.065675	-3.9702	0.894113	0	4.02255	19.86	4.04305	8.75479	11.8129	7.28756	1	4
2013	300337	0.013007	1	1	2	21.5428	0.693147	0.033319	1.41667	0.147239	-0.187797	0.082089	0	0.942439	42.34	3.93183	8.43966	12.0493	6.1574	15	71
2014	300337	0.041887	1	1	2	21.679	1.09861	0.021356	1.4362	0.145925	-0.705809	0.000436	0	1.05709	42.34	3.95124	8.43966	11.7471	6.16773	15	71
2015	300337	0.037604	1	1	2	21.6182	1.38629	-0.07655	3.10142	-0.058925	0	0.046764	0	0	42.34	3.97029	8.43966	11.7825	6.17566	15	71
2018	300338	0.177592	1	1	7	21.8246	1.94591	0.034975	1.02404	-0.002474	-1.05101	0.236803	0	1.34506	15.64	3.66356	9.37721	12.0014	6.59167	22	148
2013	300340	0.054292	0	1	4	20.7778	0.693147	0.003695	1.37118	-0.01909	-1.67063	-0.020295	0	-0.523582	22.56	3.89182	9.15957	10.8375	5.97381	12	85
2014	300340	0.053027	0	1	4	20.7316	1.09861	-0.048674	1.66796	-0.045127	0	0.000478	0	0	22.56	3.91202	9.15957	10.7415	5.97483	12	85
2015	300340	0.062354	0	1	4	20.672	1.38629	-0.087796	3.33367	-0.057877	0	0.220964	0	0	22.56	3.93183	9.15957	10.8119	5.96976	12	85
2013	300349	0.018861	1	1	7	20.756	0.693147	0.114399	1.88351	0.285014	-0.24181	0.096951	0	0.925386	35.94	3.78419	9.3745	10.812	6.69357	19	97
2014	300349	0.027585	1	1	7	20.8683	1.09861	0.12443	1.78226	0.118928	-0.113047	0.222949	0	0.925271	35.94	3.82864	9.39806	10.7604	6.70159	19	97
2015	300349	0.047786	1	1	4	20.9497	1.38629	0.071025	0	0.084786	1.1919	0.15109	0	0.985112	36.34	3.85015	9.39956	10.8355	6.69853	19	97
2016	300349	0.034028	1	1	4	21.9264	1.60944	0.028808	1.89661	1.65559	1.09181	0.938574	0	1.00268	27.84	3.8712	9.39956	10.9291	6.70686	19	97
2017	300349	0.075486	1	1	4	22.1167	1.79176	0.084586	2.23673	0.209663	1.16015	1.0063	0	0.997031	27.5	3.89182	9.39956	11.1917	6.71538	19	97
2018	300349	0.04208	1	1	4	22.2415	1.94591	0.108662	1.61043	0.132838	0.125869	0.336066	0	1.00212	27.41	3.89182	9.40179	11.2841	6.72022	19	97
2016	300355	0.0205	0	1	3	22.6725	1.60944	0.052657	1.59248	0.543289	-0.126045	0.236106	0	1.16382	23.87	3.8712	9.76727	11.5448	5.4848	3	33
2017	300355	0.028137	0	0	4	23.2471	1.79176	0.070553	1.93727	0.776437	-0.589207	-0.481449	0	1.13075	23.23	3.80666	9.76727	11.5101	5.49306	3	33
2018	300355	0.034872	0	0	4	23.3989	1.94591	0.01652	1.10457	0.163906	-1.68961	0.38782	0	1.59203	22.37	3.80666	9.75185	11.5459	5.50533	3	33
2017	300358	0.0162	0	1	4	22.0984	1.38629	0.04055	1.2655	0.371318	0.274307	0.258569	0	1.07215	46.16	4.00733	9.37721	11.9345	6.56386	22	148
2017	300376	0.018004	0	1	6	23.0982	1.38629	0.066394	2.21547	0.172542	-0.082771	-0.087639	0	1.1181	56.16	3.97029	7.80792	11.2721	5.35186	12	6
2017	300458	0.034107	0	1	3	21.5798	1.09861	-0.000739	2.44798	-0.051441	-2.07661	0.389629	0	7.22984	9.23	3.89182	7.45934	11.9544	4.77912	12	108
2018	300458	0.035412	0	1	3	21.6333	1.38629	0.04337	2.15268	0.054908	-1.4837	-0.085947	0	0.39724	9.26	3.89182	7.45934	11.9794	4.84419	12	108
2017	300473	0.017705	1	1	3	22.1747	1.09861	0.031286	1.25762	1.17329	0.328178	0.195164	0	1.35744	35.51	4.02535	9.24522	10.0604	5.22575	27	150
2018	300473	0.018632	1	1	3	22.2749	1.38629	0.0286	1.32107	0.105369	-1.32772	0.060747	0	1.44068	35.51	4.02535	9.24522	10.1536	5.22036	27	150
2017	300474	0.025516	0	1	4	20.872	0.693147	0.10241	3.90039	0.225903	-0.347849	-0.222498	0	0.971058	39.99	3.8712	9.37721	11.9345	6.56386	22	148
2018	300474	0.015603	0	1	4	21.6025	1.09861	0.059063	1.81345	1.07622	0.197911	0.025264	0	0.965303	35.88	3.8712	9.37721	12.0014	6.59167	22	148
2017	300476	0.018114	1	1	7	22.1321	1.09861	0.068882	1.80408	0.732322	0.122388	0.015001	0	1.10249	23.77	3.82864	9.33671	11.4944	5.9108	12	62
2018	300476	0.010907	1	1	7	22.4093	1.38629	0.070484	2.10114	0.31945	-0.497605	0.03436	0	0.973217	23.77	3.82864	9.33671	11.58	5.9428	12	62
2017	300483	0.024798	0	1	1	20.1877	1.09861	0.011179	0	0.154144	0	1.8084	0	1.68754	12.56	3.91202	8.75479	11.7491	7.28276	1	4
2018	300483	0.020087	0	1	1	22.5882	1.38629	0.006126	0.810888	10.0287	1.21805	2.65058	0	1.39211	13.99	3.91202	8.75479	11.8129	7.28756	1	4
2017	300493	0.01269	0	0	2	20.8093	1.09861	0.050183	2.75882	0.09577	-0.278457	-0.046281	0	1.20244	31.88	3.91202	8.75479	11.7491	7.28276	1	4
2018	300493	0.010952	0	0	2	20.9137	1.38629	0.013396	2.6914	0.11003	-10.4236	-0.153207	0	1.94757	30.07	3.93183	8.75479	11.8129	7.28756	1	4
2017	300509	0.012863	1	1	2	20.942	0.693147	0.047642	1.41429	0.106247	0.872469	-0.103193	0	1.03515	33	3.63759	9.06612	11.9079	6.53814	15	121
2018	300509	0.001751	1	1	2	21.0455	1.09861	0.03376	1.29038	0.109037	-0.396574	0.326846	0	0.998038	33	3.63759	9.06612	11.9723	6.55678	15	121
2017	300510	0.019649	1	1	3	21.8266	0.693147	0.042725	1.44231	2.7337	0.351853	0.749005	0	1.00659	35.08	3.7612	9.93276	11.1886	6.61874	5	147
2018	300510	0.193836	1	1	3	22.4063	1.09861	0.036838	1.03679	0.785431	0.834362	0.461804	0	1.06382	27.24	3.7612	9.93276	11.8058	6.62141	5	147
2017	300522	0.023738	0	1	3	20.2687	0.693147	0.084171	2.32621	0.05288	-0.691174	-0.177235	0	0.995259	39.65	3.95124	9.06612	11.9079	6.53814	15	121
2017	300528	0.110264	1	1	6	21.935	0.693147	0.034144	1.35691	0.413735	10.7693	0.19778	1	0.965083	47.28	3.73767	8.79285	11.8573	6.52356	15	20
2018	300528	0.127286	1	1	6	21.5843	1.09861	-0.263009	1.33489	-0.295781	-42.0706	-0.284483	1	0	47.28	3.73767	8.79285	11.9375	6.54678	15	20
2017	300558	0.061907	1	1	5	21.7432	0.693147	0.090436	4.55786	0.279477	-0.18097	-0.044617	0	1.01249	19.97	3.98898	9.71692	11.9103	6.62539	19	77
2018	300558	0.014766	1	1	5	21.9646	1.09861	0.04726	2.29638	0.247771	-0.766606	-0.143459	0	1.07485	19.97	3.98898	9.73228	11.9102	6.65157	19	77
2017	300577	0.028291	1	1	7	20.7129	0.693147	0.143304	3.05565	0.219533	0.279515	0.235246	0	1.0417	61.47	3.68888	9.51163	11.2092	6.1181	9	101
2018	300577	0.008699	1	1	7	21.0667	1.09861	0.130785	2.27676	0.424485	-0.035214	0.055095	0	0.976442	61.4	3.68888	9.51163	11.3418	6.1181	9	101
2018	300584	0.02276	1	1	4	20.4928	0.693147	0.10479	2.15166	0.256034	-0.030605	0.011309	0	1.03706	41.59	3.98898	8.79285	11.9375	6.54678	15	20
2018	300592	0.031432	1	1	7	20.8002	0.693147	0.01453	1.39352	0.03092	-1.34654	0.675863	0	1.47173	13.07	3.91202	9.37721	12.0014	6.59167	22	148
2018	300608	0.033052	0	1	4	20.9022	0.693147	0.07217	1.61259	0.240237	4.17137	1.76092	0	1.08464	30.12	3.98898	9.7054	11.8509	7.22694	4	18
2018	300637	0.044551	0	1	4	20.5008	0.693147	0.171737	2.53628	0.233786	-0.246855	-0.061088	0	0.973777	29.29	3.7612	9.02148	11.6629	6.10256	19	117
2018	300643	0.011128	0	1	2	20.0648	0.693147	0.061151	2.12534	0.080695	-0.815148	0.08408	0	0.830097	50.25	4.02535	9.73228	11.9102	6.65157	19	77
2018	300645	0.0301	1	1	4	20.7365	0.693147	0.049473	1.97188	0.238068	12.7296	1.5477	0	1.12781	28.96	4.02535	9.73228	11.9102	6.65157	19	77
2018	300654	0.0542	0	1	3	20.2824	0.693147	0.049948	2.07352	0.009615	-0.381957	-0.273089	0	0.974179	46.71	3.97029	8.69366	11.6946	6.07304	10	95
2018	300676	0.03216	0	1	4	22.3818	0.693147	0.077664	3.30524	0.027307	-0.414826	0.073256	0	0.952046	37.18	3.66356	7.5994	12.1525	6.1203	12	96
2018	300688	0.038288	0	1	4	19.9663	0.693147	0.009228	3.67428	0.019483	-3.78063	-0.060981	0	0.545502	31.4	3.95124	9.7054	11.8509	7.22694	4	18
2018	300708	0.031475	0	1	6	21.7319	0.693147	0.00743	1.26434	1.00428	0	0.655896	0	6.68396	28.86	3.89182	9.06612	11.9723	6.55678	15	121
2018	300717	0.009933	1	1	3	20.2078	0.693147	0.078164	1.64544	0.060076	0.072223	0.132289	0	0.947439	51	3.98898	9.37288	11.5708	6.95177	15	60
2018	300729	0.022292	0	1	4	20.8775	0.693147	0.049358	1.29795	0.063738	0.112604	0.086605	0	0.936817	28.01	3.85015	9.19177	11.9739	6.40192	19	47
2012	600004	0.021383	0	1	6	23.0402	2.30259	0.077986	1.06711	-0.046541	-0.085492	0.036352	1	1.05092	61.96	3.85015	8.91382	11.5703	6.7121	12	58
2013	600004	0.018365	0	1	6	23.0208	2.3979	0.095535	0.996594	-0.019179	0.065441	0.007626	1	1.0025	61.96	3.8712	8.91382	12.1299	6.72419	12	58
2014	600004	0.005168	0	1	6	23.1279	2.48491	0.104467	1.33528	0.112984	0.51713	0.035135	1	0.976767	61.96	3.89182	8.91382	11.7635	6.73626	12	58
2015	600004	0.020192	0	1	6	23.2349	2.56495	0.105038	1.53485	0.112955	0.056025	0.000487	1	0.972758	61.96	3.91202	8.91382	11.8218	6.75015	12	58
2012	600008	0.002675	0	1	2	23.8123	2.56495	0.034013	1.03191	0.154094	2.49615	0.669119	1	1.30113	59.52	4.04305	9.70571	11.3791	7.16819	4	18
2013	600008	0.002861	0	1	2	23.9148	2.63906	0.034874	1.20684	0.108023	3.63357	1.23153	1	1.3567	59.52	4.06044	9.70571	11.9062	7.18258	4	18
2014	600008	0.013766	0	1	2	23.9491	2.70805	0.027335	1.72132	0.036678	2.58533	1.62733	1	1.63377	59.52	4.07754	9.70571	11.5129	7.19549	4	18
2015	600008	0.011064	0	1	2	24.3103	2.77259	0.019415	1.32241	0.174458	9.92408	3.07271	1	1.59674	54.32	4.09435	9.70571	11.5759	7.2043	4	18
2012	600011	0.03036	1	1	5	26.2718	2.48491	0.026678	1.09816	0.009815	-0.229164	0.027726	1	1.94285	36.05	3.89182	9.70571	11.3791	7.16819	4	18
2013	600011	0.014954	1	1	5	26.285	2.56495	0.050348	0.991606	0.013287	-0.516469	-0.016507	1	1.42623	36.05	3.91202	9.70571	11.9062	7.18258	4	18
2014	600011	0.001232	1	1	5	26.3297	2.63906	0.049103	1.11748	0.045683	-0.745033	0.025228	1	1.40605	35.14	3.93183	9.70571	11.5129	7.19549	4	18
2015	600011	0.019598	1	1	5	26.4261	2.70805	0.058552	1.08472	-0.003826	-0.756731	-0.009025	1	1.33395	33.33	3.95124	9.70571	11.5759	7.2043	4	18
2016	600011	0.029861	1	1	5	26.458	2.77259	0.03486	1.02321	0.032322	-1.19251	0.009815	1	1.48172	33.33	3.97029	9.70571	11.6801	7.21744	4	18
2017	600011	0.012421	1	1	5	26.66	2.83321	0.005668	1.00289	-0.002806	-1.51922	0.044006	1	3.5284	33.33	3.98898	9.7054	11.7675	7.2145	4	18
2012	600017	0.005982	1	1	3	23.3491	1.94591	0.058608	0.991227	0.070726	0.06486	-0.032144	1	1.25083	41.09	3.93183	8.58448	10.7759	5.66331	10	72
2013	600017	0.010278	1	1	3	23.4889	2.07944	0.052406	0.860417	0.149969	0.002907	-0.010998	1	1.24688	41.09	3.95124	8.58653	10.8538	5.67023	10	72
2014	600017	0.020691	1	1	3	23.5891	2.19722	0.041036	1.16121	0.105443	-0.819266	-0.018221	1	1.31078	41.09	3.97029	8.58653	10.9393	5.68324	10	72
2015	600017	0.019021	1	1	3	23.6462	2.30259	0.019988	1.47693	0.058784	-1.19619	-0.011319	1	1.51338	41.62	3.98898	8.58653	10.9701	5.69019	10	72
2016	600017	0.008719	1	1	3	23.7112	2.3979	0.011505	1.05021	0.067103	-1.5643	0.029149	1	1.68279	41.62	4.00733	8.58653	11.0406	5.70378	10	72
2017	600017	0.01856	1	1	3	23.7264	2.48491	0.022197	1.004	0.015384	-0.563901	0.095693	1	1.40906	42.44	4.02535	8.58653	11.5061	5.71703	10	72
2018	600017	0.01606	1	1	3	23.7923	2.56495	0.034165	0.813074	0.068071	-0.412892	0.005352	1	1.28718	43.58	4.02535	8.58653	11.6096	5.72685	10	72
2012	600018	0.008675	1	1	6	25.1904	1.94591	0.067039	1.06627	0.046188	-0.013718	-0.109046	1	1.10854	40.8	3.71357	8.75463	11.3548	7.26326	1	4
2013	600018	0.015238	1	1	4	25.2075	2.07944	0.070822	1.66936	0.01732	-0.094662	-0.048421	1	1.10957	40.8	4.04305	8.75463	11.9241	7.26704	1	4
2014	600018	0.007595	1	1	4	25.2695	2.19722	0.08324	1.9107	0.063963	0.150948	-0.032693	1	1.1013	40.8	4.06044	8.75463	11.4863	7.27149	1	4
2015	600018	0.014005	1	1	4	25.3135	2.30259	0.079838	1.8275	0.044924	0.314401	-0.046556	1	1.0862	31.36	4.07754	8.75479	11.5502	7.27446	1	4
2012	600019	0.022503	1	1	7	26.0909	2.56495	0.048671	0.843183	-0.072447	-1.35099	-0.053138	1	1.03164	76.68	3.89182	8.75463	11.3548	7.26326	1	4
2013	600019	0.017773	1	1	7	26.1468	2.63906	0.026648	0.767517	0.026225	0.154564	0.027312	1	0.932066	79.71	3.91202	8.75463	11.9241	7.26704	1	4
2014	600019	0.011339	1	1	7	26.1555	2.70805	0.026637	0.961872	0.008593	-0.593864	-0.04721	1	1.05892	79.709	3.93183	8.75463	11.4863	7.27149	1	4
2015	600019	0.008952	1	1	7	26.1791	2.77259	0.00305	0.871101	0.023926	0	0.004265	1	2.2904	79.734	3.95124	8.75479	11.5502	7.27446	1	4
2017	600019	0.021278	0	1	4	26.5819	2.89037	0.058256	1.04704	-0.0246	0.363647	-0.545138	1	1.14023	51.75	3.89182	8.75479	11.7491	7.28276	1	4
2018	600019	0.006108	0	1	4	26.5378	2.94444	0.069458	0.868204	-0.043097	-0.029393	0.034814	1	1.15696	50.75	3.89182	8.75479	11.8129	7.28756	1	4
2012	600022	0.033414	0	1	3	24.6973	2.19722	-0.072089	1.01852	-0.070256	0	-0.121943	1	0	39.59	4.02535	9.00908	11.1483	6.41215	10	91
2013	600022	0.033475	0	1	3	24.6659	2.30259	0.003178	0.962785	-0.030945	3.47338	0.133644	1	5.29373	39.59	4.04305	9.00908	11.3542	6.41885	10	91
2014	600022	0.036692	0	1	3	24.5726	2.3979	-0.029674	1.14877	-0.089071	0	-0.113515	1	0	39.59	4.06044	8.98695	11.3151	6.4323	10	91
2015	600022	0.042784	0	1	6	24.6987	2.48491	0.001665	1.04411	-0.030403	0	-0.2228	1	12.5413	30.26	4.09435	8.98695	11.3612	6.43892	10	91
2016	600022	0.048538	0	1	6	24.7199	2.56495	-0.009887	0.971676	0.016486	-65.2883	0.208875	1	0	30.26	4.09435	8.98695	11.4186	6.45047	10	91
2017	600022	0.020963	0	1	6	24.7664	2.63906	0.034397	0.958914	0.047572	0.779736	0.072887	1	1.21357	30.26	4.11087	8.98695	11.6093	6.4677	10	91
2018	600022	0.015883	0	1	6	24.9986	2.70805	0.032524	0.833958	0.261421	-1.29994	-0.019704	1	1.24487	30.26	4.11087	8.98695	11.6315	6.48616	10	91
2012	600028	0.008226	1	1	5	27.852	2.48491	0.053245	1.03247	0.103728	0.197869	0.124997	1	1.10897	75.79	3.91202	9.70571	11.3791	7.16819	4	18
2013	600028	0.007488	1	1	5	27.9552	2.56495	0.051613	0.942925	0.116586	-0.300746	0.021674	1	1.06469	73.49	3.93183	9.70571	11.9062	7.18258	4	18
2014	600028	0.010598	1	1	5	28.0035	2.63906	0.033699	1.06514	0.049498	-1.22445	-0.064795	1	1.14467	72.47	3.95124	9.70571	11.5129	7.19549	4	18
2015	600028	0.013514	1	1	5	27.9978	2.70805	0.030036	0.898761	-0.005677	1.19541	-0.029063	1	1.16114	70.86	3.97029	9.70571	11.5759	7.2043	4	18
2016	600028	0.014976	0	1	5	28.0356	2.77259	0.039483	0.906501	0.035474	0.395281	0.169665	1	1.08276	70.86	3.97029	9.70571	11.6801	7.21744	4	18
2017	600028	0.015526	0	1	5	28.0982	2.83321	0.044058	0.944643	0.064657	0.175216	0.062371	1	1.01802	70.86	3.98898	9.7054	11.7675	7.2145	4	18
2012	600031	0.069458	0	1	5	24.8893	2.30259	0.093245	1.80152	0.256393	-1.25562	-0.314134	0	1.19744	56.38	3.89182	9.37721	11.4065	6.49315	22	148
2013	600031	0.046404	0	1	5	24.8801	2.3979	0.048457	1.37292	-0.009209	-1.22054	-0.049988	0	1.09418	56.21	3.91202	9.37721	11.5889	6.49647	22	148
2014	600031	0.024163	0	1	5	24.8666	2.48491	0.011998	1.81128	-0.013439	-4.86051	-0.483248	0	2.24892	50.26	3.93183	9.37721	11.587	6.50937	22	148
2015	600031	0.002376	0	1	5	24.8379	2.56495	0.002256	1.43129	-0.028277	0	0.018929	0	12.0203	46.17	3.95124	9.37721	11.6565	6.52262	22	148
2016	600031	0.015318	0	1	5	24.8432	2.63906	0.002661	1.37238	-0.016518	-1.84784	0.288608	0	14.902	46.2	3.97029	9.37721	11.729	6.54535	22	148
2017	600031	0.046533	0	1	5	24.7878	2.70805	0.038241	1.73554	-0.053891	-0.56855	0.136826	0	1.45978	37.46	3.98898	9.37721	11.9345	6.56386	22	148
2018	600031	0.054794	0	1	5	25.0243	2.77259	0.085442	1.43916	0.266787	-0.201317	0.138213	0	1.01797	33.47	4.00733	9.37721	12.0014	6.59167	22	148
2012	600037	0.014547	0	1	3	23.0677	2.48491	0.028554	1.15276	-0.06204	-0.388727	0.401505	1	0.902004	44.98	3.91202	9.70571	11.3791	7.16819	4	18
2013	600037	0.019129	0	1	3	23.0571	2.56495	0.03665	1.24004	-0.010553	-0.341072	0.24768	1	0.9353	44.98	3.93183	9.70571	11.9062	7.18258	4	18
2014	600037	0.009353	0	1	3	23.0702	2.63906	0.054431	1.87238	0.013182	1.5807	0.427563	1	0.980718	45.15	3.95124	9.70571	11.5129	7.19549	4	18
2015	600037	0.007998	0	1	3	23.3638	2.70805	0.047992	2.10352	0.341274	0.844456	0.610849	1	0.908608	36.94	3.97029	9.70571	11.5759	7.2043	4	18
2016	600037	0.000999	0	1	3	23.4369	2.77259	0.04809	1.48039	0.075785	-0.30689	0.327517	1	0.856807	37.42	3.98898	9.70571	11.6801	7.21744	4	18
2017	600037	0.029058	0	1	3	23.4529	2.83321	0.049672	1.29002	0.016106	-0.519896	0.460885	1	0.845042	37.42	4.00733	9.7054	11.7675	7.2145	4	18
2018	600037	0.025215	0	1	3	23.4917	2.89037	0.04357	0.931488	0.039565	-0.186315	0.515364	1	0.751975	37.42	4.00733	9.7054	11.8509	7.22694	4	18
2012	600048	0.004746	0	1	6	26.2494	1.94591	0.039729	1.1684	0.287948	2.85635	2.37991	1	1.06592	42.14	3.78419	8.91382	11.5703	6.7121	12	58
2013	600048	0.006173	0	1	6	26.4725	2.07944	0.037792	0.967304	0.249917	3.61181	2.50376	1	1.06121	42.14	3.80666	8.91382	12.1299	6.72419	12	58
2014	600048	0.013044	0	1	6	26.6253	2.19722	0.038908	1.0963	0.165082	2.08623	2.12053	1	1.06679	42.05	3.82864	8.91382	11.7635	6.73626	12	58
2015	600048	0.009118	0	1	3	26.7243	2.30259	0.04167	1.04283	0.104076	3.07033	1.85107	1	1.10165	41.95	3.85015	8.91382	11.8218	6.75015	12	58
2012	600050	0.016191	1	1	4	26.9739	2.3979	0.013553	0.733685	0.130491	-0.194644	0.004266	1	1.35797	62.18	3.89182	8.75463	11.3548	7.26326	4	18
2013	600050	0.012582	1	1	4	26.9987	2.48491	0.01937	0.710961	0.025093	-0.347911	-0.012283	1	1.21564	63.09	3.91202	8.75463	11.9241	7.26704	4	18
2014	600050	0.004982	1	1	4	27.0279	2.56495	0.021874	0.770793	0.02966	-0.618499	0.054322	1	1.27361	63.09	3.93183	8.75463	11.4863	7.27149	4	18
2015	600050	0.015925	1	1	4	27.1454	2.63906	0.016958	0.832524	0.124642	1.0218	-0.031118	1	1.46827	62.54	3.95124	8.75479	11.5502	7.27446	4	18
2016	600050	0.011366	1	1	4	27.1464	2.70805	0.000779	0.877319	0.000956	-8.96208	0.002592	1	7.63212	62.74	3.97029	8.75479	11.6662	7.27932	4	18
2017	600050	0.041846	1	1	4	27.0752	2.77259	0.002936	0.871333	-0.068663	-2.41068	0.021203	1	2.7154	37.7	3.98898	8.75479	11.7491	7.28276	4	18
2018	600050	0.038801	0	1	4	27.0181	2.83321	0.017167	0.802624	-0.055534	-0.307825	0.007915	1	0.98859	36.7	3.98898	8.75479	11.8129	7.28756	4	18
2012	600054	0.021027	1	1	3	21.941	2.77259	0.077099	1.46716	0.128886	-1.1264	-0.33558	1	1.11149	41.95	3.93183	9.19085	10.2672	4.99247	9	160
2013	600054	0.018277	1	1	3	21.9337	2.83321	0.048119	1.35277	-0.007281	-1.0482	-0.810457	1	1.18879	41.95	3.95124	9.19085	10.3733	4.99315	9	160
2014	600054	0.021007	1	1	3	21.9563	2.89037	0.06465	1.60081	0.022841	-1.06474	-0.224361	1	1.12726	41.95	3.97029	9.19085	10.5269	4.99518	9	160
2015	600054	0.005227	1	1	3	22.1187	2.94444	0.077346	1.79215	0.1763	-0.958215	-0.220952	1	1.05141	39.69	3.98898	9.17761	10.566	4.99511	9	160
2012	600059	0.012209	1	1	3	22.0004	2.77259	0.053621	2.27668	0.159135	0.799457	0.287954	1	1.05623	40.55	3.95124	9.0187	11.3262	6.08859	19	117
2013	600059	0.022785	1	1	3	22.001	2.83321	0.040422	1.97738	0.000611	0.793832	0.435719	1	1.11503	40.55	3.97029	9.02148	11.4049	6.09063	19	117
2014	600059	0.018084	1	1	3	22.1883	2.89037	0.042964	1.80673	0.205951	11.8763	0.607932	1	1.0514	41.39	3.98898	9.02148	11.3637	6.09357	19	117
2015	600059	0.01886	1	1	3	22.2062	2.94444	0.030334	2.15313	0.018017	2.16314	0.670996	1	0.991518	41.39	4.00733	9.02148	11.4076	6.09382	19	117
2016	600059	0.006166	1	1	3	22.2422	2.99573	0.026604	1.95329	0.036688	0.813879	0.624505	1	0.977895	41.39	4.02535	9.02148	11.4742	6.09807	19	117
2017	600059	0.002025	1	1	3	22.2587	3.04452	0.035451	1.77174	0.016605	6.53504	0.561164	1	0.98608	41.39	4.04305	9.02148	11.5858	6.10032	19	117
2018	600059	0.001699	1	1	3	22.2923	3.09104	0.035923	1.25753	0.034222	4.3663	0.459414	1	0.97662	41.39	4.04305	9.02148	11.6629	6.10256	19	117
2012	600060	0.001711	0	1	6	23.6275	2.77259	0.08935	1.23168	0.130492	1.14686	0.284864	1	0.971566	41.15	3.82864	9.33096	11.3227	6.64587	10	156
2013	600060	0.013409	0	1	6	23.7123	2.83321	0.08171	1.2482	0.088529	0.46337	0.109865	1	0.970082	40.37	3.85015	9.33096	11.5468	6.65118	10	156
2014	600060	0.010706	0	1	6	23.7536	2.89037	0.069689	1.18505	0.035	0.502538	0.010165	1	0.973997	40.37	3.8712	9.33096	11.4775	6.66006	10	156
2015	600060	0.00515	0	1	6	23.764	2.94444	0.073441	1.64583	0.010501	0.988925	-0.008334	1	0.996408	39.35	3.89182	9.33096	11.5378	6.66325	10	156
2017	600064	0.003073	1	1	6	23.986	3.04452	0.039633	1.00769	0.040804	14.7599	2.77573	1	1.13365	34.74	3.89182	8.79285	11.8573	6.52356	15	20
2018	600064	0.013973	1	1	6	23.9801	3.09104	0.041203	0.986833	-0.005896	0.649941	0.261201	1	1.14765	34.74	3.89182	8.79285	11.9375	6.54678	15	20
2012	600068	0.003057	1	1	3	25.0594	2.77259	0.024667	1.03589	0.152187	-0.029721	-0.036336	1	1.49693	40.54	4.09435	9.04712	11.2833	6.71138	21	50
2013	600068	0.005367	1	1	6	25.1756	2.83321	0.022784	0.953137	0.123241	-0.135871	-0.036999	1	1.48576	40.83	3.89182	9.04712	11.6093	6.71186	21	50
2014	600068	0.006425	1	1	6	25.3763	2.89037	0.028218	1.12018	0.215114	0.556723	0.220486	1	1.32913	41.99	3.91202	9.05591	11.4927	6.71817	21	50
2015	600068	0.005818	1	1	6	25.5724	2.94444	0.026885	1.05745	0.216677	0.709055	0.664534	1	1.31876	42.34	3.93183	9.05591	11.5534	6.72055	21	50
2016	600068	0.004198	0	1	6	25.7421	2.99573	0.029617	0.960576	0.184902	0.910935	0.535413	1	1.36985	42.34	3.95124	9.05591	11.6215	6.72623	21	50
2017	600068	0.00593	0	1	6	25.954	3.04452	0.031283	0.928655	0.236032	1.03777	0.347181	1	1.27766	42.34	3.97029	9.05591	11.7267	6.74993	21	50
2018	600068	0.009431	0	1	6	26.1087	3.09104	0.027313	0.880929	0.167371	0.719893	0.558087	1	1.32128	42.34	3.97029	9.05591	11.814	6.78446	21	50
2012	600073	0.013595	0	1	7	22.3828	2.77259	0.024603	1.49057	0.13828	0.033792	0.416788	1	1.29449	36.27	4.02535	8.75463	11.3548	7.26326	1	4
2013	600073	0.012117	0	1	7	22.4387	2.83321	0.029679	1.84285	0.0575	1.03823	0.138174	1	1.42287	36.27	4.06044	8.75463	11.9241	7.26704	1	4
2014	600073	0.010899	0	1	7	22.5729	2.89037	0.01144	1.77601	0.102028	-2.80702	-0.120121	1	1.70523	31.82	4.07754	8.75463	11.4863	7.27149	1	4
2015	600073	0.011322	0	1	7	22.7632	2.94444	0.02953	2.25941	0.032182	1.80771	-0.289998	1	1.14569	31.82	4.09435	8.75479	11.5502	7.27446	1	4
2012	600091	0.068429	0	1	3	21.0132	2.77259	0.008867	1.60416	-0.01311	9.19109	0.979801	0	7.75582	15	3.89182	10.2316	11.7417	5.40941	3	17
2013	600091	0.074979	0	1	3	20.9917	2.83321	-0.084366	1.86633	-0.02123	0	17.9617	0	0	15	3.91202	10.2316	11.9556	5.4161	3	17
2014	600091	0.08715	0	1	3	20.9183	2.89037	-0.132856	0	-0.070823	0	0.646284	0	0	15	3.93183	10.2316	11.7805	5.41031	3	17
2015	600091	0.085206	0	1	3	20.9585	2.94444	0.026749	4.08046	0.041049	0	0.239283	0	2.99028	34.6	3.97029	10.2316	11.7925	5.41102	3	17
2016	600091	0.04723	0	1	3	20.9563	2.99573	0.011897	3.65955	-0.002189	-1.42178	1.64838	0	2.07594	34.6	3.98898	10.2316	11.8206	5.41165	3	17
2017	600091	0.014912	0	1	3	20.903	3.04452	0.004664	2.02453	-0.051856	0	0.157898	0	2.76736	34.6	4.00733	10.2316	11.9518	5.41165	3	17
2018	600091	0.012308	0	1	3	20.8951	3.09104	0.003424	1.6427	-0.007952	24.344	1.42875	0	3.6672	34.6	4.00733	10.2316	11.6281	5.41165	3	17
2012	600099	0.007121	1	1	6	20.0828	2.77259	0.000934	2.44338	-0.004528	-8.48754	0.298251	1	-14.3237	42.1	3.8712	8.66337	10.9747	6.22733	15	89
2013	600099	0.009239	1	1	6	20.1108	2.83321	0.000742	2.21693	0.028308	-1.85788	0.435298	1	-8.59165	42.1	3.89182	8.66337	10.9885	6.23009	15	89
2014	600099	0.009943	1	1	6	20.148	2.89037	0.005207	3.29669	0.037998	-0.092735	0.18598	1	-0.51722	42.1	3.91202	8.66337	11.1942	6.23146	15	89
2015	600099	0.002421	1	1	6	20.1801	2.94444	0.004063	5.53907	0.032544	-1.02142	0.115839	1	-0.889416	42.1	3.93183	8.66337	11.2832	6.23019	15	89
2018	600099	0.012799	1	1	6	20.1971	3.09104	0.004481	2.30171	0.063042	0	0.441381	1	0.141084	42.1	3.82864	8.66337	11.7881	6.22059	15	89
2012	600100	0.015153	1	1	3	24.2408	2.77259	0.025035	1.10723	0.117036	1.33619	0.35349	1	1.67168	23.88	4.15888	9.70571	11.3791	7.16819	4	18
2013	600100	0.004585	1	1	3	24.4744	2.83321	0.025325	1.18545	0.133569	-1.16079	0.193108	1	1.66824	21.6	4.17439	9.70571	11.9062	7.18258	4	18
2014	600100	0.00621	1	1	3	24.6298	2.89037	0.024402	1.19524	0.166749	3.46	0.489006	1	1.79677	21.6	4.18965	9.70571	11.5129	7.19549	4	18
2015	600100	0.027398	1	1	3	24.7639	2.94444	0.038037	1.37996	0.143506	6.16116	0.424634	1	1.4048	25.42	4.20469	9.70571	11.5759	7.2043	4	18
2012	600101	0.024874	0	1	6	21.6597	2.77259	0.039577	1.54041	0.02741	-1.08527	0.146026	1	1.0912	20.07	3.97029	8.57979	9.94789	5.92985	6	135
2013	600101	0.017462	0	1	6	21.6653	2.83321	0.058258	1.40894	0.005629	-1.99985	0.00566	1	1.02878	20.07	3.98898	8.58017	9.87488	5.93859	6	135
2014	600101	0.022469	0	1	6	21.7136	2.89037	0.030247	1.45032	0.048765	-1.45437	0.140824	1	1.02085	20.07	4.00733	8.58017	10.1142	5.94122	6	135
2015	600101	0.005198	0	1	6	21.7467	2.94444	0.02939	1.97839	0.033623	-1.02163	0.117119	1	1.03473	20.07	4.02535	8.5796	10.2352	5.93688	6	135
2012	600104	0.008575	0	1	6	26.4828	2.77259	0.1057	1.12975	-0.004488	-0.058083	0.090703	1	0.997131	74.3	3.93183	8.75463	11.3548	7.26326	1	4
2013	600104	0.013009	0	1	6	26.6466	2.83321	0.095236	0.986919	0.177923	0.102309	0.028688	1	0.993861	74.3	3.95124	8.75463	11.9241	7.26704	1	4
2014	600104	0.010036	0	1	6	26.7512	2.89037	0.092199	1.12467	0.110346	0.053471	0.05243	1	0.996144	74.3	3.97029	8.75463	11.4863	7.27149	1	4
2015	600104	0.010694	0	1	6	26.9609	2.94444	0.078326	1.04504	0.233229	0.145972	0.276167	1	0.994953	74.3	3.98898	8.75479	11.5502	7.27446	1	4
2017	600107	0.015499	1	1	4	20.8994	3.04452	0.002114	4.31496	0.00561	0	0.617351	0	11.1985	20.39	4.02535	8.43011	11.287	5.60212	21	161
2018	600107	0.037416	1	1	4	21.0104	3.09104	0.004096	2.0804	0.117392	0	0.291978	0	3.8872	20.39	4.02535	8.43011	11.4076	5.60947	21	161
2012	600115	0.011768	1	1	4	25.5187	2.77259	0.027284	1.08294	0.077951	-1.12063	-0.202401	1	1.41652	42.84	3.89182	8.75463	11.3548	7.26326	1	4
2013	600115	0.003409	1	1	4	25.6489	2.83321	0.015215	1.03929	0.132373	-1.51148	-0.184783	1	0.801717	40.03	3.91202	8.75463	11.9241	7.26704	1	4
2014	600115	0.007618	1	1	4	25.8203	2.89037	0.021689	1.13578	0.186411	-0.327281	-0.196336	1	1.55485	40.03	3.93183	8.75463	11.4863	7.27149	1	4
2015	600115	0.004372	1	1	4	25.9999	2.94444	0.025788	1.18867	0.19669	-1.39603	-0.208701	1	2.28179	38.61	3.93183	8.75479	11.5502	7.27446	1	4
2016	600115	0.002251	1	1	4	26.0706	2.99573	0.023637	1.14565	0.073282	-1.61619	-0.203742	1	1.98248	35.06	3.95124	8.75479	11.6662	7.27932	1	4
2017	600115	0.003708	1	1	4	26.1503	3.04452	0.029983	1.18557	0.082899	-1.43319	-0.178701	1	1.14629	35.06	3.97029	8.75479	11.7491	7.28276	1	4
2018	600115	0.002657	1	1	4	26.1903	3.09104	0.012422	1.02683	0.04089	-1.82114	-0.191416	1	2.5278	35.06	3.97029	8.75479	11.8129	7.28756	1	4
2017	600121	0.056801	1	1	6	23.1446	2.99573	0.075912	1.15075	0.001232	-0.832886	-0.240195	1	1.17173	63.83	3.93183	8.91543	11.4561	6.73578	18	138
2018	600121	0.076531	1	1	6	23.2677	3.04452	0.030644	0.887409	0.131014	-0.765075	-0.087209	1	1.50002	63.83	3.93183	8.91543	11.5385	6.76157	18	138
2012	600127	0.037599	1	1	4	21.0263	2.70805	0.005136	2.51461	-0.026759	-0.154548	0.099236	1	5.73681	17.02	3.85015	9.84745	10.4766	6.44413	22	56
2013	600127	0.012578	1	1	4	21.068	2.77259	0.008954	2.25675	0.042584	0	-0.030467	1	3.34549	22.34	3.8712	9.80791	10.5271	6.40886	22	56
2014	600127	0.068451	1	1	4	21.0382	2.83321	0.009461	2.80729	-0.029373	0	0.099102	1	1.51774	22.34	3.89182	9.84745	10.6739	6.41132	22	56
2015	600127	0.061344	1	1	4	21.1319	2.89037	-0.114491	3.22636	0.098185	0	0.586487	1	0	22.34	3.91202	9.84745	10.7452	6.41211	22	56
2016	600127	0.058283	1	1	6	21.3187	2.94444	0.005111	2.91965	0.20541	-2.25592	0.436487	1	2.08577	22.34	3.97029	9.80863	10.8306	6.4151	22	56
2017	600127	0.012157	1	1	6	21.4358	2.99573	0.005084	2.04483	0.124265	-0.230407	0.111667	1	1.75656	22.34	3.98898	9.80791	11.5412	6.40688	22	56
2018	600127	0.009004	1	1	6	21.5082	3.04452	-0.024772	1.48189	0.075069	0	0.064174	1	0	22.34	3.98898	9.80791	11.6263	6.40523	22	56
2017	600131	0.018376	0	1	6	21.5901	2.99573	0.032884	1.77553	4.3e-05	-0.211448	0.30469	1	1.60598	23.92	3.97029	9.57046	11.5498	7.26892	6	154
2018	600131	0.015044	0	1	6	21.5979	3.04452	0.042411	1.62394	0.007888	-1.19527	0.08853	1	1.40383	23.92	3.97029	9.57046	11.6424	7.29709	6	154
2012	600132	0.018227	0	1	1	22.2618	2.77259	0.026446	2.19895	0.299519	-1.68149	-0.534319	0	1.47125	20	4.06044	11.319	10.5691	8.11474	28	141
2013	600132	0.017488	0	1	1	22.1908	2.83321	0.023436	2.39118	-0.068587	-1.96651	-0.528726	0	1.46693	42.54	4.07754	11.319	10.5372	8.11922	28	141
2014	600132	0.039567	0	1	1	22.0907	2.89037	-0.008025	2.63339	-0.095229	-14.1239	-0.511959	0	3.77643	42.54	4.09435	11.319	10.7758	8.12421	28	141
2015	600132	0.044157	0	1	1	22.0373	2.94444	-0.041264	2.75201	-0.051995	-4.3198	-0.535544	0	0	42.54	4.11087	11.319	10.8652	8.12321	28	141
2012	600136	0.033416	1	1	6	19.0265	2.70805	0.031561	0	0.078721	0	1.5612	0	1.06794	19.39	3.8712	9.04712	11.2833	6.71138	21	83
2013	600136	0.0125	1	1	6	19.0808	2.77259	0.005337	5.94033	0.055822	0	0.360241	0	1.20443	19.39	3.89182	9.04712	11.6093	6.71186	21	83
2014	600136	0.03901	1	1	6	19.0706	2.83321	0.006925	7.96106	-0.010223	-0.017413	0.147314	0	1.34189	19.39	3.91202	9.05591	11.4927	6.71817	21	83
2015	600136	0.028531	1	1	6	20.9206	2.89037	0.056393	5.86314	5.36027	0.631464	2.62126	0	1.17037	21.43	3.93183	9.05591	11.5534	6.72055	21	83
2016	600136	0.022903	0	1	6	21.9986	2.94444	0.041056	1.7649	1.93875	1.00414	2.1321	0	1.21378	16.47	3.95124	9.05591	11.6215	6.72623	21	83
2017	600136	0.050599	0	1	6	22.3576	2.99573	0.029002	1.44731	0.431907	3.47742	1.62131	0	1.4938	16.47	3.98898	9.05591	11.7267	6.74993	21	83
2018	600136	0.047982	0	1	6	23.0873	3.04452	0.007603	0.983018	1.07448	-2.47227	1.885	0	2.8837	16.47	3.98898	9.05591	11.814	6.78446	21	83
2012	600137	0.021199	0	1	3	20.239	2.70805	0.016824	1.66617	-0.073303	-1.89493	0.589096	0	1.04542	42.68	3.78419	9.49334	10.2351	6.30372	6	49
2013	600137	0.008569	0	1	3	20.2041	2.77259	0.013735	1.9032	-0.034299	-1.12123	0.021508	0	0.934551	42.68	3.80666	9.49334	10.103	6.31065	6	49
2014	600137	0.030142	0	1	3	20.2119	2.83321	0.003266	2.87376	0.003787	-3.85332	0.308296	0	0.121912	42.68	3.82864	9.49334	10.3834	6.31771	6	49
2015	600137	0.036234	0	1	3	20.1164	2.89037	-0.037947	7.01101	-0.091081	-56.2371	0.801881	0	0	42.68	3.85015	9.49334	10.4359	6.31369	6	49
2016	600137	0.043542	0	1	3	20.1887	2.94444	0.02297	8.17143	0.075005	-0.030215	1.0721	0	0.846668	42.68	3.8712	9.49334	10.5115	6.32077	6	49
2017	600137	0.023794	0	1	3	20.2954	2.99573	0.035211	4.07753	0.112563	-0.777624	0.349899	0	0.966056	42.68	3.89182	9.49334	11.0314	6.31897	6	49
2018	600137	0.019523	0	1	3	20.3618	3.04452	0.041859	2.06142	0.068693	-0.329254	0.668318	0	0.927131	42.68	3.91202	9.49334	10.9403	6.31355	6	49
2012	600138	0.002851	0	1	3	22.7746	2.77259	0.067857	1.28912	-0.08852	-0.813631	-0.44524	1	1.04314	16.56	3.80666	9.70571	11.3791	7.16819	4	18
2013	600138	0.003715	0	1	3	22.8347	2.83321	0.057934	1.3959	0.061914	-0.017686	-0.188211	1	1.10417	16.56	3.82864	9.70571	11.9062	7.18258	4	18
2014	600138	0.007833	0	1	3	22.9069	2.89037	0.057159	1.60908	0.074877	-0.395764	-0.251068	1	1.08741	17.17	3.85015	9.70571	11.5129	7.19549	4	18
2015	600138	0.007874	0	1	4	22.9803	2.94444	0.047786	2.10471	0.076202	-0.783618	-0.123125	1	1.06179	17.17	3.85015	9.70571	11.5759	7.2043	4	18
2016	600138	0.007902	0	1	4	23.1166	2.99573	0.067276	1.75095	0.145966	-0.42096	-0.060553	1	1.05306	17.17	3.8712	9.70571	11.6801	7.21744	4	18
2017	600138	0.048563	0	1	4	23.2898	3.04452	0.066265	1.58517	0.189214	-0.433264	0.121333	1	1.06642	17.17	3.89182	9.7054	11.7675	7.2145	4	18
2018	600150	0.039035	1	1	6	24.5359	3.04452	0.013403	0.944234	-0.134852	0.383903	0.604576	1	0.886693	51.18	4.00733	8.75479	11.8129	7.28756	1	4
2012	600152	0.063749	1	1	2	21.7587	2.70805	-0.047488	1.10433	-0.132801	0	-0.016382	0	0	24.28	3.97029	9.19177	11.3647	6.35906	19	47
2013	600152	0.077827	1	1	2	21.5788	2.77259	0.005402	1.18638	-0.164646	0	0.154042	0	3.00404	24.28	3.98898	9.19177	11.7192	6.36337	19	47
2014	600152	0.090481	1	1	2	21.2931	2.83321	-0.146674	1.77014	-0.248446	0	0.223507	0	0	24.28	4.00733	9.19177	11.4964	6.36956	19	47
2015	600152	0.079793	1	1	2	21.0515	2.89037	0.026073	3.09288	-0.214697	0	-0.028995	0	1.61449	22.27	4.02535	9.19177	11.5364	6.37429	19	47
2016	600152	0.043461	1	1	2	20.7751	2.94444	-0.065419	0	-0.241425	0	0.217489	0	0	22.27	4.04305	9.19177	11.6142	6.38182	19	47
2012	600153	0.003105	0	1	6	24.8355	2.70805	0.043711	1.04544	0.168928	4.37379	0.30683	1	1.10856	46.38	3.97029	7.36074	11.2566	5.25175	24	28
2013	600153	0.003373	0	1	6	25.1059	2.77259	0.042374	0.995568	0.310472	1.34583	0.173385	1	1.00621	46.38	3.98898	7.36074	11.9395	5.28219	24	28
2014	600153	0.00325	0	1	6	25.2615	2.83321	0.036082	1.07146	0.168383	1.06764	0.197149	1	1.06511	45.36	4.00733	7.36074	11.3717	5.31518	24	28
2015	600153	0.00711	0	1	6	25.3227	2.89037	0.035841	0	0.063185	0.093555	0.222977	1	1.09003	44.97	4.02535	7.4378	11.4118	5.35257	24	28
2012	600158	0.012179	0	1	4	21.9715	2.70805	0.029378	1.72432	-0.025731	25.7755	1.318	1	0.876725	22.0733	3.89182	9.37246	11.4422	6.90093	7	43
2013	600158	0.01148	0	1	4	22.0121	2.77259	0.052009	1.99366	0.041429	0.455806	0.027119	1	0.85178	22.0733	3.91202	9.38572	11.8715	6.91175	7	43
2014	600158	0.012776	0	1	4	22.0163	2.83321	0.029655	3.80982	0.004213	1.76778	-0.16271	1	0.943599	22.0733	3.93183	9.38572	11.5639	6.92432	7	43
2015	600158	0.007348	0	1	4	22.0836	2.89037	0.018252	5.03547	0.069553	-0.113848	2.1822	1	0.701242	22.0733	3.95124	9.38572	11.5895	6.9343	7	43
2016	600158	0.005065	0	1	4	22.0101	2.94444	0.016833	4.88006	-0.070851	5.14724	0.931389	1	0.986387	22.0733	3.97029	9.38572	11.6531	6.95082	7	43
2017	600158	0.006429	0	1	4	22.0727	2.99573	0.012059	2.36455	0.064624	0.498521	0.458948	1	1.03688	22.0733	3.98898	9.38572	11.6889	6.95654	7	43
2012	600166	0.018507	0	1	4	24.2213	2.70805	0.042428	1.05736	0.175224	0	0.117113	1	1.15144	32.93	3.89182	9.70571	11.3791	7.16819	4	18
2013	600166	0.024422	0	1	4	24.2024	2.77259	0.023041	0.974468	-0.018651	1.11222	0.04346	1	0.953429	33.58	3.91202	9.70571	11.9062	7.18258	4	18
2014	600166	0.0057	0	1	4	24.2699	2.83321	0.013218	1.05315	0.065707	211.654	0.193538	1	1.40037	32.93	3.93183	9.70571	11.5129	7.19549	4	18
2015	600166	0.003097	0	1	4	24.4787	2.89037	0.008339	1.04649	0.232164	0	0.016932	1	1.02927	27.07	3.95124	9.70571	11.5759	7.2043	4	18
2016	600166	0.006553	0	1	4	24.7106	2.94444	0.009499	1.02864	0.261046	4.00549	0.628422	1	0.925733	27.07	3.97029	9.70571	11.6801	7.21744	4	18
2012	600170	0.002336	1	1	6	25.1391	2.70805	0.019941	1.0193	0.210674	0.382336	0.323257	1	1.05701	72.88	3.7612	8.75463	11.3548	7.26326	1	4
2013	600170	0.003355	1	1	6	25.2833	2.77259	0.017445	1.00993	0.155188	0.379781	0.530338	1	1.11349	72.88	3.78419	8.75463	11.9241	7.26704	1	4
2014	600170	0.00405	1	1	6	25.486	2.83321	0.015781	1.03961	0.209801	-0.069747	0.246989	1	1.23877	60.68	3.80666	8.75463	11.4863	7.27149	1	4
2015	600170	0.003864	1	1	6	25.6805	2.89037	0.013861	1.12445	0.206292	0.000498	0.298184	1	1.32466	31.68	3.82864	8.75479	11.5502	7.27446	1	4
2017	600170	0.009251	1	1	6	25.9998	2.99573	0.01425	1.01349	0.120585	0.256108	0.279447	1	1.38604	30.19	4.02535	8.75479	11.7491	7.28276	1	4
2018	600170	0.011705	1	1	6	26.0982	3.04452	0.015883	0.963247	0.103393	1.58408	0.485332	1	1.31756	30.19	4.02535	8.75479	11.8129	7.28756	1	4
2017	600179	0.00787	0	1	6	22.8843	2.99573	0.063636	2.21548	0.307046	0.362274	0.199952	0	1.25698	35.19	3.68888	10.6565	10.7809	6.2804	31	162
2018	600179	0.346256	0	1	6	23.1116	3.04452	0.045112	1.27044	0.255219	-1.11541	-0.01153	0	1.41126	35.76	3.68888	10.6565	10.808	6.27288	31	162
2012	600192	0.004237	0	1	6	21.8904	2.70805	0.017861	1.18641	0.113002	-0.203934	0.053273	1	1.64783	44.4	3.91202	9.4793	10.673	5.773	23	16
2013	600192	0.00227	0	1	6	22.0592	2.77259	0.020562	1.24057	0.183908	-0.471409	-0.059017	1	1.5605	34.35	3.93183	9.4793	10.7818	5.90971	23	16
2014	600192	0.008244	0	1	6	22.1642	2.83321	0.019479	1.5434	0.110676	-0.913257	0.092979	1	1.50517	34.35	3.95124	9.4793	10.9109	5.92613	23	16
2015	600192	0.009339	0	1	6	22.2633	2.89037	0.009689	1.56038	0.104259	-0.924801	-0.009242	1	1.95508	34.35	3.97029	9.4793	10.9503	5.77424	23	16
2016	600192	0.003999	0	1	6	22.258	2.94444	0.00589	1.44016	-0.005356	-0.881031	-0.012942	1	2.51346	34.02	4.00733	9.4793	11.022	5.78074	23	16
2017	600192	0.016708	0	1	3	22.2686	2.99573	0.006395	1.17127	0.010735	0.389625	0.013798	1	2.33895	38.77	3.97029	9.4793	11.2697	5.7869	23	16
2018	600192	0.016941	0	1	3	22.2627	3.04452	0.004314	0.959137	-0.00594	-1.0283	-0.09139	1	2.33918	38.77	3.97029	9.48737	11.3314	5.79301	23	16
2012	600193	0.086331	1	1	6	20.8063	2.63906	0.100876	4.1423	0.259343	1.5277	0.734455	0	1.09819	14.7	3.95124	8.75463	11.3548	7.26326	24	28
2013	600193	0.167755	1	1	6	20.928	2.70805	0.06584	2.69943	0.129513	0	0.041869	0	1.08329	14.7	3.97029	8.75463	11.9241	7.26704	24	28
2014	600193	0.180274	1	1	6	20.5359	2.77259	-0.484295	4.03257	-0.324398	0	-1	0	0	14.7	3.98898	8.75463	11.4863	7.27149	24	28
2015	600193	0.18906	1	1	6	19.8151	2.83321	0.159612	15.6067	-0.513643	0	0	0	0.9725	14.7	3.98898	8.75479	11.5502	7.27446	24	28
2012	600196	0.011049	1	1	6	23.9622	2.70805	0.072108	1.2725	0.144289	0.140917	0.031351	0	1.1742	41.09	3.7612	8.75463	11.3548	7.26326	1	4
2013	600196	0.012024	1	1	6	24.1068	2.77259	0.081423	1.7563	0.155566	0.861986	0.142158	0	1.13197	41.09	3.78419	8.75463	11.9241	7.26704	1	4
2014	600196	0.011824	1	1	6	24.2882	2.83321	0.067065	1.69178	0.198848	-0.123903	0.07723	0	1.13936	39.83	3.80666	8.75463	11.4863	7.27149	1	4
2015	600196	0.007746	1	1	6	24.3661	2.89037	0.075145	1.72619	0.081091	0.049898	0.121518	0	1.13353	39.78	3.82864	8.75479	11.5502	7.27446	1	4
2012	600199	0.079046	0	0	4	21.8132	2.70805	0.188806	3.8472	0.269166	0.113313	0.129281	1	0.961125	32.07	3.93183	9.18769	9.44272	6.94678	9	151
2013	600199	0.087759	0	0	4	21.8802	2.77259	0.042017	2.08825	0.06926	-106.737	0.133875	1	0.866837	32.07	3.95124	9.18769	9.2193	6.95959	9	151
2014	600199	0.02382	0	0	4	21.8927	2.83321	0.027505	2.32491	0.008869	3.5042	0.034016	1	0.829264	32.07	3.97029	9.18769	9.6358	6.95788	9	151
2015	600199	0.022315	0	1	2	21.9202	2.89037	0.015817	2.00766	0.027889	2.36356	0.166104	1	0.47039	32.07	3.71357	9.22207	9.68788	6.94952	9	151
2016	600199	0.00442	1	1	2	21.9087	2.94444	0.00536	1.87318	-0.011509	0	0.4268	1	-0.755496	32.07	3.73767	9.22207	9.77804	6.96791	9	151
2017	600199	0.018033	1	1	2	21.8656	2.99573	0.002923	1.64503	-0.042176	15.2636	0.783228	1	-0.665032	32.07	3.7612	9.22207	10.0798	6.97541	9	151
2018	600199	0.040483	1	1	2	21.8848	3.04452	0.032167	1.06022	0.019377	0	1.07722	1	0.733693	32.07	3.7612	9.22207	10.1784	6.97635	9	151
2012	600201	0.047902	0	1	3	21.356	2.63906	0.068301	2.55447	0.091297	-0.205973	-0.136735	0	1.16391	11.97	4.07754	9.76727	11.3449	5.43938	3	33
2013	600201	0.062317	0	1	3	21.2607	2.70805	0.145565	4.47893	-0.090913	-0.367851	-0.025898	0	1.06695	11.97	4.09435	9.75185	11.6599	5.45532	3	33
2014	600201	0.019232	0	1	3	21.4642	2.77259	0.191667	4.93196	0.225704	-0.035658	0.385648	0	0.984862	11.75	4.11087	9.75185	11.4717	5.47185	3	33
2015	600201	0.027866	0	1	3	21.6594	2.83321	0.18734	8.39137	0.215551	-0.52288	0.098404	0	0.978695	11.73	4.12713	9.75185	11.5277	5.47471	3	33
2016	600201	0.028451	0	1	3	22.1929	2.89037	0.14784	4.33298	0.704836	-0.208253	0.172738	0	0.981208	10.96	4.14314	9.76727	11.5448	5.4848	3	33
2017	600201	0.011776	0	1	3	22.4608	2.94444	0.152757	5.04165	0.307258	-0.36651	0.008868	0	0.966105	10.46	4.15888	9.76727	11.5101	5.49306	3	33
2018	600201	0.0546	0	1	3	22.5659	2.99573	0.118736	3.18633	0.110782	-0.793139	-0.307284	0	0.958989	10.45	4.15888	9.75185	11.5459	5.50533	3	33
2012	600203	0.007216	0	1	2	21.0327	2.63906	0.028149	1.64223	0.094152	-2.03744	0.003109	1	1.91067	38.76	3.89182	9.47777	10.9734	6.48509	24	114
2013	600203	0.017128	0	1	2	21.4087	2.70805	0.025925	1.74222	0.456397	-1.77214	0.53947	1	1.51703	38.76	3.91202	9.47777	11.1764	6.4854	24	114
2014	600203	0.017127	0	1	2	22.105	2.77259	0.015955	1.29938	1.00646	-0.393969	1.02313	1	1.4458	24.78	3.93183	9.47777	11.1562	6.51456	24	114
2015	600203	0.017703	0	1	2	22.2672	2.83321	0.02565	1.58467	0.176038	0	0.280797	1	1.33839	24.78	3.95124	9.44739	11.2287	6.51968	24	114
2016	600203	0.035573	0	1	2	22.3713	2.89037	0.004437	1.38558	0.109691	-1.89878	0.304245	1	1.6551	20.65	3.97029	9.44739	11.3175	6.53233	24	114
2017	600203	0.024328	0	1	2	22.3994	2.94444	-0.021017	1.23951	0.028485	-5.20989	0.130058	1	0	20.65	3.98898	9.41336	11.6181	6.54103	24	114
2018	600203	0.029698	0	1	2	22.7561	2.99573	0.00382	0.987459	0.42864	0	0.239067	1	3.65488	20.65	3.98898	9.41369	11.7113	6.55536	24	114
2012	600206	0.06598	0	1	3	20.807	2.63906	-0.113908	2.3814	-0.101542	0	-0.032193	1	0	40.66	3.80666	9.70571	11.3791	7.16819	4	18
2013	600206	0.074279	0	1	3	21.0969	2.70805	0.001327	3.2411	0.336299	-1.54288	0.001661	1	3.31607	53.55	3.80666	9.70571	11.9062	7.18258	4	18
[truncated: 738 more rows]
