# Supplementary material for: ‘Forgetting’ or ‘Precipitation’: Literary inquisition in Qing Dynasty and modern enterprise risk preference
Source: PLoS One. 2024 Mar 22;19(3):e0300639. doi: 10.1371/journal.pone.0300639 (PMC10959367; doi:10.1371/journal.pone.0300639)
Supplement: S3 Data — (XLSX) [file pone.0300639.s007.xlsx]

## Sheet: Sheet1
id	Gender	Religion	schooling	PoliticSt	wzybrcity	GenSocialTr	NarSocialTr_Nei	NarSocialTr_Rel	NarSocialTr_Mat	lngdpper	lnage	lnpop	lnarea
1	1	0	3	0	0	5	2	5	2	10.9196	4.07754	5.14726	8.11283
3	1	0	5	0	0	5	4	5	5	10.9196	3.46574	5.14726	8.11283
4	0	0	1	0	0	4	3	3	2	10.9196	4.20469	5.14726	8.11283
5	0	0	5	3	0	4	3	5	4	10.9196	4.11087	5.14726	8.11283
8	1	0	2	0	0	1	2	1	2	10.9196	3.73767	5.14726	8.11283
9	1	0	1	0	0	4	4	5	4	10.9196	4.45435	5.14726	8.11283
14	0	0	2	0	0	5	5	5	5	10.9196	3.95124	5.14726	8.11283
16	0	0	1	0	0	4	3	4	1	10.9196	4.39445	5.14726	8.11283
17	0	1	1	0	0	4	5	4	4	10.9196	3.63759	5.14726	8.11283
19	1	0	3	0	0	4	5	5	5	10.9196	3.89182	5.14726	8.11283
20	0	0	2	0	0	4	5	4	4	10.9196	3.97029	5.14726	8.11283
25	1	0	2	0	0	4	5	5	3	10.9196	4.17439	5.14726	8.11283
26	1	0	3	0	0	3	4	5	2	10.9196	4.11087	5.14726	8.11283
31	1	0	3	0	0	4	4	5	4	10.9196	4.18966	5.14726	8.11283
32	0	1	3	0	0	1	5	4	4	10.9196	4.12713	5.14726	8.11283
38	0	1	2	0	0	3	5	5	4	10.9196	2.94444	5.14726	8.11283
39	1	0	5	0	0	4	2	4	3	10.9196	3.43399	5.14726	8.11283
40	0	0	3	0	0	4	5	5	5	10.9196	3.61092	5.14726	8.11283
43	1	0	2	0	0	4	3	3	3	10.9196	4.15888	5.14726	8.11283
44	0	0	4	1	0	4	3	5	4	10.9196	3.49651	5.14726	8.11283
45	0	0	3	0	0	3	5	4	4	10.9196	4.04305	5.14726	8.11283
47	1	1	3	0	0	4	5	4	3	10.9196	4.00733	5.14726	8.11283
48	0	0	3	0	0	3	3	3	3	10.9196	4.02535	5.14726	8.11283
49	0	1	0	0	0	5	5	4	1	10.9196	3.97029	5.14726	8.11283
50	1	0	5	0	0	3	5	5	5	10.9196	3.3673	5.14726	8.11283
54	0	0	3	0	0	2	4	5	4	10.9196	3.58352	5.14726	8.11283
60	1	0	2	0	0	2	4	3	1	10.9196	4.06044	5.14726	8.11283
61	0	0	3	3	0	4	3	5	4	10.9196	4.02535	5.14726	8.11283
63	0	0	2	0	0	4	5	4	5	10.9196	3.73767	5.14726	8.11283
67	0	0	3	0	0	2	4	3	4	10.9196	3.71357	5.14726	8.11283
68	0	0	4	0	0	5	4	5	3	10.9196	3.52636	5.14726	8.11283
72	0	0	3	0	0	4	3	4	3	10.9196	3.93183	5.14726	8.11283
73	0	0	3	0	0	2	5	5	5	10.9196	3.80666	5.14726	8.11283
76	0	0	2	0	0	2	4	5	5	10.9196	4.29046	5.14726	8.11283
77	1	0	3	0	0	4	3	5	5	10.9196	3.21888	5.14726	8.11283
78	1	0	1	0	0	5	4	5	4	10.9196	3.97029	5.14726	8.11283
82	0	0	6	3	0	4	4	5	5	10.9196	3.4012	5.14726	8.11283
84	1	0	4	3	0	5	4	4	4	10.9196	4.3438	5.14726	8.11283
88	0	0	3	0	0	5	4	4	4	10.9196	3.89182	5.14726	8.11283
90	0	0	2	0	0	1	4	5	5	10.9196	3.63759	5.14726	8.11283
101	1	0	2	0	0	3	3	4	4	10.9196	4.14314	5.14726	8.11283
104	1	0	3	0	0	4	5	5	3	10.9196	4.27667	5.14726	8.11283
109	0	0	1	0	0	3	4	4	1	10.9196	4.07754	5.14726	8.11283
111	1	0	2	0	0	4	5	5	5	10.9196	3.85015	5.14726	8.11283
114	0	0	3	0	0	3	3	3	3	10.9196	3.89182	5.14726	8.11283
117	0	0	6	3	0	4	1	5	4	10.9196	3.43399	5.14726	8.11283
118	1	1	2	0	0	4	1	4	4	10.9196	3.80666	5.14726	8.11283
119	1	0	1	0	0	3	3	4	4	10.9196	3.09104	5.14726	8.11283
122	0	0	5	3	0	4	3	4	4	10.9196	3.82864	5.14726	8.11283
123	0	0	0	0	0	5	5	5	1	10.9196	4.49981	5.14726	8.11283
124	1	0	6	3	0	3	2	4	4	10.9196	4.17439	5.14726	8.11283
126	0	0	3	0	0	4	5	5	5	10.9196	3.61092	5.14726	8.11283
130	0	0	1	0	0	2	2	4	2	10.9196	3.73767	5.14726	8.11283
131	0	0	5	3	0	4	4	4	4	10.9196	4.39445	5.14726	8.11283
135	1	0	3	0	0	4	4	4	3	10.9196	4.27667	5.14726	8.11283
143	1	0	3	0	0	3	3	4	3	10.9196	4.04305	5.14726	8.11283
146	1	0	5	0	0	1	3	4	3	10.9196	3.33221	5.14726	8.11283
147	0	0	3	0	0	4	4	4	2	10.9196	4.11087	5.14726	8.11283
155	0	0	6	3	0	4	4	5	4	10.9196	3.49651	5.14726	8.11283
157	1	0	3	0	0	3	4	3	2	10.9196	3.52636	5.14726	8.11283
158	0	0	6	3	0	4	4	4	5	10.9196	3.68888	5.14726	8.11283
160	1	0	2	3	0	3	5	5	5	10.9196	4.06044	5.14726	8.11283
164	0	0	2	0	0	4	4	5	5	10.9196	4.14314	5.14726	8.11283
165	1	0	3	1	0	1	5	5	5	10.9196	3.04452	5.14726	8.11283
170	0	0	5	3	0	3	4	4	4	10.9196	3.21888	5.14726	8.11283
174	0	1	3	0	0	4	3	4	4	10.9196	3.49651	5.14726	8.11283
177	1	0	3	3	0	4	4	4	4	10.9196	4.30406	5.14726	8.11283
178	1	0	6	3	0	4	3	4	4	10.9196	3.73767	5.14726	8.11283
184	0	0	4	0	0	4	4	5	4	10.9196	3.63759	5.14726	8.11283
188	1	0	2	0	0	3	3	5	4	10.9196	3.85015	5.14726	8.11283
192	1	0	1	0	0	3	5	3	1	10.9196	4.12713	5.14726	8.11283
193	1	1	4	0	0	4	4	5	4	10.9196	3.21888	5.14726	8.11283
194	0	0	2	0	0	4	4	3	4	10.9196	3.33221	5.14726	8.11283
196	0	0	3	0	0	4	4	4	5	10.9196	3.97029	5.14726	8.11283
197	0	1	3	1	0	4	4	4	4	10.9196	2.94444	5.14726	8.11283
202	1	0	5	0	0	3	5	5	4	10.9196	3.7612	5.14726	8.11283
205	1	0	2	3	0	3	4	5	4	10.9196	4.11087	5.14726	8.11283
207	1	0	4	0	0	2	4	4	4	10.9196	3.97029	5.14726	8.11283
208	1	0	3	0	0	4	4	5	5	10.9196	3.4012	5.14726	8.11283
209	1	0	2	0	0	4	2	4	4	10.9196	3.4012	5.14726	8.11283
211	1	0	5	3	0	4	1	5	5	10.9196	4.27667	5.14726	8.11283
212	0	1	2	0	0	5	4	3	1	10.9196	3.95124	5.14726	8.11283
214	1	0	4	0	0	4	5	5	5	10.9196	4.00733	5.14726	8.11283
217	0	0	4	0	0	4	5	5	5	10.9196	3.63759	5.14726	8.11283
218	1	0	5	3	0	2	4	5	4	10.9196	4.20469	5.14726	8.11283
221	0	0	4	0	0	4	3	4	5	10.9196	2.94444	5.14726	8.11283
224	0	0	2	0	0	4	3	5	4	10.9196	3.93183	5.14726	8.11283
225	0	0	1	0	0	2	2	4	4	10.9196	4.40672	5.14726	8.11283
226	0	0	5	0	0	4	4	3	4	10.9196	3.63759	5.14726	8.11283
227	0	0	4	1	0	4	3	4	3	10.9196	3.09104	5.14726	8.11283
229	0	0	2	0	0	2	3	4	1	10.9196	4.04305	5.14726	8.11283
230	1	0	3	0	0	3	4	5	4	10.9196	3.21888	5.14726	8.11283
232	1	0	3	3	0	5	4	5	4	10.9196	4.15888	5.14726	8.11283
234	1	0	3	0	0	5	4	5	4	10.9196	3.29584	5.14726	8.11283
235	0	0	3	0	0	4	4	4	5	10.9196	3.52636	5.14726	8.11283
237	0	0	3	0	0	2	3	3	3	10.9196	4.02535	5.14726	8.11283
242	1	0	4	0	0	4	4	4	4	10.9196	4.11087	5.14726	8.11283
244	1	0	3	3	0	2	5	5	5	10.9196	3.93183	5.14726	8.11283
246	1	0	2	3	0	3	4	4	1	10.9196	4.04305	5.14726	8.11283
252	0	0	4	0	0	2	5	5	5	10.9196	3.21888	5.14726	8.11283
253	1	0	2	0	0	4	4	3	3	10.9196	4.09434	5.14726	8.11283
255	1	0	5	1	0	4	5	5	4	10.9196	3.17805	5.14726	8.11283
256	0	0	5	0	0	4	3	5	5	10.9196	3.3673	5.14726	8.11283
257	0	0	5	3	0	4	4	5	3	10.9196	4.11087	5.14726	8.11283
258	0	0	1	0	0	4	5	5	1	10.9196	4.21951	5.14726	8.11283
259	0	0	5	3	0	4	4	5	5	10.9196	3.4012	5.14726	8.11283
260	1	0	2	0	0	2	4	4	4	10.9196	4.33073	5.14726	8.11283
267	1	1	3	3	0	4	4	4	3	10.9196	4.12713	5.14726	8.11283
268	1	0	5	3	0	4	4	2	2	10.9196	4.23411	5.14726	8.11283
270	1	0	4	3	0	4	5	5	4	10.9196	3.55535	5.14726	8.11283
271	0	0	3	3	0	5	5	5	5	10.9196	4.35671	5.14726	8.11283
272	0	0	2	0	0	3	5	5	1	10.9196	3.89182	5.14726	8.11283
273	1	0	3	3	0	5	5	5	5	10.9196	4.2485	5.14726	8.11283
280	1	0	6	1	0	4	4	5	5	10.9196	3.29584	5.14726	8.11283
283	1	0	3	0	0	4	2	2	2	10.9196	3.95124	5.14726	8.11283
284	1	1	1	0	0	1	2	4	1	10.9196	3.66356	5.14726	8.11283
285	1	0	2	0	0	2	1	5	4	10.9196	3.33221	5.14726	8.11283
290	0	0	0	0	0	5	5	5	4	10.9196	4.26268	5.14726	8.11283
292	0	0	2	0	0	4	4	5	5	10.9196	3.8712	5.14726	8.11283
293	0	0	2	0	0	2	4	3	2	10.9196	3.82864	5.14726	8.11283
295	1	0	4	0	0	2	3	3	4	10.9196	3.68888	5.14726	8.11283
296	1	0	4	0	0	4	5	5	5	10.9196	3.52636	5.14726	8.11283
297	1	0	5	0	0	4	4	5	5	10.9196	3.55535	5.14726	8.11283
298	0	0	2	0	0	2	1	3	1	10.9196	4.27667	5.14726	8.11283
300	0	0	2	0	0	1	4	4	2	10.9196	3.89182	5.14726	8.11283
301	1	0	2	0	0	2	5	5	3	10.9196	4.09434	5.14726	8.11283
303	1	0	5	0	0	4	4	5	4	10.9196	3.2581	5.14726	8.11283
304	1	0	2	0	0	4	3	5	5	10.9196	4.11087	5.14726	8.11283
307	0	0	1	0	0	4	1	4	2	10.9196	3.85015	5.14726	8.11283
311	1	1	3	0	0	1	4	4	4	10.9196	3.58352	5.14726	8.11283
313	1	0	3	0	0	2	3	4	4	10.9196	2.89037	5.14726	8.11283
317	0	0	2	0	0	4	2	4	4	10.9196	4.02535	5.14726	8.11283
318	0	0	6	3	0	4	3	4	4	10.9196	3.3673	5.14726	8.11283
319	1	0	3	3	0	5	3	5	3	10.9196	4.20469	5.14726	8.11283
321	0	0	1	0	0	4	5	5	5	10.9196	4.15888	5.14726	8.11283
324	0	0	3	0	0	4	4	4	4	10.9196	3.58352	5.14726	8.11283
327	1	0	2	0	0	4	5	4	4	10.9196	3.68888	5.14726	8.11283
328	0	0	4	0	0	4	4	4	3	10.9196	3.55535	5.14726	8.11283
331	0	0	3	0	0	4	4	4	4	10.9196	3.85015	5.14726	8.11283
332	0	0	3	0	0	4	3	4	3	10.9196	3.95124	5.14726	8.11283
334	0	0	3	0	0	3	4	5	4	10.9196	4.09434	5.14726	8.11283
335	0	0	4	3	0	4	4	4	3	10.9196	3.85015	5.14726	8.11283
336	1	0	3	0	0	4	5	5	5	10.9196	3.98898	5.14726	8.11283
337	0	0	2	0	0	2	2	2	1	10.9196	3.89182	5.14726	8.11283
338	0	0	1	0	0	5	2	2	5	10.9196	4.40672	5.14726	8.11283
339	0	0	3	3	0	4	5	5	3	10.9196	3.85015	5.14726	8.11283
340	0	0	3	0	0	2	4	4	4	10.9196	3.13549	5.14726	8.11283
343	1	0	2	0	0	3	5	5	5	10.9196	3.82864	5.14726	8.11283
345	1	1	3	1	0	2	3	5	3	10.9196	3.04452	5.14726	8.11283
346	0	0	6	0	0	4	4	5	5	10.9196	3.17805	5.14726	8.11283
359	0	0	3	0	0	2	3	4	3	10.9196	3.63759	5.14726	8.11283
363	0	0	5	0	0	2	3	4	4	10.9196	3.49651	5.14726	8.11283
366	0	1	6	0	0	1	5	5	1	10.9196	3.80666	5.14726	8.11283
367	0	0	2	0	0	4	3	5	3	10.9196	4.17439	5.14726	8.11283
368	1	0	2	3	0	4	4	5	4	10.9196	4.17439	5.14726	8.11283
369	0	0	3	0	0	4	4	4	3	10.9196	4.02535	5.14726	8.11283
373	0	0	4	0	0	4	4	5	5	10.9196	4.21951	5.14726	8.11283
375	0	0	6	1	0	4	4	4	3	10.9196	3.29584	5.14726	8.11283
376	0	0	5	0	0	2	4	3	4	10.9196	4.31749	5.14726	8.11283
380	0	0	5	3	0	4	4	5	4	10.9196	3.73767	5.14726	8.11283
381	1	0	2	0	0	4	3	4	4	10.9196	4.12713	5.14726	8.11283
383	0	0	3	0	0	2	3	5	2	10.9196	4.02535	5.14726	8.11283
386	0	0	4	3	0	1	4	4	5	10.9196	4.18966	5.14726	8.11283
387	1	0	2	0	0	4	4	4	5	10.9196	3.8712	5.14726	8.11283
389	0	0	3	1	0	3	1	3	3	10.9196	3.17805	5.14726	8.11283
392	0	1	3	0	0	4	3	5	4	10.9196	4.07754	5.14726	8.11283
393	0	0	6	0	0	4	4	5	4	10.9196	3.3673	5.14726	8.11283
395	1	0	2	0	0	3	5	5	4	10.9196	3.52636	5.14726	8.11283
398	1	0	4	0	0	3	3	5	5	10.9196	3.33221	5.14726	8.11283
399	1	0	2	0	0	4	4	5	3	10.9196	3.95124	5.14726	8.11283
400	0	0	3	0	0	3	1	4	3	10.9196	4.00733	5.14726	8.11283
402	0	0	1	0	0	5	3	5	4	10.9196	4.40672	5.14726	8.11283
403	0	1	5	0	0	4	5	5	5	10.9196	3.52636	5.14726	8.11283
405	0	0	2	0	0	5	4	4	4	10.9196	4.29046	5.14726	8.11283
406	0	0	5	1	0	4	4	5	5	10.9196	3.09104	5.14726	8.11283
407	0	0	3	0	0	4	4	5	4	10.9196	3.46574	5.14726	8.11283
411	0	0	2	0	0	3	4	4	3	10.9196	3.29584	5.14726	8.11283
412	1	0	4	3	0	5	5	5	4	10.9196	3.49651	5.14726	8.11283
413	0	0	5	3	0	5	4	5	5	10.9196	3.17805	5.14726	8.11283
414	1	0	4	0	0	3	4	5	4	10.9196	3.49651	5.14726	8.11283
415	0	0	1	0	0	4	4	5	4	10.9196	4.39445	5.14726	8.11283
418	0	0	2	0	0	4	4	5	5	10.9196	3.82864	5.14726	8.11283
420	0	0	1	0	0	1	1	4	4	10.9196	4.02535	5.14726	8.11283
422	1	1	5	3	0	4	4	5	5	10.9196	3.43399	5.14726	8.11283
426	1	0	3	3	0	4	1	4	4	10.9196	4.29046	5.14726	8.11283
427	0	0	4	0	0	4	5	5	5	10.9196	3.73767	5.14726	8.11283
429	0	0	3	0	0	3	3	3	3	10.9196	3.2581	5.14726	8.11283
430	1	1	5	3	0	5	4	5	3	10.9196	3.49651	5.14726	8.11283
434	0	1	0	0	0	5	4	4	1	10.9196	4.38203	5.14726	8.11283
435	1	0	5	1	0	2	4	2	4	10.9196	3.09104	5.14726	8.11283
438	1	0	3	0	0	2	4	5	4	10.9196	4.00733	5.14726	8.11283
439	1	0	3	0	0	3	4	3	3	10.9196	3.63759	5.14726	8.11283
441	1	0	5	0	0	4	5	4	4	10.9196	3.21888	5.14726	8.11283
443	0	0	3	0	0	4	4	2	2	10.9196	3.7612	5.14726	8.11283
446	0	0	4	0	0	4	5	5	4	10.9196	3.7612	5.14726	8.11283
450	1	0	4	1	0	2	2	4	2	10.9196	3.13549	5.14726	8.11283
451	0	0	5	0	0	3	4	4	3	10.9196	3.33221	5.14726	8.11283
452	0	0	4	0	0	4	4	5	5	10.9196	3.2581	5.14726	8.11283
454	1	0	3	0	0	5	5	5	5	10.9196	4.07754	5.14726	8.11283
455	0	0	3	0	0	2	5	5	3	10.9196	3.46574	5.14726	8.11283
458	0	0	3	0	0	4	5	5	3	10.9196	4.2485	5.14726	8.11283
460	0	0	3	0	0	4	2	5	4	10.9196	3.8712	5.14726	8.11283
461	1	0	2	3	0	5	4	5	3	10.9196	4.00733	5.14726	8.11283
464	1	0	2	3	0	5	4	4	4	10.9196	4.14314	5.14726	8.11283
466	1	0	3	0	0	4	4	5	4	10.9196	3.97029	5.14726	8.11283
467	1	0	2	0	0	5	4	4	5	10.9196	4.04305	5.14726	8.11283
468	0	0	3	0	0	5	4	5	5	10.9196	3.95124	5.14726	8.11283
470	0	0	5	0	0	4	3	4	5	10.9196	3.46574	5.14726	8.11283
471	1	1	2	0	0	5	5	5	5	10.9196	3.63759	5.14726	8.11283
476	0	0	2	0	0	4	5	4	4	10.9196	4.14314	5.14726	8.11283
477	1	0	5	3	0	3	4	5	5	10.9196	3.93183	5.14726	8.11283
481	1	0	2	0	0	4	4	4	5	10.9196	3.52636	5.14726	8.11283
482	0	0	2	0	0	4	1	5	4	10.9196	4.38203	5.14726	8.11283
486	0	0	6	0	0	4	4	4	4	10.9196	3.43399	5.14726	8.11283
488	0	0	1	0	0	4	5	3	3	10.9196	3.97029	5.14726	8.11283
489	1	0	2	0	0	4	4	5	4	10.9196	3.95124	5.14726	8.11283
490	1	0	4	0	0	2	3	3	2	10.9196	3.98898	5.14726	8.11283
492	0	0	4	0	0	4	4	4	4	10.9196	3.80666	5.14726	8.11283
493	1	0	2	0	0	2	3	5	2	10.9196	3.91202	5.14726	8.11283
498	1	0	1	0	0	5	5	5	1	10.9196	4.07754	5.14726	8.11283
502	0	0	5	3	0	5	4	5	5	10.9196	3.4012	5.14726	8.11283
503	1	0	3	0	0	4	2	4	4	10.9196	3.82864	5.14726	8.11283
507	0	0	3	0	0	1	2	2	2	10.9196	3.4012	5.14726	8.11283
509	0	1	5	3	0	5	5	5	2	10.9196	4.12713	5.14726	8.11283
510	1	0	3	1	0	4	5	5	4	10.9196	3.09104	5.14726	8.11283
512	1	0	2	0	0	4	4	4	4	10.9196	3.7612	5.14726	8.11283
513	0	0	3	0	0	1	5	5	5	10.9196	3.95124	5.14726	8.11283
515	0	0	3	1	0	2	2	2	1	10.9196	3.29584	5.14726	8.11283
516	1	0	3	0	0	3	4	4	3	10.9196	3.97029	5.14726	8.11283
517	1	0	2	0	0	4	4	4	4	10.9196	4.18966	5.14726	8.11283
518	0	0	2	0	0	3	4	5	4	10.9196	4.14314	5.14726	8.11283
519	1	0	2	0	0	4	4	5	3	10.9196	4.18966	5.14726	8.11283
520	1	0	2	3	0	4	5	5	4	10.9196	4.18966	5.14726	8.11283
525	1	0	2	0	0	1	3	3	4	10.9196	3.55535	5.14726	8.11283
528	0	0	3	0	0	2	3	5	5	10.9196	4.18966	5.14726	8.11283
529	0	0	2	0	0	4	3	4	4	10.9196	3.8712	5.14726	8.11283
533	1	0	5	3	0	4	3	4	4	10.9196	3.89182	5.14726	8.11283
537	1	0	2	0	0	3	4	5	5	10.9196	3.09104	5.14726	8.11283
540	1	0	0	0	0	2	1	2	2	10.9196	3.8712	5.14726	8.11283
542	0	1	5	0	0	4	5	5	5	10.9196	3.33221	5.14726	8.11283
543	1	0	5	0	0	4	5	5	5	10.9196	3.55535	5.14726	8.11283
545	1	0	5	0	0	4	1	4	4	10.9196	3.49651	5.14726	8.11283
548	1	0	3	3	0	4	4	4	4	10.9196	4.21951	5.14726	8.11283
549	0	0	2	0	0	4	4	5	4	10.9196	4.18966	5.14726	8.11283
551	0	0	3	0	0	5	4	5	2	10.9196	4.09434	5.14726	8.11283
562	1	0	2	0	0	4	4	5	4	10.9196	3.33221	5.14726	8.11283
563	0	0	5	3	0	4	4	4	4	10.9196	3.95124	5.14726	8.11283
564	1	0	3	0	0	2	3	4	4	10.9196	3.49651	5.14726	8.11283
565	1	0	1	0	0	3	2	4	5	10.9196	3.93183	5.14726	8.11283
566	0	0	4	0	0	4	4	5	4	10.9196	4.15888	5.14726	8.11283
567	1	0	6	3	0	3	4	5	5	10.9196	3.55535	5.14726	8.11283
568	0	0	2	0	0	4	5	5	5	10.9196	4.15888	5.14726	8.11283
569	1	1	4	0	0	5	5	5	5	10.9196	3.4012	5.14726	8.11283
570	0	0	1	3	0	4	4	5	1	10.9196	4.47734	5.14726	8.11283
571	1	0	5	0	0	4	5	5	5	10.9196	3.85015	5.14726	8.11283
572	0	0	4	0	0	5	3	1	2	10.9196	3.3673	5.14726	8.11283
577	0	0	2	0	0	5	4	4	4	10.9196	4.11087	5.14726	8.11283
584	0	0	5	0	0	2	2	5	5	10.9196	3.66356	5.14726	8.11283
585	1	0	5	3	0	2	4	4	4	10.9196	3.49651	5.14726	8.11283
586	1	0	5	3	0	3	3	4	4	10.9196	3.61092	5.14726	8.11283
587	0	0	4	0	0	2	3	4	4	10.9196	3.49651	5.14726	8.11283
589	0	0	5	0	0	4	4	4	5	10.9196	3.4012	5.14726	8.11283
591	1	0	3	1	0	5	4	5	4	10.9196	3.33221	5.14726	8.11283
594	0	0	5	0	0	3	4	5	5	10.9196	3.43399	5.14726	8.11283
595	0	0	5	3	0	4	5	5	5	10.9196	3.21888	5.14726	8.11283
596	0	0	4	0	0	4	4	4	4	10.9196	3.71357	5.14726	8.11283
600	0	0	3	0	0	4	4	5	5	10.9196	4.18966	5.14726	8.11283
605	0	0	2	0	0	4	4	5	4	10.9196	3.93183	5.14726	8.11283
608	1	0	3	1	0	4	4	5	5	10.9196	3.29584	5.14726	8.11283
613	0	0	2	3	0	5	4	4	5	10.9196	4.33073	5.14726	8.11283
614	1	0	3	0	0	4	4	5	5	10.9196	4.04305	5.14726	8.11283
615	0	0	0	3	0	2	4	5	5	10.9196	4.39445	5.14726	8.11283
617	1	0	6	0	0	4	4	5	5	10.9196	3.4012	5.14726	8.11283
618	0	0	2	0	0	4	5	5	4	10.9196	3.46574	5.14726	8.11283
619	0	0	2	0	0	2	4	2	2	10.9196	3.66356	5.14726	8.11283
623	1	0	1	0	0	4	1	1	1	10.9196	4.3438	5.14726	8.11283
625	1	0	4	0	0	3	4	5	2	10.9196	3.52636	5.14726	8.11283
626	1	0	5	0	0	2	3	4	4	10.9196	3.61092	5.14726	8.11283
627	1	0	5	0	0	2	3	4	4	10.9196	3.43399	5.14726	8.11283
632	0	0	3	0	0	3	3	5	5	10.9196	4.07754	5.14726	8.11283
633	1	0	1	0	0	4	4	5	5	10.9196	3.3673	5.14726	8.11283
634	1	0	3	0	0	4	4	5	4	10.9196	3.55535	5.14726	8.11283
635	0	0	5	0	0	4	4	5	3	10.9196	3.46574	5.14726	8.11283
636	0	0	3	3	0	4	5	5	5	10.9196	4.23411	5.14726	8.11283
637	1	0	2	0	0	1	5	4	5	10.9196	3.78419	5.14726	8.11283
638	1	0	5	3	0	4	5	5	5	10.9196	3.58352	5.14726	8.11283
641	0	0	3	3	0	4	4	5	4	10.9196	4.17439	5.14726	8.11283
642	0	1	3	0	0	3	5	5	4	10.9196	3.80666	5.14726	8.11283
644	0	0	2	0	0	4	3	3	4	10.9196	4.14314	5.14726	8.11283
646	1	0	2	0	0	2	5	5	5	10.9196	4.02535	5.14726	8.11283
648	0	0	3	0	0	1	3	4	4	10.9196	4.11087	5.14726	8.11283
649	1	0	3	0	0	5	3	4	4	10.9196	3.98898	5.14726	8.11283
650	0	0	4	0	0	4	5	5	4	10.9196	3.3673	5.14726	8.11283
651	1	0	3	0	0	5	5	1	1	10.9196	4.2485	5.14726	8.11283
653	1	0	3	0	0	1	3	4	3	10.9196	3.4012	5.14726	8.11283
655	0	0	4	0	0	3	4	5	5	10.9196	3.49651	5.14726	8.11283
657	0	0	1	0	0	4	5	4	4	10.9196	4.36945	5.14726	8.11283
659	1	0	2	0	0	2	4	4	4	10.9196	3.7612	5.14726	8.11283
662	0	0	1	0	0	3	5	5	3	10.9196	4.41884	5.14726	8.11283
665	1	0	3	0	0	2	4	4	5	10.9196	3.93183	5.14726	8.11283
667	1	0	5	0	0	5	4	4	4	10.9196	4.31749	5.14726	8.11283
668	1	0	3	0	0	3	3	3	3	10.9196	4.2485	5.14726	8.11283
669	1	0	3	0	0	4	4	4	4	10.9196	3.95124	5.14726	8.11283
670	0	0	2	0	0	3	3	4	3	10.9196	3.52636	5.14726	8.11283
672	1	0	3	0	0	4	4	5	4	10.9196	3.33221	5.14726	8.11283
675	0	0	5	3	0	5	4	5	5	10.9196	4.31749	5.14726	8.11283
676	1	0	3	0	0	2	3	4	3	10.9196	3.73767	5.14726	8.11283
681	1	0	4	1	0	3	4	4	5	10.9196	3.09104	5.14726	8.11283
682	1	0	3	0	0	1	2	5	5	10.9196	3.7612	5.14726	8.11283
683	1	0	2	0	0	2	5	5	2	10.9196	4.12713	5.14726	8.11283
686	1	0	6	0	0	3	4	5	3	10.9196	3.3673	5.14726	8.11283
688	1	0	3	3	0	5	4	4	3	10.9196	4.30406	5.14726	8.11283
692	0	0	3	0	0	2	3	3	3	10.9196	3.98898	5.14726	8.11283
693	0	0	3	0	0	5	4	4	4	10.9196	3.52636	5.14726	8.11283
694	0	0	4	0	0	3	4	4	4	10.9196	3.43399	5.14726	8.11283
697	1	1	1	0	0	1	1	4	4	10.9196	3.29584	5.14726	8.11283
698	1	0	4	0	0	4	4	5	4	10.9196	3.78419	5.14726	8.11283
699	0	0	3	0	0	5	4	5	4	10.9196	3.80666	5.14726	8.11283
703	0	0	5	1	0	2	3	4	4	10.9196	3.29584	5.14726	8.11283
704	0	0	3	3	0	4	3	4	4	10.9196	4.14314	5.14726	8.11283
706	1	1	2	0	0	4	5	5	4	10.9196	3.73767	5.14726	8.11283
710	0	0	3	0	0	4	4	3	5	10.9196	3.73767	5.14726	8.11283
712	1	0	4	3	0	1	4	4	3	10.9196	4.09434	5.14726	8.11283
716	0	0	3	0	0	4	4	5	4	10.9196	3.61092	5.14726	8.11283
720	1	0	5	0	0	4	5	5	4	10.9196	3.68888	5.14726	8.11283
725	0	0	1	0	0	4	3	5	3	10.9196	4.29046	5.14726	8.11283
726	1	0	2	0	0	2	4	3	3	10.9196	4.14314	5.14726	8.11283
727	0	0	2	0	0	1	2	4	3	10.9196	3.91202	5.14726	8.11283
728	1	0	6	0	0	4	4	4	4	10.9196	3.46574	5.14726	8.11283
729	0	0	0	0	0	5	5	5	5	10.9196	4.33073	5.14726	8.11283
737	0	0	2	0	0	4	3	3	3	10.9196	4.18966	5.14726	8.11283
739	1	0	3	0	0	1	2	4	2	10.9196	4.15888	5.14726	8.11283
740	1	0	2	3	0	4	5	5	5	10.9196	4.39445	5.14726	8.11283
742	1	0	5	0	0	4	4	5	5	10.9196	3.17805	5.14726	8.11283
744	1	0	3	3	0	4	4	4	4	10.9196	4.09434	5.14726	8.11283
748	1	0	4	3	0	4	4	4	4	10.9196	4.35671	5.14726	8.11283
749	0	0	2	0	0	4	4	4	4	10.9196	3.73767	5.14726	8.11283
750	0	0	3	3	0	5	4	4	5	10.9196	4.21951	5.14726	8.11283
752	1	0	3	0	0	2	4	3	3	10.9196	4.14314	5.14726	8.11283
758	0	0	4	0	0	3	4	4	4	10.9196	4.12713	5.14726	8.11283
763	1	0	3	0	0	2	2	4	4	10.9196	3.7612	5.14726	8.11283
765	1	0	2	0	0	4	5	5	4	10.9196	4.11087	5.14726	8.11283
766	1	0	5	3	0	4	4	4	4	10.9196	4.33073	5.14726	8.11283
769	0	0	4	0	0	2	4	4	4	10.9196	3.55535	5.14726	8.11283
772	0	0	5	0	0	2	5	4	1	10.9196	3.73767	5.14726	8.11283
775	1	0	4	1	0	4	4	4	4	10.9196	3.13549	5.14726	8.11283
777	0	0	4	0	0	4	5	5	4	10.9196	3.3673	5.14726	8.11283
779	0	0	3	1	0	3	5	5	5	10.9196	3.21888	5.14726	8.11283
781	0	0	1	0	0	4	4	5	4	10.9196	3.80666	5.14726	8.11283
782	0	0	1	0	0	4	4	4	3	10.9196	3.80666	5.14726	8.11283
783	1	0	4	0	0	4	4	4	5	10.9196	3.58352	5.14726	8.11283
785	1	0	3	0	0	4	5	4	4	10.9196	3.3673	5.14726	8.11283
787	0	0	3	0	0	2	3	2	3	10.9196	3.17805	5.14726	8.11283
788	0	0	2	0	0	4	4	4	4	10.9196	2.94444	5.14726	8.11283
789	1	0	3	0	0	2	5	5	2	10.9196	3.93183	5.14726	8.11283
790	1	0	0	3	0	4	5	3	1	10.9196	4.15888	5.14726	8.11283
792	0	0	5	0	0	4	5	5	5	10.9196	4.11087	5.14726	8.11283
793	0	0	2	0	0	3	2	3	1	10.9196	4.02535	5.14726	8.11283
794	0	0	5	0	0	4	4	5	4	10.9196	3.68888	5.14726	8.11283
795	0	1	3	0	0	2	5	2	3	10.9196	3.91202	5.14726	8.11283
796	1	0	5	0	0	5	4	4	4	10.9196	4.48864	5.14726	8.11283
798	1	0	4	0	0	4	5	5	4	10.9196	3.46574	5.14726	8.11283
800	0	0	3	0	0	4	1	5	1	10.9196	4.04305	5.14726	8.11283
801	1	0	3	3	0	4	3	4	4	10.9196	4.43082	5.14726	8.11283
802	1	0	3	3	0	4	4	4	5	10.9196	4.04305	5.14726	8.11283
803	0	0	4	1	0	4	4	5	5	10.9196	3.13549	5.14726	8.11283
804	0	0	4	0	0	2	4	5	3	10.9196	3.09104	5.14726	8.11283
806	0	0	1	0	0	4	4	3	2	10.9196	3.85015	5.14726	8.11283
807	1	0	4	0	0	5	5	5	5	10.9196	3.3673	5.14726	8.11283
810	0	0	6	3	0	1	4	5	5	10.9196	3.4012	5.14726	8.11283
811	0	0	2	0	0	2	4	5	3	10.9196	4.15888	5.14726	8.11283
812	1	0	1	0	0	4	5	5	4	10.9196	3.61092	5.14726	8.11283
822	0	0	2	0	0	4	5	3	4	10.9196	3.95124	5.14726	8.11283
823	0	0	4	3	0	5	5	5	5	10.9196	4.18966	5.14726	8.11283
825	0	0	3	0	0	1	4	5	3	10.9196	3.98898	5.14726	8.11283
826	0	0	2	0	0	2	3	5	3	10.9196	3.71357	5.14726	8.11283
827	0	0	3	0	0	4	3	4	1	10.9196	3.55535	5.14726	8.11283
828	1	0	2	0	0	4	3	3	3	10.9196	4.2485	5.14726	8.11283
832	0	0	6	3	0	3	5	5	5	10.9196	3.93183	5.14726	8.11283
835	0	0	1	0	0	4	4	4	4	10.9196	3.91202	5.14726	8.11283
836	1	0	2	3	0	4	4	5	4	10.9196	4.21951	5.14726	8.11283
838	0	0	1	0	0	4	3	5	3	10.9196	4.36945	5.14726	8.11283
846	1	0	2	0	0	2	4	4	4	10.9196	3.89182	5.14726	8.11283
849	0	0	4	0	0	4	5	4	4	10.9196	3.58352	5.14726	8.11283
851	1	0	5	1	0	4	5	5	5	10.9196	2.99573	5.14726	8.11283
852	0	0	1	0	0	4	4	4	4	10.9196	4.20469	5.14726	8.11283
854	0	0	3	0	0	4	4	5	3	10.9196	4.06044	5.14726	8.11283
855	1	0	2	0	0	4	3	4	3	10.9196	4.3438	5.14726	8.11283
858	0	0	3	0	0	4	5	5	5	10.9196	3.46574	5.14726	8.11283
859	1	0	2	3	0	2	4	5	4	10.9196	4.17439	5.14726	8.11283
864	1	0	3	0	0	2	4	4	2	10.9196	4.12713	5.14726	8.11283
865	1	0	2	0	0	4	4	4	3	10.9196	3.33221	5.14726	8.11283
868	1	0	2	0	0	4	3	4	3	10.9196	3.4012	5.14726	8.11283
870	0	0	1	0	0	4	2	5	3	10.9196	4.43082	5.14726	8.11283
872	0	0	2	0	0	3	3	4	3	10.9196	4.18966	5.14726	8.11283
875	1	0	5	3	0	4	1	5	3	10.9196	4.35671	5.14726	8.11283
877	0	0	3	0	0	4	4	4	5	10.9196	3.3673	5.14726	8.11283
879	1	0	2	3	0	3	2	4	1	10.9196	4.00733	5.14726	8.11283
880	0	0	5	3	0	4	4	5	4	10.9196	3.78419	5.14726	8.11283
883	1	0	5	1	0	5	4	4	5	10.9196	3.21888	5.14726	8.11283
884	0	0	1	0	0	2	3	4	3	10.9196	3.8712	5.14726	8.11283
885	0	0	5	0	0	4	5	5	5	10.9196	4.00733	5.14726	8.11283
886	1	0	3	0	0	2	5	5	1	10.9196	4.14314	5.14726	8.11283
887	1	0	2	0	0	3	3	3	3	10.9196	4.04305	5.14726	8.11283
895	1	0	6	3	0	3	4	4	4	10.9196	4.07754	5.14726	8.11283
898	1	0	4	1	0	4	4	5	4	10.9196	3.04452	5.14726	8.11283
902	0	0	1	0	0	4	2	4	4	10.9196	4.33073	5.14726	8.11283
903	1	1	2	3	0	4	4	4	3	10.9196	4.02535	5.14726	8.11283
907	1	0	2	0	0	4	4	5	3	10.9196	4.38203	5.14726	8.11283
909	1	0	1	3	0	4	3	4	4	10.9196	4.43082	5.14726	8.11283
910	1	0	0	3	0	3	1	2	3	10.9196	4.45435	5.14726	8.11283
917	0	1	3	0	0	4	3	5	4	10.9196	3.55535	5.14726	8.11283
918	1	1	2	0	0	5	4	4	4	10.9196	3.4012	5.14726	8.11283
921	0	0	2	0	0	3	5	5	5	10.9196	4.20469	5.14726	8.11283
926	1	0	3	0	0	4	4	5	5	10.9196	4.36945	5.14726	8.11283
931	0	0	5	3	0	3	4	4	4	10.9196	3.7612	5.14726	8.11283
933	0	1	3	0	0	2	5	5	5	10.9196	3.95124	5.14726	8.11283
935	0	0	5	0	0	4	5	5	5	10.9196	3.3673	5.14726	8.11283
936	0	0	3	0	0	5	4	5	4	10.9196	4.00733	5.14726	8.11283
941	1	0	3	0	0	5	4	3	4	10.9196	3.66356	5.14726	8.11283
944	1	0	5	3	0	5	4	4	4	10.9196	3.46574	5.14726	8.11283
945	0	0	3	0	0	5	5	5	5	10.9196	4.14314	5.14726	8.11283
948	1	0	3	0	0	3	3	4	4	10.9196	3.21888	5.14726	8.11283
949	1	0	2	3	0	4	1	5	3	10.9196	4.3438	5.14726	8.11283
958	0	0	4	0	0	4	5	5	5	10.9196	3.3673	5.14726	8.11283
959	0	0	3	0	0	4	5	5	4	10.9196	3.61092	5.14726	8.11283
962	0	0	2	0	0	4	5	5	5	10.9196	4.14314	5.14726	8.11283
963	0	0	3	3	0	3	3	4	3	10.9196	3.91202	5.14726	8.11283
966	1	0	2	0	0	4	3	3	2	10.9196	4.04305	5.14726	8.11283
968	1	0	4	3	0	2	5	5	5	10.9196	3.21888	5.14726	8.11283
970	0	0	4	0	0	2	4	5	4	10.9196	3.4012	5.14726	8.11283
972	0	0	3	0	0	4	4	1	1	10.9196	3.95124	5.14726	8.11283
973	0	0	3	3	0	4	3	5	5	10.9196	4.30406	5.14726	8.11283
974	1	0	3	0	0	4	4	5	4	10.9196	3.93183	5.14726	8.11283
975	0	1	1	0	0	4	4	5	3	10.9196	4.47734	5.14726	8.11283
976	1	0	5	0	0	4	4	4	5	10.9196	3.61092	5.14726	8.11283
977	1	0	5	3	0	5	4	5	3	10.9196	4.15888	5.14726	8.11283
979	1	0	2	0	0	4	4	5	4	10.9196	4.04305	5.14726	8.11283
980	0	0	3	0	0	4	3	3	1	10.9196	3.85015	5.14726	8.11283
982	1	0	1	0	0	4	2	4	2	10.9196	4.18966	5.14726	8.11283
985	0	1	2	0	0	4	4	5	5	10.9196	3.73767	5.14726	8.11283
988	1	0	3	3	0	4	2	3	5	10.9196	4.15888	5.14726	8.11283
989	0	0	4	0	0	4	4	5	4	10.9196	3.52636	5.14726	8.11283
992	0	1	4	0	0	4	3	3	3	10.9196	3.78419	5.14726	8.11283
994	1	0	4	3	0	4	4	5	5	10.9196	3.95124	5.14726	8.11283
996	0	0	3	0	0	3	4	4	3	10.9196	4.02535	5.14726	8.11283
998	0	1	2	0	0	4	5	5	5	10.9196	3.82864	5.14726	8.11283
1000	0	0	4	0	0	4	3	4	4	10.9196	3.49651	5.14726	8.11283
1004	0	0	4	0	0	4	4	4	4	10.9196	3.61092	5.14726	8.11283
1005	1	0	4	1	0	4	4	4	5	10.9196	3.04452	5.14726	8.11283
1006	1	0	3	3	0	4	4	4	4	10.9196	3.85015	5.14726	8.11283
1007	0	1	1	0	0	5	5	5	1	10.9196	4.46591	5.14726	8.11283
1008	0	0	6	1	0	4	4	5	4	10.9196	3.29584	5.14726	8.11283
1009	0	0	2	0	0	2	4	5	4	10.9196	4.21951	5.14726	8.11283
1012	0	0	2	0	0	4	3	5	5	10.9196	3.46574	5.14726	8.11283
1015	1	0	3	0	0	4	3	3	3	10.9196	3.73767	5.14726	8.11283
1017	1	0	1	0	0	3	4	3	3	10.9196	3.29584	5.14726	8.11283
1019	1	0	4	0	0	2	3	3	4	10.9196	4.02535	5.14726	8.11283
1021	0	0	2	0	0	5	5	5	5	10.9196	4.14314	5.14726	8.11283
1022	1	0	3	0	0	1	3	3	3	10.9196	3.33221	5.14726	8.11283
1026	0	0	4	0	0	2	5	5	4	10.9196	3.21888	5.14726	8.11283
1028	1	0	3	1	0	4	4	5	4	10.9196	3.95124	5.14726	8.11283
1030	1	0	3	0	0	2	4	4	5	10.9196	4.31749	5.14726	8.11283
1032	0	0	5	0	0	2	3	3	3	10.9196	3.43399	5.14726	8.11283
1035	1	0	3	0	0	4	4	5	3	10.9196	4.30406	5.14726	8.11283
1037	1	0	3	0	0	4	4	4	1	10.9196	4.09434	5.14726	8.11283
1039	1	0	3	0	0	4	4	4	4	10.9196	4.09434	5.14726	8.11283
1042	0	1	3	0	0	4	5	5	5	10.9196	4.2485	5.14726	8.11283
1046	1	0	2	3	0	4	4	4	5	10.9196	4.04305	5.14726	8.11283
1047	0	0	2	0	0	2	2	2	4	10.9196	4.12713	5.14726	8.11283
1050	0	0	3	0	0	3	5	5	4	10.9196	3.71357	5.14726	8.11283
1054	1	0	1	0	0	4	2	4	3	10.9196	4.09434	5.14726	8.11283
1061	0	0	2	3	0	4	4	5	1	10.9196	4.45435	5.14726	8.11283
1074	0	0	1	0	0	5	4	5	1	10.9196	4.17439	5.14726	8.11283
1075	1	0	2	3	0	4	4	5	5	10.9196	3.91202	5.14726	8.11283
1077	0	0	3	1	0	4	5	4	4	10.9196	3.2581	5.14726	8.11283
1080	0	0	0	0	0	4	4	4	4	10.9196	4.39445	5.14726	8.11283
1083	0	0	2	0	0	4	4	4	3	10.9196	3.68888	5.14726	8.11283
1084	0	0	5	0	0	1	2	1	1	10.9196	4.27667	5.14726	8.11283
1089	0	0	1	0	0	2	2	5	2	10.9196	4.00733	5.14726	8.11283
1093	1	0	1	0	0	3	4	4	3	10.9196	3.46574	5.14726	8.11283
1096	1	0	2	0	0	2	4	4	4	10.9196	3.49651	5.14726	8.11283
1099	0	0	3	0	0	4	5	5	5	10.9196	4.36945	5.14726	8.11283
1104	0	0	3	3	0	4	2	3	5	10.9196	4.23411	5.14726	8.11283
1106	0	0	2	3	0	5	4	4	3	10.9196	4.17439	5.14726	8.11283
1110	1	1	5	0	0	4	3	4	5	10.9196	3.33221	5.14726	8.11283
1113	0	0	3	0	0	4	4	4	3	10.9196	3.61092	5.14726	8.11283
1114	1	1	2	0	0	5	4	5	4	10.9196	3.58352	5.14726	8.11283
1123	1	0	1	0	0	1	3	3	1	10.9196	4.38203	5.14726	8.11283
1124	0	0	5	0	0	3	5	5	5	10.9196	3.61092	5.14726	8.11283
1129	0	0	3	0	0	4	4	5	4	10.9196	3.97029	5.14726	8.11283
1132	0	0	2	0	0	2	4	4	4	10.9196	4.14314	5.14726	8.11283
1138	0	0	1	0	0	4	4	4	4	10.9196	4.35671	5.14726	8.11283
1139	0	0	2	0	0	4	5	5	4	10.9196	3.73767	5.14726	8.11283
1140	0	0	4	1	0	3	3	4	4	10.9196	2.99573	5.14726	8.11283
1143	0	0	1	0	0	2	3	5	1	10.9196	4.35671	5.14726	8.11283
1148	0	1	3	3	0	5	5	5	5	10.9196	4.11087	5.14726	8.11283
1154	1	0	2	0	0	5	5	4	4	10.9196	4.12713	5.14726	8.11283
1157	0	0	3	0	0	3	4	3	3	10.9196	3.89182	5.14726	8.11283
1158	1	0	3	0	0	2	4	4	4	10.9196	3.97029	5.14726	8.11283
1159	0	0	2	0	0	4	4	5	4	10.9196	3.78419	5.14726	8.11283
1160	1	0	4	0	0	2	2	4	4	10.9196	3.49651	5.14726	8.11283
1161	1	0	5	3	0	4	5	4	4	10.9196	4.30406	5.14726	8.11283
1165	1	0	2	0	0	4	4	5	2	10.9196	3.95124	5.14726	8.11283
1175	0	0	2	0	0	1	4	4	4	10.9196	4.21951	5.14726	8.11283
1177	0	0	2	0	0	4	3	3	4	10.9196	3.43399	5.14726	8.11283
1181	0	0	3	3	0	4	4	1	3	10.9196	4.17439	5.14726	8.11283
1186	0	0	4	0	0	4	4	5	3	10.9196	4.09434	5.14726	8.11283
1190	0	0	1	0	0	2	5	5	1	10.9196	4.06044	5.14726	8.11283
1194	1	0	3	3	0	4	4	5	4	10.9196	4.31749	5.14726	8.11283
1198	0	0	2	0	0	5	4	4	5	10.9196	4.18966	5.14726	8.11283
1211	0	0	4	0	0	2	4	5	4	10.9196	3.49651	5.14726	8.11283
1212	1	0	2	0	0	5	3	5	4	10.9196	4.14314	5.14726	8.11283
1214	1	0	4	0	0	4	2	2	2	10.9196	3.43399	5.14726	8.11283
1216	1	0	3	3	0	2	1	1	1	10.9196	4.12713	5.14726	8.11283
1219	0	0	4	1	0	2	4	5	5	10.9196	2.99573	5.14726	8.11283
1228	0	0	3	3	0	4	4	4	3	10.9196	4.39445	5.14726	8.11283
1234	1	0	5	1	0	4	5	5	5	10.9196	2.99573	5.14726	8.11283
1243	1	0	6	3	0	4	4	4	5	10.9196	3.3673	5.14726	8.11283
1246	1	0	3	0	0	2	5	5	5	10.9196	4.00733	5.14726	8.11283
1248	0	0	3	0	0	4	4	4	3	10.9196	3.68888	5.14726	8.11283
1253	0	0	2	0	0	1	3	5	2	10.9196	3.8712	5.14726	8.11283
1254	1	0	5	1	0	1	3	4	4	10.9196	3.21888	5.14726	8.11283
1257	0	0	5	0	0	4	3	4	3	10.9196	3.52636	5.14726	8.11283
1258	0	0	4	0	0	4	4	4	3	10.9196	3.17805	5.14726	8.11283
1260	1	0	4	1	0	3	3	3	4	10.9196	3.13549	5.14726	8.11283
1262	0	0	4	0	0	2	4	4	4	10.9196	3.43399	5.14726	8.11283
1266	1	0	3	3	0	4	4	5	5	10.9196	4.3438	5.14726	8.11283
1267	1	0	2	0	0	5	2	4	2	10.9196	4.02535	5.14726	8.11283
1268	0	1	5	0	0	5	3	5	5	10.9196	3.91202	5.14726	8.11283
1273	0	0	2	0	0	5	4	4	4	10.9196	4.14314	5.14726	8.11283
1275	0	0	0	0	0	4	4	5	4	10.9196	4.20469	5.14726	8.11283
1280	0	0	3	0	0	4	4	5	1	10.9196	4.3438	5.14726	8.11283
1282	0	1	3	0	0	3	4	3	3	10.9196	3.73767	5.14726	8.11283
1283	0	0	5	3	0	4	4	5	4	10.9196	3.58352	5.14726	8.11283
1287	1	0	3	0	0	2	2	4	4	10.9196	2.99573	5.14726	8.11283
1302	1	0	3	1	0	4	4	4	4	10.9196	3.33221	5.14726	8.11283
1311	0	0	2	0	0	4	4	4	4	10.9196	4.04305	5.14726	8.11283
1312	1	0	1	0	0	2	4	4	2	10.9196	4.30406	5.14726	8.11283
1313	1	1	3	1	0	4	5	5	5	10.9196	3.43399	5.14726	8.11283
1323	0	0	3	0	0	2	1	4	3	10.9196	4.14314	5.14726	8.11283
1344	0	0	2	0	0	2	4	5	4	10.9196	3.63759	5.14726	8.11283
1350	0	0	4	0	0	4	4	4	4	10.9196	3.68888	5.14726	8.11283
1352	0	0	5	0	0	3	3	5	5	10.9196	3.29584	5.14726	8.11283
1354	1	0	2	0	0	4	3	5	3	10.9196	3.33221	5.14726	8.11283
1357	0	0	1	0	0	2	2	4	3	10.1267	4.40672	5.95966	9.96359
1359	1	0	3	1	0	3	4	5	4	10.1267	2.89037	5.95966	9.96359
1362	0	0	3	0	0	4	4	5	4	10.1267	4.15888	5.95966	9.96359
1364	0	0	3	0	0	3	4	4	4	10.1267	3.85015	5.95966	9.96359
1366	1	0	3	3	0	2	3	4	3	10.1267	4.23411	5.95966	9.96359
1367	1	0	3	0	0	4	4	5	5	10.1267	4.06044	5.95966	9.96359
1368	1	0	5	3	0	4	3	5	4	10.1267	4.39445	5.95966	9.96359
1370	1	0	5	0	0	4	3	4	4	10.1267	3.63759	5.95966	9.96359
1376	1	0	3	1	0	4	4	5	4	10.1267	2.89037	5.95966	9.96359
1379	1	1	2	0	0	4	2	5	2	10.1267	4.27667	5.95966	9.96359
1380	1	0	3	0	0	3	3	5	4	10.1267	3.80666	5.95966	9.96359
1384	0	0	3	0	0	4	3	4	3	10.1267	3.95124	5.95966	9.96359
1385	0	1	0	0	0	3	3	4	1	10.1267	4.33073	5.95966	9.96359
1386	0	0	2	0	0	4	4	4	3	10.1267	3.98898	5.95966	9.96359
1387	0	0	3	0	0	2	4	5	2	10.1267	3.3673	5.95966	9.96359
1391	0	0	3	0	0	2	1	5	5	10.1267	4.06044	5.95966	9.96359
1393	1	0	3	0	0	4	3	5	4	10.1267	3.04452	5.95966	9.96359
1394	0	0	5	0	0	5	2	4	4	10.1267	3.85015	5.95966	9.96359
1397	0	0	5	0	0	2	4	4	3	10.1267	3.98898	5.95966	9.96359
1399	1	0	5	0	0	4	4	4	4	10.1267	4.33073	5.95966	9.96359
1400	0	0	1	0	0	4	3	4	1	10.1267	4.35671	5.95966	9.96359
1401	0	0	2	0	0	2	3	4	4	10.1267	4.04305	5.95966	9.96359
1403	0	0	0	0	0	4	4	5	4	10.1267	4.40672	5.95966	9.96359
1404	1	0	3	0	0	4	3	4	3	10.1267	4.43082	5.95966	9.96359
1405	0	0	2	0	0	2	4	4	3	10.1267	4.14314	5.95966	9.96359
1407	1	0	3	0	0	4	4	5	3	10.1267	3.17805	5.95966	9.96359
1409	0	0	2	0	0	5	4	4	4	10.1267	4.09434	5.95966	9.96359
1410	0	1	1	0	0	5	5	5	1	10.1267	4.46591	5.95966	9.96359
1411	1	0	5	3	0	4	4	4	4	10.1267	4.39445	5.95966	9.96359
1414	0	0	4	0	0	3	3	3	3	10.1267	3.33221	5.95966	9.96359
1416	1	0	2	0	0	4	4	5	3	10.1267	4.09434	5.95966	9.96359
1418	1	0	5	0	0	3	3	5	3	10.1267	3.4012	5.95966	9.96359
1420	0	1	3	0	0	4	3	5	4	10.1267	3.78419	5.95966	9.96359
1422	0	0	3	0	0	4	4	4	4	10.1267	4.09434	5.95966	9.96359
1425	0	0	2	0	0	4	4	5	4	10.1267	4.23411	5.95966	9.96359
1426	1	0	3	0	0	3	3	4	4	10.1267	3.85015	5.95966	9.96359
1428	0	0	2	0	0	4	4	4	2	10.1267	4.09434	5.95966	9.96359
1429	0	0	5	1	0	3	4	5	4	10.1267	3.04452	5.95966	9.96359
1430	0	0	0	0	0	4	4	5	4	10.1267	4.35671	5.95966	9.96359
1431	1	0	3	3	0	4	5	4	1	10.1267	4.17439	5.95966	9.96359
1433	0	0	1	0	0	2	3	3	3	10.1267	3.73767	5.95966	9.96359
1435	0	0	1	0	0	2	3	4	4	10.1267	4.09434	5.95966	9.96359
1441	1	0	3	0	0	4	3	4	5	10.1267	4.07754	5.95966	9.96359
1442	1	0	2	0	0	4	2	5	4	10.1267	4.14314	5.95966	9.96359
1447	0	0	1	0	0	4	4	4	1	10.1267	4.38203	5.95966	9.96359
1449	1	0	2	3	0	3	3	4	4	10.1267	4.14314	5.95966	9.96359
1450	0	0	3	0	0	4	4	5	4	10.1267	4.09434	5.95966	9.96359
1451	0	0	2	0	0	4	4	4	4	10.1267	4.06044	5.95966	9.96359
1452	0	0	3	0	0	4	2	4	3	10.1267	4.02535	5.95966	9.96359
1453	0	1	0	0	0	4	5	5	4	10.1267	4.35671	5.95966	9.96359
1454	1	0	3	0	0	4	4	2	4	10.1267	4.06044	5.95966	9.96359
1456	1	0	1	0	0	3	3	3	3	10.1267	4.20469	5.95966	9.96359
1459	0	0	2	0	0	4	4	5	4	10.1267	4.06044	5.95966	9.96359
1460	0	0	5	1	0	4	4	5	4	10.1267	3.04452	5.95966	9.96359
1462	0	0	5	1	0	4	4	5	5	10.1267	2.99573	5.95966	9.96359
1463	1	0	3	0	0	2	4	4	4	10.1267	3.97029	5.95966	9.96359
1464	0	1	3	0	0	4	4	5	4	10.1267	3.91202	5.95966	9.96359
1466	0	0	3	0	0	4	4	4	4	10.1267	4.06044	5.95966	9.96359
1468	0	0	1	0	0	4	3	4	1	10.1267	4.17439	5.95966	9.96359
1472	0	0	3	0	0	4	4	4	4	10.1267	4.07754	5.95966	9.96359
1473	0	0	1	0	0	4	2	4	3	10.1267	3.4012	5.95966	9.96359
1477	0	0	2	0	0	4	3	4	3	10.1267	2.89037	5.95966	9.96359
1480	1	0	5	1	0	4	4	4	5	10.1267	2.99573	5.95966	9.96359
1483	1	0	2	0	0	2	2	2	2	10.1267	3.80666	5.95966	9.96359
1486	0	0	5	0	0	4	4	5	5	10.1267	3.13549	5.95966	9.96359
1487	0	0	3	0	0	4	3	4	4	10.1267	4.00733	5.95966	9.96359
1489	0	0	5	3	0	4	2	4	3	10.1267	3.29584	5.95966	9.96359
1492	1	0	4	3	0	4	4	5	5	10.1267	3.82864	5.95966	9.96359
1493	1	0	2	0	0	3	3	4	3	10.1267	4.15888	5.95966	9.96359
1494	1	0	5	3	0	4	4	5	4	10.1267	4.15888	5.95966	9.96359
1495	1	0	2	0	0	4	3	5	4	10.1267	4.02535	5.95966	9.96359
1496	0	0	2	0	0	2	2	4	2	10.1267	3.89182	5.95966	9.96359
1497	0	0	2	0	0	4	5	5	3	10.1267	3.66356	5.95966	9.96359
1498	0	0	4	0	0	4	4	4	4	10.1267	4.09434	5.95966	9.96359
1499	1	1	2	0	0	2	3	5	5	10.1267	3.66356	5.95966	9.96359
1500	0	0	2	0	0	4	2	4	4	10.1267	3.93183	5.95966	9.96359
1501	0	0	3	0	0	4	3	4	4	10.1267	4.33073	5.95966	9.96359
1504	0	0	2	0	0	4	4	5	4	10.1267	4.15888	5.95966	9.96359
1506	0	0	3	0	0	4	4	4	4	10.1267	3.97029	5.95966	9.96359
1507	0	0	4	0	0	4	4	4	3	10.1267	3.29584	5.95966	9.96359
1509	1	0	6	0	0	4	4	5	4	10.1267	3.55535	5.95966	9.96359
1512	1	0	3	0	0	4	5	5	4	10.1267	4.00733	5.95966	9.96359
1516	1	0	3	3	0	4	4	5	5	10.1267	4.17439	5.95966	9.96359
1521	0	0	4	3	0	4	4	4	3	10.1267	4.09434	5.95966	9.96359
1525	0	0	5	3	0	4	3	4	4	10.1267	3.85015	5.95966	9.96359
1529	0	0	1	0	0	2	4	4	4	10.1267	3.4012	5.95966	9.96359
1532	0	0	5	0	0	3	4	5	4	10.1267	3.49651	5.95966	9.96359
1533	1	0	3	0	0	3	4	4	4	10.1267	3.89182	5.95966	9.96359
1534	1	0	2	3	0	4	3	4	4	10.1267	4.3438	5.95966	9.96359
1536	0	1	1	0	0	4	4	4	4	10.1267	4.30406	5.95966	9.96359
1538	1	0	2	0	0	2	4	4	4	10.1267	3.97029	5.95966	9.96359
1539	0	0	3	0	0	4	5	4	3	10.1267	3.85015	5.95966	9.96359
1542	1	0	3	0	0	2	5	5	5	10.1267	3.09104	5.95966	9.96359
1543	0	1	2	0	0	3	4	5	4	10.1267	4.12713	5.95966	9.96359
1544	1	0	4	0	0	3	4	4	4	10.1267	3.85015	5.95966	9.96359
1547	0	0	3	0	0	4	4	4	4	10.1267	4.06044	5.95966	9.96359
1551	1	0	2	0	0	2	2	4	4	10.1267	3.78419	5.95966	9.96359
1552	1	0	2	0	0	4	3	4	4	10.1267	4.36945	5.95966	9.96359
1553	0	0	3	0	0	4	4	4	3	10.1267	3.95124	5.95966	9.96359
1558	0	0	3	0	0	4	4	5	3	10.1267	3.71357	5.95966	9.96359
1559	0	0	3	0	0	4	3	4	4	10.1267	4.06044	5.95966	9.96359
1567	1	0	2	0	0	4	3	4	5	10.1267	4.2485	5.95966	9.96359
1569	1	0	3	0	0	4	4	5	4	10.1267	3.95124	5.95966	9.96359
1573	0	0	5	0	0	4	3	4	4	10.1267	3.33221	5.95966	9.96359
1574	0	0	4	0	0	4	4	4	4	10.1267	3.13549	5.95966	9.96359
1575	1	0	3	0	0	4	5	4	4	10.1267	3.55535	5.95966	9.96359
1577	1	0	3	0	0	4	4	5	4	10.1267	4.29046	5.95966	9.96359
1578	1	0	2	0	0	3	4	5	4	10.1267	4.11087	5.95966	9.96359
1580	1	0	2	0	0	3	3	5	3	10.1267	4.12713	5.95966	9.96359
1583	0	0	4	0	0	4	3	4	5	10.1267	3.49651	5.95966	9.96359
1585	0	0	5	0	0	3	3	4	4	10.1267	3.21888	5.95966	9.96359
1588	0	0	3	0	0	3	4	5	3	10.1267	4.2485	5.95966	9.96359
1589	0	0	3	3	0	4	4	5	3	10.1267	4.2485	5.95966	9.96359
1590	0	0	3	0	0	4	4	4	3	10.1267	3.95124	5.95966	9.96359
1591	1	0	5	0	0	3	3	4	4	10.1267	3.61092	5.95966	9.96359
1593	0	0	2	0	0	2	4	4	4	10.1267	4.44265	5.95966	9.96359
1595	1	0	5	0	0	4	4	5	4	10.1267	3.4012	5.95966	9.96359
1599	1	0	2	3	0	4	3	4	4	10.1267	4.06044	5.95966	9.96359
1602	1	0	5	3	0	5	5	5	5	10.1267	4.18966	5.95966	9.96359
1603	1	0	2	0	0	2	2	3	2	10.1267	3.8712	5.95966	9.96359
1605	1	0	5	1	0	4	3	4	3	10.1267	3.09104	5.95966	9.96359
1607	1	0	3	3	0	3	4	5	4	10.1267	4.09434	5.95966	9.96359
1608	0	0	5	0	0	4	3	4	4	10.1267	3.29584	5.95966	9.96359
1613	1	0	2	0	0	4	4	4	4	10.1267	4.06044	5.95966	9.96359
1617	1	0	4	1	0	4	5	5	5	10.1267	3.4012	5.95966	9.96359
1620	0	0	3	0	0	4	4	4	5	10.1267	3.97029	5.95966	9.96359
1624	0	0	3	0	0	4	4	4	4	10.1267	4.27667	5.95966	9.96359
1625	1	0	2	0	0	4	2	1	1	10.1267	4.21951	5.95966	9.96359
1626	1	0	3	3	0	1	4	3	3	10.1267	4.11087	5.95966	9.96359
1627	0	0	5	0	0	4	4	3	5	10.1267	4.27667	5.95966	9.96359
1629	1	0	2	0	0	4	3	5	4	10.1267	4.11087	5.95966	9.96359
1631	0	0	4	0	0	5	4	5	5	10.1267	4.09434	5.95966	9.96359
1632	0	1	3	0	0	4	4	3	4	10.1267	4.27667	5.95966	9.96359
1634	1	0	3	0	0	3	4	4	3	10.1267	4.29046	5.95966	9.96359
1636	0	0	2	0	0	4	3	5	3	10.1267	3.7612	5.95966	9.96359
1638	0	0	2	0	0	4	4	5	4	10.1267	4.02535	5.95966	9.96359
1640	1	0	5	0	0	3	3	4	4	10.1267	3.43399	5.95966	9.96359
1642	0	1	3	0	0	4	4	5	4	10.1267	4.26268	5.95966	9.96359
1645	1	0	2	3	0	5	5	5	5	10.1267	4.39445	5.95966	9.96359
1648	1	0	3	0	0	4	4	5	4	10.1267	3.8712	5.95966	9.96359
1651	1	0	0	0	0	4	4	4	3	10.1267	4.38203	5.95966	9.96359
1654	0	0	4	1	0	2	3	2	4	10.1267	3.09104	5.95966	9.96359
1655	1	0	3	0	0	2	4	4	4	10.1267	4.18966	5.95966	9.96359
1656	0	0	5	0	0	4	1	5	5	10.1267	3.29584	5.95966	9.96359
1660	0	0	6	0	0	2	3	4	4	10.1267	3.63759	5.95966	9.96359
1662	0	0	5	1	0	4	4	5	5	10.1267	3.21888	5.95966	9.96359
1663	1	1	1	0	0	2	4	4	3	10.1267	3.8712	5.95966	9.96359
1665	1	1	2	0	0	4	4	5	4	10.1267	4.00733	5.95966	9.96359
1666	0	0	3	0	0	2	4	4	3	10.1267	4.29046	5.95966	9.96359
1667	1	0	3	3	0	4	2	5	3	10.1267	4.2485	5.95966	9.96359
1668	0	0	5	0	0	4	2	4	4	10.1267	3.13549	5.95966	9.96359
1672	0	0	3	0	0	4	5	4	4	10.1267	4.00733	5.95966	9.96359
1674	1	0	5	0	0	2	4	5	4	10.1267	3.63759	5.95966	9.96359
1675	0	1	1	0	0	4	3	5	4	10.1267	3.82864	5.95966	9.96359
1676	0	0	3	0	0	4	3	4	4	10.1267	3.7612	5.95966	9.96359
1677	0	0	4	3	0	2	2	4	2	10.1267	3.52636	5.95966	9.96359
1678	0	0	6	0	0	4	4	5	4	10.1267	3.55535	5.95966	9.96359
1679	1	0	2	0	0	4	3	5	3	10.1267	3.85015	5.95966	9.96359
1680	1	0	3	0	0	4	3	4	4	10.1267	3.91202	5.95966	9.96359
1681	1	0	2	0	0	4	4	5	4	10.1267	3.71357	5.95966	9.96359
1684	1	0	2	0	0	4	4	5	4	10.1267	4.12713	5.95966	9.96359
1686	0	0	1	0	0	4	4	5	4	10.1267	4.12713	5.95966	9.96359
1688	0	0	3	3	0	4	4	4	4	10.1267	4.30406	5.95966	9.96359
1692	0	0	2	0	0	4	3	4	3	10.1267	3.82864	5.95966	9.96359
1694	0	0	3	0	0	3	3	4	3	10.1267	3.95124	5.95966	9.96359
1695	0	1	1	0	0	5	1	4	5	10.1267	4.21951	5.95966	9.96359
1696	1	1	2	0	0	4	2	4	3	10.1267	3.7612	5.95966	9.96359
1699	0	0	2	0	0	4	4	5	4	10.1267	4.04305	5.95966	9.96359
1700	1	0	3	0	0	4	3	5	3	10.1267	3.95124	5.95966	9.96359
1701	0	0	1	0	0	3	3	3	2	10.1267	4.20469	5.95966	9.96359
1702	1	0	4	0	0	4	3	4	3	10.1267	3.93183	5.95966	9.96359
1704	0	0	3	3	0	4	5	5	4	10.1267	4.39445	5.95966	9.96359
1705	0	0	0	0	0	4	5	4	2	10.1267	4.38203	5.95966	9.96359
1706	1	0	2	0	0	4	4	5	4	10.1267	3.61092	5.95966	9.96359
1707	1	0	4	3	0	4	4	4	4	10.1267	4.09434	5.95966	9.96359
1710	1	0	3	0	0	4	4	4	4	10.1267	4.02535	5.95966	9.96359
1712	0	0	3	0	0	2	4	4	3	10.1267	4.21951	5.95966	9.96359
1715	1	0	4	0	0	4	3	5	4	10.1267	3.13549	5.95966	9.96359
1716	1	0	3	0	0	4	1	5	3	10.1267	3.3673	5.95966	9.96359
1719	0	0	5	0	0	4	3	4	3	10.1267	3.46574	5.95966	9.96359
1723	1	0	2	3	0	5	4	5	1	10.1267	4.23411	5.95966	9.96359
1724	1	0	1	0	0	2	4	4	3	10.1267	3.98898	5.95966	9.96359
1726	1	0	2	0	0	2	3	4	4	10.1267	4.07754	5.95966	9.96359
1728	0	0	2	0	0	4	2	4	4	10.1267	3.21888	5.95966	9.96359
1729	0	0	3	0	0	3	3	3	3	10.1267	4.00733	5.95966	9.96359
1733	1	0	2	0	0	3	3	4	3	10.1267	4.07754	5.95966	9.96359
1736	1	0	1	0	0	2	3	4	4	10.1267	3.66356	5.95966	9.96359
1738	1	0	2	0	0	4	4	4	4	10.1267	3.21888	5.95966	9.96359
1741	0	0	4	0	0	4	3	5	5	10.1267	3.82864	5.95966	9.96359
1744	0	0	3	0	0	4	4	4	4	10.1267	4.06044	5.95966	9.96359
1745	1	0	6	3	0	4	4	5	5	10.1267	3.46574	5.95966	9.96359
1746	0	0	4	0	0	4	3	4	3	10.1267	3.49651	5.95966	9.96359
1748	0	0	3	0	0	2	2	3	3	10.1267	4.02535	5.95966	9.96359
1752	1	0	3	3	0	4	4	4	4	10.1267	4.06044	5.95966	9.96359
1753	1	0	3	3	0	5	4	4	4	10.1267	4.11087	5.95966	9.96359
1754	0	0	1	0	0	4	2	4	3	10.1267	4.2485	5.95966	9.96359
1755	0	0	2	0	0	4	4	5	4	10.1267	4.07754	5.95966	9.96359
1758	0	0	2	0	0	4	1	3	4	10.1267	4.12713	5.95966	9.96359
1759	0	0	4	0	0	4	5	5	4	10.1267	3.4012	5.95966	9.96359
1763	1	1	3	0	0	2	4	4	4	10.1267	3.68888	5.95966	9.96359
1764	0	0	6	0	0	3	3	4	4	10.1267	3.63759	5.95966	9.96359
1765	1	0	2	3	0	4	3	4	3	10.1267	4.02535	5.95966	9.96359
1767	1	0	3	0	0	4	5	5	5	10.1267	3.3673	5.95966	9.96359
1769	1	0	1	0	0	4	3	4	4	10.1267	4.02535	5.95966	9.96359
1771	1	0	5	3	0	4	4	4	4	10.1267	3.43399	5.95966	9.96359
1773	0	0	5	3	0	5	4	4	4	10.1267	3.61092	5.95966	9.96359
1774	1	0	4	0	0	3	3	3	3	10.1267	3.43399	5.95966	9.96359
1776	1	0	6	0	0	4	2	4	4	10.1267	3.82864	5.95966	9.96359
1777	0	0	3	0	0	2	4	5	1	10.1267	4.02535	5.95966	9.96359
1780	0	0	3	0	0	4	2	4	3	10.1267	4.09434	5.95966	9.96359
1782	1	0	1	0	0	4	3	3	3	10.1267	4.39445	5.95966	9.96359
1785	1	0	1	0	0	5	4	5	4	10.1267	4.20469	5.95966	9.96359
1786	0	0	1	0	0	4	5	5	4	10.1267	3.95124	5.95966	9.96359
1788	0	0	2	0	0	2	4	4	3	10.1267	4.04305	5.95966	9.96359
1797	1	0	5	3	0	2	4	4	1	10.1267	3.71357	5.95966	9.96359
1798	0	0	1	0	0	4	4	5	3	10.1267	4.09434	5.95966	9.96359
1799	1	0	2	0	0	4	4	5	4	10.1267	4.09434	5.95966	9.96359
1803	1	0	5	0	0	3	4	5	5	10.1267	3.46574	5.95966	9.96359
1804	0	0	2	0	0	4	4	4	4	10.1267	4.06044	5.95966	9.96359
1806	1	0	4	0	0	4	3	4	3	10.1267	3.58352	5.95966	9.96359
1808	1	0	2	0	0	4	3	5	2	10.1267	4.21951	5.95966	9.96359
1811	0	0	2	0	0	4	3	5	4	10.1267	3.29584	5.95966	9.96359
1818	0	0	4	3	0	4	4	4	3	10.1267	3.91202	5.95966	9.96359
1821	1	0	2	0	0	3	3	3	3	10.1267	4.11087	5.95966	9.96359
1826	0	0	5	0	0	4	4	5	4	10.1267	4.26268	5.95966	9.96359
1830	1	0	3	0	0	2	4	4	4	10.1267	4.04305	5.95966	9.96359
1831	0	0	4	0	0	4	3	4	4	10.1267	3.2581	5.95966	9.96359
1832	0	0	3	0	0	4	4	5	4	10.1267	3.98898	5.95966	9.96359
1835	0	0	2	0	0	4	4	4	4	10.1267	4.12713	5.95966	9.96359
1837	0	0	2	0	0	4	3	4	3	10.1267	4.02535	5.95966	9.96359
1840	1	0	4	3	0	4	3	5	5	10.1267	3.21888	5.95966	9.96359
1842	0	0	1	0	0	2	3	4	4	10.1267	3.63759	5.95966	9.96359
1844	0	0	3	0	0	3	3	3	3	10.1267	3.52636	5.95966	9.96359
1845	1	0	3	0	0	4	3	3	4	10.1267	3.7612	5.95966	9.96359
1846	1	0	2	0	0	4	4	5	4	10.1267	4.18966	5.95966	9.96359
1849	0	0	3	0	0	4	4	4	3	10.1267	3.98898	5.95966	9.96359
1855	0	0	2	0	0	4	4	4	4	10.1267	4.00733	5.95966	9.96359
1857	0	0	2	0	0	4	4	5	4	10.1267	3.68888	5.95966	9.96359
1858	1	0	3	0	0	4	4	4	3	10.1267	3.80666	5.95966	9.96359
1862	0	0	4	0	0	2	3	5	4	10.1267	3.78419	5.95966	9.96359
1864	1	0	3	0	0	4	4	5	5	10.1267	3.93183	5.95966	9.96359
1868	1	0	2	3	0	2	3	5	4	10.1267	4.06044	5.95966	9.96359
1871	0	0	2	0	0	4	3	5	4	10.1267	4.15888	5.95966	9.96359
1874	1	0	3	0	0	4	4	5	4	10.1267	4.06044	5.95966	9.96359
1878	0	0	2	0	0	2	4	4	4	10.1267	4.09434	5.95966	9.96359
1880	1	0	5	1	0	4	4	5	5	10.1267	2.94444	5.95966	9.96359
1881	1	0	4	0	0	4	4	4	3	10.1267	3.46574	5.95966	9.96359
1883	0	0	0	0	0	4	4	5	1	10.1267	4.17439	5.95966	9.96359
1884	1	0	3	3	0	4	3	4	3	10.1267	3.80666	5.95966	9.96359
1886	1	0	3	0	0	4	3	4	4	10.1267	4.04305	5.95966	9.96359
1888	0	0	4	3	0	5	5	5	5	10.1267	4.36945	5.95966	9.96359
1892	0	0	3	3	0	3	4	5	5	10.1267	4.17439	5.95966	9.96359
1894	0	1	4	1	0	4	4	4	4	10.1267	3.2581	5.95966	9.96359
1898	0	0	3	0	0	4	3	3	3	10.1267	3.93183	5.95966	9.96359
1899	1	0	2	3	0	4	4	5	4	10.1267	4.38203	5.95966	9.96359
1901	1	0	0	0	0	3	4	5	4	10.1267	4.18966	5.95966	9.96359
1906	1	0	6	0	0	4	4	5	4	10.1267	3.49651	5.95966	9.96359
1909	0	0	3	0	0	3	5	5	5	10.1267	4.15888	5.95966	9.96359
1910	1	0	2	3	0	4	3	5	4	10.1267	4.11087	5.95966	9.96359
1913	1	0	1	0	0	3	3	3	1	10.1267	4.21951	5.95966	9.96359
1914	1	0	5	0	0	4	4	4	4	10.1267	3.49651	5.95966	9.96359
1921	1	0	3	0	0	4	4	4	4	10.1267	4.11087	5.95966	9.96359
1928	0	0	1	0	0	4	4	4	4	10.1267	4.33073	5.95966	9.96359
1929	1	0	2	0	0	4	4	4	4	10.1267	4.17439	5.95966	9.96359
1933	0	0	2	0	0	5	4	4	4	10.1267	4.11087	5.95966	9.96359
1934	0	0	1	0	0	4	4	5	1	10.1267	3.95124	5.95966	9.96359
1935	1	0	2	0	0	4	5	4	5	10.1267	4.04305	5.95966	9.96359
1938	1	1	4	0	0	4	5	5	3	10.1267	4.14314	5.95966	9.96359
1942	0	0	3	3	0	4	5	5	4	10.1267	4.35671	5.95966	9.96359
1951	0	1	2	0	0	3	4	3	3	10.1267	4.18966	5.95966	9.96359
1953	0	0	2	0	0	4	4	4	3	10.1267	4.14314	5.95966	9.96359
1958	0	0	2	0	0	3	4	4	4	10.1267	4.18966	5.95966	9.96359
1959	1	0	3	3	0	2	4	5	4	10.1267	4.09434	5.95966	9.96359
1960	1	0	3	0	0	4	1	5	4	10.1267	4.09434	5.95966	9.96359
1961	1	0	2	0	0	3	3	4	3	10.1267	3.17805	5.95966	9.96359
1962	0	0	1	0	0	4	4	5	1	10.1267	4.46591	5.95966	9.96359
1964	0	1	5	0	0	4	4	5	5	10.1267	3.4012	5.95966	9.96359
1968	1	0	4	1	0	2	3	5	5	10.1267	3.13549	5.95966	9.96359
1972	1	0	2	0	0	4	4	5	4	10.1267	3.63759	5.95966	9.96359
1975	0	0	3	0	0	4	3	4	4	10.1267	3.82864	5.95966	9.96359
1977	0	0	4	3	0	4	4	4	3	10.1267	4.11087	5.95966	9.96359
1978	1	0	2	0	0	4	4	5	5	10.1267	4.14314	5.95966	9.96359
1980	1	0	3	0	0	2	2	3	4	10.1267	4.02535	5.95966	9.96359
1982	0	0	1	0	0	3	3	5	4	10.1267	3.89182	5.95966	9.96359
1993	1	0	5	3	0	4	5	5	4	10.1267	3.7612	5.95966	9.96359
1994	1	0	1	0	0	2	4	4	3	10.1267	4.41884	5.95966	9.96359
1996	0	0	6	3	0	2	4	4	4	10.1267	3.17805	5.95966	9.96359
1998	0	0	2	0	0	2	2	4	4	10.9196	3.61092	5.14726	8.11283
1999	0	0	2	0	0	4	5	5	3	10.9196	3.93183	5.14726	8.11283
2001	1	0	3	0	1	4	5	4	4	10.9196	3.46574	5.14726	8.11283
2003	0	0	2	0	1	4	4	4	1	10.9196	4.07754	5.14726	8.11283
2004	0	0	2	0	0	2	5	5	5	10.9196	3.66356	5.14726	8.11283
2005	0	0	3	0	0	1	5	5	3	10.9196	3.68888	5.14726	8.11283
2006	1	0	3	0	0	2	5	5	5	10.9196	4.09434	5.14726	8.11283
2010	0	0	2	0	1	4	2	5	3	10.9196	3.66356	5.14726	8.11283
2011	0	0	3	0	1	1	5	4	4	10.1267	4.02535	5.95966	9.96359
2012	0	0	2	0	0	4	5	5	3	10.9196	3.82864	5.14726	8.11283
2013	0	0	3	0	1	4	3	3	4	10.1267	3.95124	5.95966	9.96359
2016	1	0	2	0	1	2	5	3	1	10.9196	3.73767	5.14726	8.11283
2022	0	0	3	0	0	4	5	4	4	10.9196	4.07754	5.14726	8.11283
2027	1	0	2	0	1	4	2	2	1	10.9196	4.09434	5.14726	8.11283
2028	0	0	5	0	1	4	4	4	5	10.1267	3.49651	5.95966	9.96359
2031	1	0	1	0	0	3	4	3	3	10.9196	4.15888	5.14726	8.11283
2033	0	0	2	0	1	4	5	5	4	10.1267	3.3673	5.95966	9.96359
2034	1	0	1	0	1	5	5	5	5	10.9196	4.2485	5.14726	8.11283
2035	0	0	2	0	1	3	5	5	1	10.9196	3.91202	5.14726	8.11283
2037	1	0	3	0	0	4	5	5	4	10.9196	3.52636	5.14726	8.11283
2038	0	0	2	0	1	4	4	4	1	10.9196	4.06044	5.14726	8.11283
2039	0	0	2	0	0	4	4	4	4	10.9196	3.52636	5.14726	8.11283
2041	0	0	4	0	1	4	4	4	4	10.1267	3.85015	5.95966	9.96359
2042	0	0	4	0	1	4	4	5	5	10.9196	3.49651	5.14726	8.11283
2043	1	0	3	0	0	4	5	5	4	10.9196	2.89037	5.14726	8.11283
2044	0	0	0	0	1	5	4	4	4	10.9196	4.36945	5.14726	8.11283
2045	0	0	4	0	1	4	4	4	4	10.1267	3.3673	5.95966	9.96359
2046	1	0	2	0	1	4	4	4	4	10.9196	3.58352	5.14726	8.11283
2048	0	0	1	0	1	4	5	5	3	10.1267	3.91202	5.95966	9.96359
2049	1	0	0	3	1	5	3	5	1	10.1267	4.44265	5.95966	9.96359
2051	0	0	2	0	0	2	5	5	1	10.9196	3.89182	5.14726	8.11283
2053	1	0	4	0	0	4	5	5	4	10.9196	3.66356	5.14726	8.11283
2054	1	0	1	0	1	4	1	5	1	10.1267	4.04305	5.95966	9.96359
2057	1	0	2	0	1	4	4	4	3	10.1267	3.49651	5.95966	9.96359
2058	0	0	1	0	1	5	5	4	4	10.9196	4.2485	5.14726	8.11283
2060	1	0	1	3	1	5	5	5	5	10.9196	4.26268	5.14726	8.11283
2061	1	0	4	0	1	4	4	4	4	10.1267	3.46574	5.95966	9.96359
2064	1	0	2	0	1	4	4	4	5	10.1267	3.82864	5.95966	9.96359
2067	0	0	2	3	0	4	4	4	3	10.9196	3.43399	5.14726	8.11283
2069	0	0	4	0	1	4	5	4	5	10.1267	3.49651	5.95966	9.96359
2072	0	0	0	0	1	3	3	5	1	10.1267	4.15888	5.95966	9.96359
2073	1	0	2	0	1	5	5	5	5	10.1267	3.82864	5.95966	9.96359
2074	0	1	3	0	0	4	4	4	4	10.9196	3.46574	5.14726	8.11283
2075	1	1	2	0	0	4	5	5	5	10.9196	3.04452	5.14726	8.11283
2076	1	0	3	0	1	2	4	4	3	10.9196	3.21888	5.14726	8.11283
2078	1	0	1	0	1	4	5	5	3	10.9196	4.41884	5.14726	8.11283
2079	1	1	3	0	0	4	4	4	4	10.9196	4.40672	5.14726	8.11283
2080	0	0	2	0	1	3	4	5	3	10.1267	3.43399	5.95966	9.96359
2081	1	0	3	3	1	4	5	5	5	10.9196	3.58352	5.14726	8.11283
2082	0	0	2	0	0	5	5	5	5	10.9196	3.49651	5.14726	8.11283
2083	1	0	2	0	0	4	5	5	1	10.9196	4.07754	5.14726	8.11283
2085	1	0	2	0	0	4	5	5	3	10.9196	4.02535	5.14726	8.11283
2087	0	0	1	0	0	4	5	5	5	10.9196	3.49651	5.14726	8.11283
2090	1	0	2	0	0	2	5	4	4	10.9196	3.17805	5.14726	8.11283
2093	1	0	3	3	1	3	5	5	3	10.1267	3.63759	5.95966	9.96359
2097	1	0	2	0	1	4	5	5	3	10.9196	4.12713	5.14726	8.11283
2099	0	0	2	0	0	2	5	5	5	10.9196	3.13549	5.14726	8.11283
2104	1	0	3	0	0	3	4	5	4	10.9196	3.2581	5.14726	8.11283
2105	1	0	2	0	1	1	4	5	4	10.1267	3.58352	5.95966	9.96359
2106	1	0	2	0	0	5	4	5	4	10.9196	4.15888	5.14726	8.11283
2107	0	0	1	0	0	4	4	4	3	10.9196	4.29046	5.14726	8.11283
2110	1	0	3	0	1	4	5	5	5	10.1267	3.21888	5.95966	9.96359
2111	1	0	2	1	1	4	4	5	4	10.9196	3.17805	5.14726	8.11283
2113	0	0	5	0	1	1	5	5	5	10.9196	3.4012	5.14726	8.11283
2114	1	0	3	0	0	5	5	5	4	10.9196	3.93183	5.14726	8.11283
2115	0	0	0	0	0	4	3	3	3	10.9196	3.91202	5.14726	8.11283
2116	1	0	2	0	0	2	5	1	5	10.9196	3.2581	5.14726	8.11283
2117	0	0	3	0	1	4	4	4	3	10.9196	3.91202	5.14726	8.11283
2119	1	0	3	0	1	4	5	5	5	10.9196	4.29046	5.14726	8.11283
2121	1	0	2	0	0	3	3	5	5	10.9196	3.33221	5.14726	8.11283
2122	0	0	1	0	1	2	5	5	2	10.9196	3.7612	5.14726	8.11283
2123	0	0	0	0	0	2	5	5	3	10.9196	3.89182	5.14726	8.11283
2125	0	1	1	3	0	5	5	5	1	10.9196	4.38203	5.14726	8.11283
2128	0	0	3	0	1	5	3	4	1	10.9196	4.11087	5.14726	8.11283
2129	0	0	2	0	0	2	5	5	1	10.9196	3.91202	5.14726	8.11283
2130	0	0	2	0	1	4	3	4	1	10.9196	3.80666	5.14726	8.11283
2133	0	0	2	0	1	4	4	4	3	10.9196	3.17805	5.14726	8.11283
2134	1	0	3	3	1	4	5	5	5	10.9196	3.73767	5.14726	8.11283
2135	0	0	2	0	0	3	5	5	1	10.9196	3.8712	5.14726	8.11283
2137	1	0	3	0	1	5	5	3	1	10.9196	4.00733	5.14726	8.11283
2138	1	0	3	0	0	3	4	5	4	10.9196	3.58352	5.14726	8.11283
2139	0	0	4	0	1	4	4	5	4	10.1267	3.2581	5.95966	9.96359
2140	1	0	2	0	1	4	5	4	4	10.9196	4.07754	5.14726	8.11283
2150	1	0	2	0	1	5	5	5	4	10.9196	3.91202	5.14726	8.11283
2154	0	0	1	0	1	5	5	5	4	10.1267	4.06044	5.95966	9.96359
2155	0	0	3	0	1	5	4	4	4	10.1267	3.58352	5.95966	9.96359
2156	1	0	2	3	1	5	5	5	5	10.9196	4.15888	5.14726	8.11283
2157	1	0	4	3	1	4	4	3	3	10.1267	4.12713	5.95966	9.96359
2158	1	0	3	0	0	4	4	5	3	10.9196	4.09434	5.14726	8.11283
2159	0	0	2	0	1	2	3	3	3	10.9196	3.85015	5.14726	8.11283
2160	0	0	2	0	1	4	5	5	4	10.1267	3.61092	5.95966	9.96359
2161	1	1	3	0	0	2	4	3	4	10.9196	3.58352	5.14726	8.11283
2162	0	0	0	2	0	4	4	4	4	10.9196	4.11087	5.14726	8.11283
2164	1	0	2	0	1	5	4	4	4	10.9196	3.61092	5.14726	8.11283
2165	0	0	4	0	1	2	5	5	4	10.9196	3.43399	5.14726	8.11283
2167	1	0	3	0	1	4	4	5	4	10.1267	3.7612	5.95966	9.96359
2168	1	0	1	3	0	4	5	5	4	10.9196	4.2485	5.14726	8.11283
2171	0	0	3	1	0	4	5	5	5	10.9196	2.89037	5.14726	8.11283
2172	1	0	2	0	1	3	2	3	1	10.9196	3.7612	5.14726	8.11283
2174	0	0	2	0	1	2	1	5	1	10.1267	3.97029	5.95966	9.96359
2175	0	0	2	0	0	2	4	5	4	10.9196	3.49651	5.14726	8.11283
2177	1	0	3	0	1	2	2	2	1	10.1267	3.21888	5.95966	9.96359
2180	0	0	2	0	1	4	4	4	4	10.1267	3.85015	5.95966	9.96359
2181	0	0	0	0	0	4	5	4	4	10.9196	4.06044	5.14726	8.11283
2183	0	0	0	0	1	4	4	5	2	10.1267	3.89182	5.95966	9.96359
2186	1	0	2	0	1	4	4	2	4	10.1267	3.66356	5.95966	9.96359
2187	0	0	2	0	0	4	4	4	1	10.9196	4.04305	5.14726	8.11283
2190	0	0	0	0	0	3	4	3	1	10.9196	3.98898	5.14726	8.11283
2191	0	0	3	0	0	4	4	5	5	10.9196	4.02535	5.14726	8.11283
2193	0	0	2	0	1	2	4	3	2	10.9196	4.15888	5.14726	8.11283
2195	1	0	3	0	1	2	2	4	2	10.9196	4.00733	5.14726	8.11283
2197	1	0	2	0	1	2	1	5	4	10.1267	3.3673	5.95966	9.96359
2198	1	0	2	0	1	4	4	4	3	10.9196	4.27667	5.14726	8.11283
2199	1	0	2	0	1	4	4	5	3	10.1267	3.97029	5.95966	9.96359
2201	0	0	5	0	1	2	4	4	4	10.9196	3.3673	5.14726	8.11283
2205	0	0	3	0	1	4	5	5	5	10.9196	3.97029	5.14726	8.11283
2206	1	0	2	3	0	5	3	3	3	10.9196	4.06044	5.14726	8.11283
2207	0	0	3	0	1	4	4	4	1	10.9196	4.12713	5.14726	8.11283
2208	0	0	5	0	1	4	5	5	4	10.1267	3.55535	5.95966	9.96359
2209	1	0	3	3	1	5	4	4	4	10.1267	3.58352	5.95966	9.96359
2210	0	0	1	0	0	4	5	5	4	10.9196	3.82864	5.14726	8.11283
2215	0	0	3	0	1	4	4	4	3	10.9196	3.43399	5.14726	8.11283
2216	0	0	0	0	0	2	4	4	1	10.9196	4.02535	5.14726	8.11283
2217	1	0	2	0	0	2	5	5	2	10.9196	3.8712	5.14726	8.11283
2219	1	0	2	0	1	4	5	5	3	10.1267	4.02535	5.95966	9.96359
2221	1	0	2	0	0	4	4	4	4	10.9196	3.82864	5.14726	8.11283
2222	1	0	1	0	1	5	5	5	5	10.1267	3.95124	5.95966	9.96359
2223	1	0	1	0	0	2	5	5	5	10.9196	3.21888	5.14726	8.11283
2224	0	0	1	0	1	4	3	4	2	10.1267	3.8712	5.95966	9.96359
2225	1	0	2	0	1	5	4	4	3	10.1267	4.12713	5.95966	9.96359
2229	1	0	3	3	1	4	4	4	4	10.1267	3.61092	5.95966	9.96359
2230	1	0	5	3	1	5	5	5	5	10.1267	3.80666	5.95966	9.96359
2232	0	0	2	0	1	4	4	4	3	10.9196	3.73767	5.14726	8.11283
2233	0	0	4	0	1	3	3	4	3	10.9196	3.61092	5.14726	8.11283
2237	0	0	0	0	1	3	5	5	1	10.1267	4.45435	5.95966	9.96359
2239	0	0	3	0	1	2	2	3	4	10.1267	3.55535	5.95966	9.96359
2240	1	0	1	0	1	2	5	5	4	10.9196	3.49651	5.14726	8.11283
2241	0	0	3	0	1	4	4	5	5	10.1267	3.63759	5.95966	9.96359
2242	1	0	5	1	1	2	3	3	3	10.9196	3.09104	5.14726	8.11283
2243	1	0	1	0	0	4	4	4	1	10.9196	4.14314	5.14726	8.11283
2248	0	0	1	0	1	4	4	5	1	10.1267	4.15888	5.95966	9.96359
2249	0	0	1	0	1	5	5	5	3	10.9196	4.26268	5.14726	8.11283
2252	0	0	3	0	1	2	5	5	3	10.1267	3.29584	5.95966	9.96359
2253	1	0	3	3	1	4	3	4	4	10.9196	3.73767	5.14726	8.11283
2255	0	0	1	0	0	2	3	3	3	10.9196	3.61092	5.14726	8.11283
2256	0	0	2	0	0	4	5	5	4	10.9196	3.3673	5.14726	8.11283
2257	0	0	3	0	1	4	4	5	4	10.1267	3.52636	5.95966	9.96359
2258	0	0	2	0	0	4	5	5	4	10.9196	3.17805	5.14726	8.11283
2259	0	0	2	0	0	2	4	3	3	10.9196	3.2581	5.14726	8.11283
2261	0	0	3	1	1	2	4	5	4	10.1267	3.13549	5.95966	9.96359
2266	0	0	0	0	1	4	5	5	1	10.1267	3.95124	5.95966	9.96359
2267	1	0	2	0	1	5	5	4	1	10.9196	4.20469	5.14726	8.11283
2268	0	0	2	0	1	4	5	2	1	10.1267	3.89182	5.95966	9.96359
2269	0	0	4	0	1	4	4	5	5	10.1267	3.21888	5.95966	9.96359
2270	1	0	4	0	1	4	5	4	5	10.1267	3.66356	5.95966	9.96359
2271	1	0	5	0	1	4	4	5	5	10.9196	3.29584	5.14726	8.11283
2272	0	0	2	0	1	4	4	5	1	10.1267	3.85015	5.95966	9.96359
2273	0	0	2	0	1	2	3	3	3	10.1267	3.7612	5.95966	9.96359
2275	0	0	1	0	1	4	5	5	4	10.9196	4.23411	5.14726	8.11283
2278	0	0	3	0	1	2	5	5	4	10.9196	3.97029	5.14726	8.11283
2282	0	0	1	0	0	4	4	5	3	10.9196	3.71357	5.14726	8.11283
2284	0	0	2	0	0	3	2	4	3	10.9196	4.04305	5.14726	8.11283
2285	0	0	0	0	1	4	3	3	1	10.9196	3.68888	5.14726	8.11283
2287	1	0	2	3	0	4	4	5	3	10.9196	4.23411	5.14726	8.11283
2288	1	0	2	1	0	4	4	4	3	10.9196	3.09104	5.14726	8.11283
2289	0	0	1	0	0	4	5	3	3	10.9196	3.66356	5.14726	8.11283
2290	1	0	2	0	1	4	5	5	5	10.9196	4.00733	5.14726	8.11283
2294	0	0	3	3	1	4	3	4	4	10.9196	3.55535	5.14726	8.11283
2296	0	0	0	0	1	4	4	4	1	10.9196	4.18966	5.14726	8.11283
2298	0	0	0	0	0	2	4	5	3	10.9196	4.18966	5.14726	8.11283
2299	0	0	2	0	0	4	2	5	1	10.9196	3.49651	5.14726	8.11283
2300	1	0	1	0	0	4	4	4	4	10.9196	3.17805	5.14726	8.11283
2301	0	0	1	0	1	4	4	4	4	10.9196	3.63759	5.14726	8.11283
2303	0	0	3	0	1	4	4	5	4	10.1267	3.91202	5.95966	9.96359
2304	0	0	1	0	0	4	5	5	5	10.9196	4.26268	5.14726	8.11283
2305	1	0	2	0	1	4	3	4	3	10.1267	3.78419	5.95966	9.96359
2306	1	1	1	0	1	4	5	5	1	10.1267	4.14314	5.95966	9.96359
2308	1	0	3	0	0	3	4	5	4	10.9196	3.98898	5.14726	8.11283
2309	0	0	4	1	1	2	5	5	5	10.1267	3.09104	5.95966	9.96359
2310	0	0	0	0	1	4	5	4	1	10.1267	4.43082	5.95966	9.96359
2312	0	0	1	0	1	2	5	4	3	10.9196	4.11087	5.14726	8.11283
2316	0	0	0	0	1	3	4	4	3	10.1267	4.04305	5.95966	9.96359
2317	1	0	4	0	1	2	5	4	3	10.1267	3.2581	5.95966	9.96359
2318	0	0	2	0	1	2	4	3	2	10.1267	3.58352	5.95966	9.96359
2320	0	0	1	0	1	4	4	4	4	10.1267	4.30406	5.95966	9.96359
2321	1	0	2	0	1	4	5	5	5	10.9196	4.2485	5.14726	8.11283
2322	0	0	4	0	1	4	4	4	4	10.1267	3.2581	5.95966	9.96359
2323	0	0	2	0	1	2	5	5	4	10.9196	3.71357	5.14726	8.11283
2325	0	0	4	1	1	4	5	3	4	10.9196	2.99573	5.14726	8.11283
2327	0	0	4	0	0	4	4	5	5	10.9196	3.66356	5.14726	8.11283
2328	1	0	3	1	1	4	4	5	4	10.1267	2.99573	5.95966	9.96359
2329	0	0	2	0	0	4	3	5	3	10.9196	3.29584	5.14726	8.11283
2330	0	0	1	0	1	5	5	5	5	10.9196	4.11087	5.14726	8.11283
2332	0	0	3	0	0	3	4	5	4	10.9196	3.97029	5.14726	8.11283
2333	0	0	2	0	1	2	5	5	5	10.9196	3.78419	5.14726	8.11283
2337	1	0	2	0	1	3	4	4	4	10.9196	3.29584	5.14726	8.11283
2340	0	0	4	3	1	4	4	4	4	10.9196	3.21888	5.14726	8.11283
2341	1	0	5	0	1	4	4	5	4	10.1267	3.73767	5.95966	9.96359
2342	1	0	1	0	1	2	5	3	5	10.9196	4.12713	5.14726	8.11283
2343	1	0	2	3	0	4	3	3	3	10.9196	4.31749	5.14726	8.11283
2346	0	1	3	0	1	4	4	5	4	10.1267	3.52636	5.95966	9.96359
2347	0	0	3	0	1	4	4	5	5	10.1267	3.4012	5.95966	9.96359
2352	0	0	0	0	0	3	4	4	1	10.9196	4.30406	5.14726	8.11283
2354	1	0	2	0	1	1	5	3	4	10.9196	3.80666	5.14726	8.11283
2358	1	1	4	0	1	2	2	5	2	10.9196	3.4012	5.14726	8.11283
2360	1	0	3	0	1	5	5	5	3	10.9196	3.52636	5.14726	8.11283
2361	0	0	1	0	1	5	3	5	3	10.9196	4.20469	5.14726	8.11283
2362	0	0	0	0	1	3	4	4	2	10.1267	4.02535	5.95966	9.96359
2365	0	0	0	0	1	2	2	3	1	10.1267	4.21951	5.95966	9.96359
2366	0	0	1	0	0	4	4	4	4	10.9196	4.35671	5.14726	8.11283
2367	0	0	3	0	1	4	5	5	5	10.1267	3.71357	5.95966	9.96359
2368	0	0	2	0	0	4	5	4	4	10.9196	3.97029	5.14726	8.11283
2369	0	0	1	0	1	4	5	5	3	10.1267	3.97029	5.95966	9.96359
2371	1	0	2	0	1	2	3	5	3	10.1267	3.09104	5.95966	9.96359
2372	1	0	2	0	1	5	5	5	5	10.1267	4.07754	5.95966	9.96359
2373	0	0	2	3	1	1	5	5	5	10.9196	3.8712	5.14726	8.11283
2374	1	0	2	0	0	4	4	4	3	10.9196	3.82864	5.14726	8.11283
2375	0	0	2	0	0	2	4	4	4	10.9196	3.46574	5.14726	8.11283
2376	1	0	2	0	1	4	4	3	3	10.9196	3.95124	5.14726	8.11283
2379	1	0	2	3	1	4	4	4	4	10.9196	4.35671	5.14726	8.11283
2380	0	0	2	0	1	2	4	3	3	10.1267	3.89182	5.95966	9.96359
2381	0	0	1	0	1	4	5	5	3	10.1267	3.91202	5.95966	9.96359
2382	0	0	2	0	0	4	3	5	3	10.9196	3.2581	5.14726	8.11283
2383	0	0	1	0	0	4	5	5	5	10.9196	3.7612	5.14726	8.11283
2385	0	0	0	0	0	4	5	5	4	10.9196	4.39445	5.14726	8.11283
2387	1	0	2	0	1	4	4	4	4	10.9196	4.15888	5.14726	8.11283
2395	0	0	2	0	0	5	4	5	5	10.9196	3.7612	5.14726	8.11283
2398	0	0	1	0	0	4	5	5	5	10.9196	3.21888	5.14726	8.11283
2400	0	0	3	0	1	3	4	4	4	10.1267	3.7612	5.95966	9.96359
2403	0	0	0	0	1	5	4	5	1	10.1267	4.18966	5.95966	9.96359
2405	1	0	3	0	0	4	3	3	3	10.9196	3.91202	5.14726	8.11283
2406	0	1	3	0	1	5	4	5	4	10.1267	4.07754	5.95966	9.96359
2407	1	0	1	0	1	4	5	5	4	10.1267	4.15888	5.95966	9.96359
2408	1	0	3	0	1	4	4	4	4	10.1267	3.91202	5.95966	9.96359
2409	1	0	5	3	1	5	1	1	1	10.1267	3.61092	5.95966	9.96359
2411	0	0	3	3	1	4	3	5	4	10.1267	4.06044	5.95966	9.96359
2412	0	0	4	0	1	4	5	5	5	10.1267	3.80666	5.95966	9.96359
2413	1	0	3	3	1	4	4	5	4	10.1267	3.61092	5.95966	9.96359
2415	0	0	0	0	0	4	5	4	3	10.9196	4.31749	5.14726	8.11283
2417	0	0	3	0	0	2	5	5	3	10.9196	3.89182	5.14726	8.11283
2418	0	1	2	0	1	4	4	5	4	10.1267	3.43399	5.95966	9.96359
2420	0	0	2	0	1	2	5	2	2	10.9196	4.00733	5.14726	8.11283
2421	0	0	1	0	0	4	4	4	1	10.9196	3.97029	5.14726	8.11283
2422	0	0	0	0	1	2	4	4	1	10.1267	3.95124	5.95966	9.96359
2423	1	0	3	0	1	4	5	3	5	10.9196	4.11087	5.14726	8.11283
2428	0	0	2	0	1	1	3	5	2	10.1267	3.58352	5.95966	9.96359
2429	1	0	2	0	1	4	4	4	4	10.9196	4.06044	5.14726	8.11283
2430	0	0	2	0	1	2	5	5	4	10.9196	4.00733	5.14726	8.11283
2431	1	0	1	0	0	3	3	3	3	10.9196	3.66356	5.14726	8.11283
2433	0	0	2	0	1	4	5	5	5	10.9196	3.49651	5.14726	8.11283
2434	0	0	0	0	0	4	4	4	1	10.9196	4.11087	5.14726	8.11283
2436	0	0	2	0	1	4	4	5	4	10.9196	3.89182	5.14726	8.11283
2438	0	0	4	0	1	4	3	5	4	10.9196	3.3673	5.14726	8.11283
2439	0	0	1	0	1	1	5	5	5	10.9196	3.8712	5.14726	8.11283
2440	0	0	1	0	1	4	4	4	3	10.9196	4.06044	5.14726	8.11283
2441	1	0	2	0	1	2	5	4	4	10.1267	3.58352	5.95966	9.96359
2442	1	0	4	0	1	4	5	5	4	10.9196	3.95124	5.14726	8.11283
2444	1	0	1	0	0	4	4	1	1	10.9196	4.2485	5.14726	8.11283
2445	0	0	2	0	1	3	5	5	3	10.9196	3.33221	5.14726	8.11283
2446	1	0	4	0	1	4	4	4	4	10.9196	3.2581	5.14726	8.11283
2447	0	0	1	0	1	4	5	5	4	10.1267	3.97029	5.95966	9.96359
2448	0	0	2	0	1	2	5	5	1	10.9196	3.46574	5.14726	8.11283
2449	0	0	3	0	0	4	5	5	5	10.9196	3.7612	5.14726	8.11283
2450	0	0	1	0	1	5	4	4	4	10.1267	4.33073	5.95966	9.96359
2451	0	0	0	0	1	2	3	5	1	10.1267	3.95124	5.95966	9.96359
2452	0	0	5	3	1	5	5	5	5	10.1267	3.61092	5.95966	9.96359
2454	0	0	1	0	1	2	1	5	1	10.9196	3.55535	5.14726	8.11283
2455	1	0	1	0	0	4	3	5	3	10.9196	4.17439	5.14726	8.11283
2457	1	0	1	3	1	2	3	1	2	10.9196	4.35671	5.14726	8.11283
2458	0	0	2	0	0	4	5	5	5	10.9196	3.46574	5.14726	8.11283
2459	0	0	0	0	0	1	1	1	1	10.9196	4.18966	5.14726	8.11283
2460	1	0	2	0	1	4	4	4	4	10.9196	4.00733	5.14726	8.11283
2461	0	0	1	0	1	3	4	5	4	10.1267	3.89182	5.95966	9.96359
2462	0	0	1	0	0	4	4	4	1	10.9196	4.07754	5.14726	8.11283
2463	1	0	1	0	1	4	1	3	2	10.1267	4.06044	5.95966	9.96359
2464	0	0	1	0	1	4	4	4	3	10.1267	3.66356	5.95966	9.96359
2465	1	0	1	0	1	3	5	4	5	10.9196	3.13549	5.14726	8.11283
2467	1	1	2	0	0	1	5	5	4	10.9196	3.43399	5.14726	8.11283
2468	0	0	1	0	1	4	5	3	2	10.9196	3.78419	5.14726	8.11283
2470	1	0	2	3	0	5	5	4	5	10.9196	4.17439	5.14726	8.11283
2471	0	0	0	0	1	5	4	5	1	10.9196	4.14314	5.14726	8.11283
2474	0	0	1	0	0	3	5	5	1	10.9196	3.8712	5.14726	8.11283
2477	1	0	0	0	0	2	5	5	1	10.9196	3.78419	5.14726	8.11283
2478	0	0	2	0	1	4	4	4	1	10.9196	3.91202	5.14726	8.11283
2480	1	0	2	0	1	3	4	5	5	10.9196	3.58352	5.14726	8.11283
2481	1	0	2	0	1	4	4	5	4	10.9196	3.89182	5.14726	8.11283
2482	0	0	2	2	1	3	5	5	4	10.9196	4.12713	5.14726	8.11283
2483	1	0	2	0	1	4	4	4	1	10.9196	4.00733	5.14726	8.11283
2484	0	0	2	0	1	2	5	4	2	10.9196	4.17439	5.14726	8.11283
2485	1	0	2	0	1	4	2	5	2	10.9196	4.2485	5.14726	8.11283
2486	0	0	3	0	1	2	3	3	3	10.9196	4.14314	5.14726	8.11283
2487	0	0	2	0	0	4	5	4	4	10.9196	3.3673	5.14726	8.11283
2488	1	0	5	3	1	4	4	5	5	9.86037	3.66356	6.71097	9.94415
2489	1	1	1	0	0	2	5	5	5	9.86037	3.89182	6.71097	9.94415
2490	0	0	1	0	0	4	3	4	1	10.1267	4.12713	5.95966	9.96359
2491	1	0	3	3	0	2	4	4	4	9.86037	4.12713	6.71097	9.94415
2493	0	0	2	0	1	2	4	5	4	9.86037	3.73767	6.71097	9.94415
2495	0	0	5	0	0	4	5	5	4	10.1267	3.55535	5.95966	9.96359
2497	1	0	2	0	1	4	3	4	3	9.86037	3.80666	6.71097	9.94415
2501	0	0	5	0	0	4	3	4	4	10.1267	3.55535	5.95966	9.96359
2502	1	0	3	0	0	4	4	4	4	10.1267	3.33221	5.95966	9.96359
2504	0	0	1	0	0	4	5	5	4	9.86037	4.07754	6.71097	9.94415
2505	0	0	5	0	0	5	5	5	5	10.1267	3.04452	5.95966	9.96359
2506	1	0	5	1	1	3	3	3	3	9.86037	3.04452	6.71097	9.94415
2507	0	0	1	0	0	5	5	5	4	9.86037	4.14314	6.71097	9.94415
2508	1	0	3	1	0	4	5	5	3	9.86037	3.33221	6.71097	9.94415
2510	1	0	2	0	1	4	5	5	4	9.86037	3.13549	6.71097	9.94415
2513	0	0	2	0	0	2	3	5	2	10.1267	4.06044	5.95966	9.96359
2514	0	0	4	1	0	4	4	5	4	9.86037	3.43399	6.71097	9.94415
2515	0	0	3	3	1	2	3	3	3	9.86037	4.15888	6.71097	9.94415
2516	1	0	6	1	0	4	4	5	5	9.86037	3.29584	6.71097	9.94415
2517	1	0	5	3	0	2	4	4	4	10.1267	3.7612	5.95966	9.96359
2518	1	0	2	0	0	4	4	4	4	10.1267	3.09104	5.95966	9.96359
2519	1	0	5	1	0	5	5	5	5	9.86037	3.43399	6.71097	9.94415
2520	0	0	5	1	0	4	4	5	4	9.86037	3.04452	6.71097	9.94415
2522	0	0	3	0	0	4	2	3	2	10.1267	3.71357	5.95966	9.96359
2524	0	0	1	0	1	2	3	3	3	9.86037	4.23411	6.71097	9.94415
2527	1	0	1	3	0	3	5	5	4	9.86037	4.20469	6.71097	9.94415
2528	1	0	3	0	1	4	4	5	4	9.86037	4.09434	6.71097	9.94415
2529	0	0	5	1	0	4	5	5	4	9.86037	2.89037	6.71097	9.94415
2530	1	1	2	0	1	4	5	5	5	9.86037	4.02535	6.71097	9.94415
2531	1	0	3	0	0	2	3	5	4	9.86037	3.17805	6.71097	9.94415
2536	0	0	4	1	0	4	5	5	5	9.86037	3.4012	6.71097	9.94415
2537	1	0	3	0	1	4	4	4	3	9.86037	3.98898	6.71097	9.94415
2538	1	0	2	1	0	4	5	5	5	9.86037	3.7612	6.71097	9.94415
2540	0	0	4	0	0	3	4	4	3	10.1267	3.09104	5.95966	9.96359
2542	1	0	1	0	0	4	5	5	4	9.86037	4.2485	6.71097	9.94415
2544	1	0	3	0	0	3	1	1	1	10.1267	4.04305	5.95966	9.96359
2546	1	0	1	0	1	3	3	4	3	9.86037	4.38203	6.71097	9.94415
2548	1	0	2	0	0	4	4	4	3	10.1267	4.31749	5.95966	9.96359
2551	1	0	2	0	0	4	5	5	5	9.86037	3.93183	6.71097	9.94415
2552	1	0	1	0	1	4	4	5	4	9.86037	4.23411	6.71097	9.94415
2553	1	0	4	0	0	4	5	5	5	9.86037	3.82864	6.71097	9.94415
2555	1	0	2	0	0	2	2	3	3	10.1267	3.8712	5.95966	9.96359
2556	0	0	2	0	0	4	4	4	4	10.1267	3.17805	5.95966	9.96359
2557	0	0	1	0	0	4	4	4	3	10.1267	3.71357	5.95966	9.96359
2558	0	0	4	0	0	2	4	5	4	9.86037	4.11087	6.71097	9.94415
2559	1	0	5	1	0	4	5	5	4	9.86037	3.09104	6.71097	9.94415
2560	0	0	2	0	0	3	2	3	3	10.1267	2.94444	5.95966	9.96359
2561	0	0	3	0	1	3	4	5	3	9.86037	3.95124	6.71097	9.94415
2562	1	0	1	0	0	3	5	4	3	10.1267	3.3673	5.95966	9.96359
2563	0	0	2	0	1	4	3	4	3	9.86037	4.17439	6.71097	9.94415
2564	1	0	2	0	0	2	4	5	4	9.86037	3.73767	6.71097	9.94415
2565	0	0	1	0	1	4	2	4	4	9.86037	4.12713	6.71097	9.94415
2566	0	0	2	0	0	2	4	4	4	9.86037	3.52636	6.71097	9.94415
2567	1	0	5	0	0	3	4	3	4	10.1267	3.4012	5.95966	9.96359
2568	1	0	2	0	0	4	5	5	5	9.86037	3.3673	6.71097	9.94415
2569	1	0	4	0	1	4	5	5	4	9.86037	4.31749	6.71097	9.94415
2571	0	0	2	0	0	3	4	5	4	10.1267	4.31749	5.95966	9.96359
2572	1	0	2	0	1	4	3	3	3	9.86037	3.98898	6.71097	9.94415
2573	0	0	3	1	0	2	5	5	4	9.86037	3.4012	6.71097	9.94415
2575	0	0	2	0	1	2	3	3	4	9.86037	3.52636	6.71097	9.94415
2576	0	0	2	0	0	4	4	5	4	9.86037	3.8712	6.71097	9.94415
2577	0	0	1	0	0	4	5	5	5	9.86037	3.95124	6.71097	9.94415
2578	1	0	5	0	1	4	5	5	5	9.86037	3.21888	6.71097	9.94415
2579	1	0	2	0	0	4	1	3	4	10.1267	4.21951	5.95966	9.96359
2580	0	0	1	0	0	4	5	5	4	9.86037	3.7612	6.71097	9.94415
2581	1	0	2	0	0	1	4	4	3	9.86037	3.4012	6.71097	9.94415
2582	1	0	6	0	0	3	4	5	4	10.1267	3.4012	5.95966	9.96359
2583	0	0	1	0	0	4	5	5	5	9.86037	3.68888	6.71097	9.94415
2584	0	0	1	0	0	2	5	5	5	9.86037	4.12713	6.71097	9.94415
2585	1	0	3	3	0	5	5	3	2	10.1267	3.63759	5.95966	9.96359
2586	1	0	3	0	0	4	5	5	5	9.86037	3.98898	6.71097	9.94415
2589	1	0	2	0	0	3	5	5	5	9.86037	4.21951	6.71097	9.94415
2594	1	0	2	0	1	4	4	3	3	9.86037	3.58352	6.71097	9.94415
2595	0	0	0	0	1	3	3	4	1	9.86037	4.15888	6.71097	9.94415
2596	1	0	3	3	0	4	4	5	4	10.1267	3.61092	5.95966	9.96359
2597	0	0	2	0	0	2	2	5	4	10.1267	3.91202	5.95966	9.96359
2598	0	0	2	0	0	4	4	5	4	9.86037	3.95124	6.71097	9.94415
2602	0	0	5	1	1	2	4	5	4	9.86037	3.09104	6.71097	9.94415
2603	1	0	5	3	1	3	4	5	4	9.86037	3.73767	6.71097	9.94415
2605	0	0	0	0	0	4	3	3	1	10.1267	3.89182	5.95966	9.96359
2607	1	0	3	0	0	4	4	5	4	10.1267	3.89182	5.95966	9.96359
2608	1	0	3	0	0	3	4	4	3	10.1267	3.21888	5.95966	9.96359
2609	1	0	4	3	1	4	3	4	4	9.86037	3.78419	6.71097	9.94415
2611	0	0	1	0	0	5	3	4	3	10.1267	4.3438	5.95966	9.96359
2612	1	0	2	0	1	2	4	4	3	9.86037	3.2581	6.71097	9.94415
2614	0	0	3	0	0	2	5	3	4	10.1267	3.97029	5.95966	9.96359
2615	0	0	4	0	1	2	3	3	3	9.86037	3.52636	6.71097	9.94415
2616	0	0	0	0	0	2	3	3	1	10.1267	4.09434	5.95966	9.96359
2618	1	0	2	0	1	2	4	4	2	9.86037	3.97029	6.71097	9.94415
2619	0	0	3	0	0	2	4	3	4	10.1267	3.82864	5.95966	9.96359
2620	0	0	2	0	0	1	5	5	4	9.86037	3.43399	6.71097	9.94415
2622	0	0	2	0	0	4	5	5	5	9.86037	3.49651	6.71097	9.94415
2623	1	0	3	3	1	5	5	5	5	9.86037	3.91202	6.71097	9.94415
2624	1	0	2	0	0	1	3	5	4	9.86037	4.04305	6.71097	9.94415
2625	1	0	3	3	0	4	3	3	3	10.1267	4.17439	5.95966	9.96359
2626	0	0	4	1	0	2	3	5	5	9.86037	3.55535	6.71097	9.94415
2627	1	0	2	0	0	4	4	4	2	10.1267	4.18966	5.95966	9.96359
2628	1	0	1	0	0	4	2	5	3	9.86037	4.17439	6.71097	9.94415
2630	0	0	6	3	0	4	4	4	4	10.1267	3.2581	5.95966	9.96359
2631	0	0	2	0	1	4	4	4	4	9.86037	3.93183	6.71097	9.94415
2632	1	0	2	0	1	1	3	3	3	9.86037	3.7612	6.71097	9.94415
2634	0	0	3	0	0	4	5	5	5	9.86037	3.49651	6.71097	9.94415
2636	1	0	4	3	1	4	4	5	4	9.86037	3.89182	6.71097	9.94415
2638	1	0	2	0	0	4	4	4	4	9.86037	3.21888	6.71097	9.94415
2639	1	0	5	1	0	3	5	5	5	9.86037	3.13549	6.71097	9.94415
2640	0	0	2	0	0	2	4	4	4	10.1267	3.80666	5.95966	9.96359
2641	0	0	6	3	0	3	3	4	4	10.1267	3.49651	5.95966	9.96359
2642	1	0	3	1	1	2	3	4	3	9.86037	2.89037	6.71097	9.94415
2643	1	0	1	0	0	4	3	3	3	10.1267	4.06044	5.95966	9.96359
2644	1	1	4	0	0	4	5	5	5	9.86037	3.8712	6.71097	9.94415
2645	0	0	3	0	1	4	4	5	4	9.86037	3.80666	6.71097	9.94415
2646	1	0	0	0	0	1	2	4	4	10.1267	3.55535	5.95966	9.96359
2647	0	0	2	0	0	4	5	5	5	9.86037	3.71357	6.71097	9.94415
2648	1	0	2	3	0	4	5	5	5	9.86037	4.14314	6.71097	9.94415
2649	0	0	4	1	0	4	3	5	4	9.86037	3.29584	6.71097	9.94415
2650	0	0	4	0	1	4	3	5	5	9.86037	3.63759	6.71097	9.94415
2651	1	0	4	3	1	4	4	5	4	9.86037	3.80666	6.71097	9.94415
2653	0	0	5	0	0	2	4	4	4	10.1267	3.43399	5.95966	9.96359
2655	0	0	1	0	0	4	4	4	1	10.1267	4.12713	5.95966	9.96359
2657	0	0	2	0	0	1	3	5	5	10.1267	3.66356	5.95966	9.96359
2658	0	0	2	0	0	4	4	2	2	10.1267	3.66356	5.95966	9.96359
2660	0	0	2	0	1	4	4	3	2	9.86037	3.63759	6.71097	9.94415
2661	1	0	1	0	0	3	4	4	3	10.1267	4.11087	5.95966	9.96359
2662	1	0	5	2	0	4	5	5	5	9.86037	3.17805	6.71097	9.94415
2663	1	0	0	0	0	4	5	5	4	9.86037	4.18966	6.71097	9.94415
2664	0	0	4	0	0	4	5	5	5	9.86037	4.09434	6.71097	9.94415
2665	1	1	2	0	0	4	5	5	3	10.1267	4.06044	5.95966	9.96359
2668	0	0	2	0	0	2	4	4	4	10.1267	3.55535	5.95966	9.96359
2670	0	0	3	0	0	4	5	5	5	9.86037	3.29584	6.71097	9.94415
2672	1	0	4	0	0	4	5	3	5	10.1267	3.73767	5.95966	9.96359
2673	1	0	1	0	0	4	4	4	5	10.1267	4.33073	5.95966	9.96359
2674	1	0	4	1	0	3	1	3	5	9.86037	3.13549	6.71097	9.94415
2675	0	0	1	0	0	1	5	5	4	9.86037	4.04305	6.71097	9.94415
2677	1	0	1	0	0	4	4	3	4	10.1267	3.85015	5.95966	9.96359
2678	0	0	4	0	1	4	3	5	4	9.86037	4.17439	6.71097	9.94415
2679	1	0	4	0	0	4	3	4	4	10.1267	3.13549	5.95966	9.96359
2680	0	0	4	1	0	4	3	4	4	9.86037	3.2581	6.71097	9.94415
2681	0	0	3	0	0	3	3	3	3	9.86037	3.17805	6.71097	9.94415
2683	0	0	2	0	1	4	4	5	4	9.86037	4.2485	6.71097	9.94415
2686	0	0	2	0	0	4	5	5	4	10.1267	3.8712	5.95966	9.96359
2687	0	0	0	0	0	2	5	5	5	9.86037	3.95124	6.71097	9.94415
2688	0	0	1	0	0	3	3	4	2	10.1267	4.02535	5.95966	9.96359
2689	1	0	5	1	0	4	5	5	5	9.86037	3.4012	6.71097	9.94415
2690	1	0	5	0	0	3	4	4	4	10.1267	2.94444	5.95966	9.96359
2692	1	0	2	0	0	4	3	3	3	10.1267	4.21951	5.95966	9.96359
2693	1	0	3	0	1	4	5	5	5	9.86037	4.17439	6.71097	9.94415
2694	0	0	4	0	0	3	4	5	5	9.86037	3.71357	6.71097	9.94415
2698	0	0	0	0	0	4	5	5	1	9.86037	4.40672	6.71097	9.94415
2699	0	0	5	3	0	4	5	5	4	10.1267	3.3673	5.95966	9.96359
2700	0	0	1	0	1	2	3	2	3	9.86037	3.85015	6.71097	9.94415
2701	0	0	3	3	0	2	4	5	4	10.1267	4.06044	5.95966	9.96359
2702	1	0	1	0	1	4	5	4	4	9.86037	3.7612	6.71097	9.94415
2703	0	0	2	0	0	4	2	4	4	10.1267	3.68888	5.95966	9.96359
2705	0	0	2	3	0	4	1	3	3	10.1267	4.26268	5.95966	9.96359
2706	1	0	1	0	0	5	5	5	5	9.86037	4.3438	6.71097	9.94415
2710	0	0	5	1	1	2	4	5	5	9.86037	2.99573	6.71097	9.94415
2711	1	0	5	1	0	4	4	4	5	10.1267	2.99573	5.95966	9.96359
2712	0	0	3	0	1	4	4	5	5	9.86037	4.23411	6.71097	9.94415
2714	0	1	1	0	0	4	4	4	1	10.1267	4.00733	5.95966	9.96359
2715	0	0	2	0	1	2	4	4	2	9.86037	3.3673	6.71097	9.94415
2716	0	0	2	0	0	4	3	3	3	10.1267	3.91202	5.95966	9.96359
2717	0	0	4	1	0	4	5	5	5	9.86037	3.33221	6.71097	9.94415
2718	0	0	2	0	0	4	4	4	3	10.1267	3.46574	5.95966	9.96359
2719	1	0	5	1	1	2	4	5	4	9.86037	3.09104	6.71097	9.94415
2721	0	1	2	0	0	2	5	5	5	9.86037	3.66356	6.71097	9.94415
2722	1	0	2	0	0	4	1	4	4	10.1267	3.80666	5.95966	9.96359
2723	1	0	5	1	1	4	3	5	4	9.86037	3.09104	6.71097	9.94415
2724	0	0	2	0	0	5	4	5	5	10.1267	4.23411	5.95966	9.96359
2725	0	0	1	0	0	2	4	4	4	10.1267	3.61092	5.95966	9.96359
2726	0	0	0	0	1	2	4	4	1	9.86037	4.27667	6.71097	9.94415
2728	1	0	5	0	1	2	4	5	4	9.86037	3.46574	6.71097	9.94415
2729	0	0	2	0	0	4	5	5	5	9.86037	3.49651	6.71097	9.94415
2731	1	0	1	0	0	4	5	5	4	9.86037	4.09434	6.71097	9.94415
2733	0	0	3	0	1	4	4	5	3	9.86037	3.7612	6.71097	9.94415
2734	0	0	3	1	0	4	4	5	4	9.86037	3.4012	6.71097	9.94415
2735	0	0	1	0	0	4	5	5	5	9.86037	3.82864	6.71097	9.94415
2736	1	0	1	0	0	3	3	5	4	9.86037	4.09434	6.71097	9.94415
2737	1	0	2	0	0	2	4	5	4	10.1267	3.82864	5.95966	9.96359
2738	0	0	2	0	1	4	4	5	4	9.86037	4.27667	6.71097	9.94415
2739	1	0	5	3	0	4	4	4	4	10.1267	4.44265	5.95966	9.96359
2740	0	0	2	0	1	2	4	4	4	9.86037	3.58352	6.71097	9.94415
2742	1	0	2	0	1	4	4	4	4	9.86037	3.55535	6.71097	9.94415
2743	1	0	3	0	0	4	4	5	3	9.86037	2.89037	6.71097	9.94415
2744	1	0	3	3	1	3	4	5	4	9.86037	4.12713	6.71097	9.94415
2745	1	0	2	0	0	2	4	5	5	9.86037	3.29584	6.71097	9.94415
2746	0	0	3	0	0	4	4	4	4	10.1267	3.17805	5.95966	9.96359
2747	1	1	5	0	0	4	4	4	3	10.1267	3.91202	5.95966	9.96359
2748	1	0	3	3	0	2	5	4	5	9.86037	4.07754	6.71097	9.94415
2750	1	0	3	0	1	4	3	3	3	9.86037	3.78419	6.71097	9.94415
2752	0	0	2	0	0	4	2	4	2	10.1267	4.18966	5.95966	9.96359
2753	1	0	1	0	1	2	4	3	3	9.86037	3.63759	6.71097	9.94415
2754	0	0	2	0	1	4	5	4	4	9.86037	3.61092	6.71097	9.94415
2755	1	0	5	0	1	3	4	3	4	9.86037	3.09104	6.71097	9.94415
2756	1	0	3	0	1	3	4	3	3	9.86037	4.17439	6.71097	9.94415
2757	0	0	5	0	0	4	4	4	4	10.1267	3.04452	5.95966	9.96359
2758	0	0	2	0	0	4	4	4	4	10.1267	3.78419	5.95966	9.96359
2761	1	0	4	0	0	4	5	3	4	10.1267	3.43399	5.95966	9.96359
2762	0	0	3	0	0	4	5	5	5	9.86037	3.66356	6.71097	9.94415
2764	0	0	1	0	0	2	3	3	2	10.1267	4.06044	5.95966	9.96359
2766	0	0	2	0	0	5	5	4	1	10.1267	3.80666	5.95966	9.96359
2767	1	0	1	3	0	4	5	5	5	9.86037	4.31749	6.71097	9.94415
2771	0	0	2	0	1	4	3	5	3	9.86037	3.82864	6.71097	9.94415
2772	0	0	0	0	0	2	5	5	5	9.86037	3.95124	6.71097	9.94415
2773	1	0	2	0	1	4	4	4	4	9.86037	3.49651	6.71097	9.94415
2774	1	0	4	1	0	4	4	5	4	9.86037	3.55535	6.71097	9.94415
2777	1	0	2	0	0	4	5	4	4	10.1267	3.49651	5.95966	9.96359
2779	1	0	3	0	1	3	3	3	3	9.86037	3.97029	6.71097	9.94415
2780	1	0	2	0	0	2	1	1	1	10.1267	3.93183	5.95966	9.96359
2781	0	0	2	0	1	3	4	4	4	9.86037	3.98898	6.71097	9.94415
2782	1	0	2	3	0	4	5	5	5	10.1267	4.31749	5.95966	9.96359
2783	0	1	0	0	0	4	4	4	1	10.1267	4.38203	5.95966	9.96359
2784	0	1	0	0	0	4	5	5	5	9.86037	4.17439	6.71097	9.94415
2787	1	0	1	0	0	2	3	3	3	10.1267	4.11087	5.95966	9.96359
2789	1	0	3	0	0	2	4	2	2	10.1267	3.95124	5.95966	9.96359
2790	0	0	3	0	0	4	4	4	4	10.1267	4.20469	5.95966	9.96359
2791	0	0	5	0	1	4	4	3	4	9.86037	3.21888	6.71097	9.94415
2792	1	0	3	0	0	1	1	2	3	10.1267	3.93183	5.95966	9.96359
2793	1	0	3	0	0	4	3	4	4	10.1267	3.21888	5.95966	9.96359
2795	1	0	2	0	0	2	4	5	4	9.86037	3.17805	6.71097	9.94415
2797	0	0	4	0	0	4	2	4	4	10.1267	3.2581	5.95966	9.96359
2799	0	0	5	0	1	4	4	4	4	9.86037	3.55535	6.71097	9.94415
2802	0	0	0	0	1	4	5	3	2	9.86037	4.2485	6.71097	9.94415
2803	0	0	0	0	0	4	4	5	1	9.86037	4.04305	6.71097	9.94415
2804	1	0	2	0	0	4	4	2	2	10.1267	3.78419	5.95966	9.96359
2806	0	0	3	0	1	4	4	5	4	9.86037	3.66356	6.71097	9.94415
2808	0	0	3	0	0	4	3	5	4	9.86037	3.43399	6.71097	9.94415
2809	1	0	3	0	0	4	4	4	4	10.1267	3.78419	5.95966	9.96359
2810	0	0	0	0	0	1	3	3	4	10.1267	3.78419	5.95966	9.96359
2811	1	0	1	0	1	4	5	5	1	9.86037	3.29584	6.71097	9.94415
2812	0	0	3	0	1	2	4	5	4	9.86037	3.2581	6.71097	9.94415
2813	1	0	2	0	1	4	4	4	4	9.86037	3.58352	6.71097	9.94415
2816	0	0	3	0	1	4	4	5	3	9.86037	3.3673	6.71097	9.94415
2817	0	0	2	0	0	4	4	4	4	9.86037	3.43399	6.71097	9.94415
2818	0	0	5	3	0	4	4	4	4	10.1267	4.20469	5.95966	9.96359
2819	0	0	5	3	0	4	4	5	4	10.1267	3.85015	5.95966	9.96359
2821	1	0	4	3	1	2	3	4	2	9.86037	3.93183	6.71097	9.94415
2823	0	0	5	0	1	4	4	4	4	9.86037	3.68888	6.71097	9.94415
2824	1	0	2	0	0	2	3	4	4	9.86037	3.13549	6.71097	9.94415
2826	1	0	3	0	1	2	4	5	3	9.86037	4.06044	6.71097	9.94415
2827	0	0	1	0	1	2	4	5	4	9.86037	3.78419	6.71097	9.94415
2829	0	0	1	0	1	2	3	2	3	9.86037	4.36945	6.71097	9.94415
2830	1	0	3	0	0	4	5	5	5	9.86037	3.55535	6.71097	9.94415
2831	1	0	0	0	0	5	5	5	4	9.86037	3.89182	6.71097	9.94415
2832	1	0	3	1	0	4	5	5	5	9.86037	3.09104	6.71097	9.94415
2834	1	0	3	0	1	5	5	4	3	9.86037	3.43399	6.71097	9.94415
2835	1	0	5	3	1	2	2	3	3	9.86037	3.33221	6.71097	9.94415
2836	1	0	3	1	0	5	5	5	5	9.86037	2.94444	6.71097	9.94415
2838	1	0	2	0	1	4	4	4	4	9.86037	4.00733	6.71097	9.94415
2840	0	0	2	0	1	4	4	1	5	9.86037	3.13549	6.71097	9.94415
2842	1	0	1	0	1	4	4	5	4	9.86037	4.2485	6.71097	9.94415
2843	0	0	1	0	0	5	5	5	5	9.86037	3.97029	6.71097	9.94415
2844	0	0	3	0	1	4	4	5	4	9.86037	3.80666	6.71097	9.94415
2845	1	0	5	3	1	4	4	5	4	9.86037	3.80666	6.71097	9.94415
2846	1	0	5	1	0	4	5	5	5	9.86037	2.99573	6.71097	9.94415
2848	0	0	2	0	1	4	5	5	4	9.86037	4.2485	6.71097	9.94415
2849	0	0	2	0	0	4	5	5	5	9.86037	3.66356	6.71097	9.94415
2850	0	0	1	0	0	5	5	5	5	9.86037	3.17805	6.71097	9.94415
2851	0	1	1	0	1	4	2	3	3	9.86037	4.36945	6.71097	9.94415
2852	0	0	3	1	0	4	5	5	5	9.86037	2.89037	6.71097	9.94415
2854	1	0	3	0	1	2	4	5	3	9.86037	3.91202	6.71097	9.94415
2856	1	0	2	0	0	4	5	5	3	9.86037	3.43399	6.71097	9.94415
2858	1	0	3	0	0	3	4	5	4	9.86037	3.8712	6.71097	9.94415
2859	0	0	2	0	0	5	5	5	5	9.86037	3.89182	6.71097	9.94415
2860	1	0	1	0	0	5	5	5	5	9.86037	3.8712	6.71097	9.94415
2861	0	1	1	0	0	3	5	5	4	9.86037	4.2485	6.71097	9.94415
2862	1	0	3	0	1	2	2	4	2	9.86037	3.52636	6.71097	9.94415
2863	1	0	3	0	1	4	4	5	4	9.86037	4.20469	6.71097	9.94415
2864	1	0	5	0	1	4	4	3	4	9.86037	2.99573	6.71097	9.94415
2865	0	0	1	0	0	3	3	3	3	9.86037	4.02535	6.71097	9.94415
2866	0	0	3	1	1	2	3	3	3	9.86037	2.94444	6.71097	9.94415
2867	0	0	1	0	1	4	4	5	4	9.86037	3.89182	6.71097	9.94415
2868	0	0	0	0	0	4	5	5	5	9.86037	4.18966	6.71097	9.94415
2870	1	0	2	0	0	4	5	5	4	9.86037	3.95124	6.71097	9.94415
2872	1	0	2	3	1	4	1	2	2	9.86037	4.12713	6.71097	9.94415
2873	1	0	2	0	0	5	4	5	5	9.86037	3.98898	6.71097	9.94415
2874	0	0	4	0	1	4	4	3	4	9.86037	3.21888	6.71097	9.94415
2875	0	0	1	0	0	4	3	5	3	9.86037	4.09434	6.71097	9.94415
2876	0	0	2	0	0	4	3	3	3	9.86037	3.85015	6.71097	9.94415
2880	0	0	2	0	1	4	4	4	4	9.86037	3.58352	6.71097	9.94415
2884	0	0	2	0	1	3	3	3	3	9.86037	3.55535	6.71097	9.94415
2886	0	0	1	0	0	4	4	4	2	10.9196	4.14314	5.14726	8.11283
2887	0	0	3	0	0	4	3	4	4	10.9196	3.29584	5.14726	8.11283
2888	0	1	3	0	0	2	4	4	4	10.9196	3.78419	5.14726	8.11283
2891	1	0	1	0	0	4	5	5	2	10.9196	4.44265	5.14726	8.11283
2892	1	0	2	0	0	5	4	4	4	10.9196	3.55535	5.14726	8.11283
2894	0	0	0	0	0	4	4	4	1	10.9196	4.3438	5.14726	8.11283
2895	0	0	2	0	0	4	3	3	1	10.9196	4.07754	5.14726	8.11283
2896	1	0	0	0	0	5	5	4	3	10.9196	4.44265	5.14726	8.11283
2900	0	0	2	0	0	2	4	3	3	10.9196	3.80666	5.14726	8.11283
2907	0	0	1	0	0	2	4	4	2	10.9196	4.06044	5.14726	8.11283
2910	1	0	4	1	0	4	3	2	3	10.9196	3.09104	5.14726	8.11283
2913	0	0	1	0	0	4	5	5	4	10.9196	3.78419	5.14726	8.11283
2914	0	0	2	0	0	4	3	5	3	10.9196	4.02535	5.14726	8.11283
2915	0	0	3	0	0	4	5	5	4	10.9196	3.98898	5.14726	8.11283
2917	0	0	1	0	0	4	2	3	2	10.9196	4.14314	5.14726	8.11283
2918	0	0	1	0	0	5	5	3	4	10.9196	4.00733	5.14726	8.11283
2920	1	0	3	3	0	4	3	4	4	10.9196	3.91202	5.14726	8.11283
2921	0	0	0	0	0	3	4	4	3	10.9196	3.89182	5.14726	8.11283
2923	0	0	4	0	0	2	3	3	5	10.9196	3.89182	5.14726	8.11283
2927	0	1	1	0	0	2	4	4	4	10.9196	4.15888	5.14726	8.11283
2928	0	0	0	0	0	2	4	4	1	10.9196	4.31749	5.14726	8.11283
2929	1	1	3	0	0	2	4	4	4	10.9196	4.06044	5.14726	8.11283
2931	1	0	2	3	0	4	4	5	4	10.9196	4.21951	5.14726	8.11283
2932	0	1	1	0	0	4	4	4	4	10.9196	4.31749	5.14726	8.11283
2933	1	0	3	0	0	4	4	5	5	10.9196	4.44265	5.14726	8.11283
2934	1	0	3	0	0	4	3	4	2	10.9196	4.12713	5.14726	8.11283
2935	0	0	2	0	0	2	4	4	4	10.9196	3.4012	5.14726	8.11283
2936	1	0	2	3	0	4	4	3	3	10.9196	4.14314	5.14726	8.11283
2937	0	0	2	0	0	2	4	4	4	10.9196	3.85015	5.14726	8.11283
2938	1	0	1	0	0	4	4	5	4	10.9196	3.93183	5.14726	8.11283
2940	1	0	3	0	0	4	3	3	5	10.9196	4.12713	5.14726	8.11283
2941	0	0	3	0	0	3	4	5	4	10.9196	3.29584	5.14726	8.11283
2942	1	0	1	0	0	3	4	5	4	10.9196	4.00733	5.14726	8.11283
2943	1	0	0	0	0	4	3	5	1	10.9196	4.3438	5.14726	8.11283
2944	1	0	2	0	0	4	4	4	4	10.9196	3.85015	5.14726	8.11283
2945	0	0	1	0	0	4	4	4	2	10.9196	3.7612	5.14726	8.11283
2946	0	0	1	0	0	4	4	5	3	10.9196	3.85015	5.14726	8.11283
2947	1	0	3	0	0	5	5	4	4	10.9196	3.97029	5.14726	8.11283
2948	1	0	4	3	0	2	4	5	5	10.9196	3.93183	5.14726	8.11283
2949	1	0	1	0	0	4	5	5	4	10.9196	4.15888	5.14726	8.11283
2951	1	0	2	0	0	1	3	5	3	10.9196	4.18966	5.14726	8.11283
2952	1	0	2	0	0	4	4	4	4	10.9196	3.43399	5.14726	8.11283
2953	1	0	3	0	0	4	3	5	4	10.9196	3.97029	5.14726	8.11283
2955	0	0	1	3	0	2	5	4	4	10.9196	4.31749	5.14726	8.11283
2956	0	0	0	0	0	4	4	5	1	10.9196	4.07754	5.14726	8.11283
2957	1	0	2	0	0	1	2	2	2	10.9196	3.66356	5.14726	8.11283
2959	1	0	0	0	0	5	5	5	3	10.9196	4.18966	5.14726	8.11283
2961	1	0	3	0	0	4	4	4	4	10.9196	3.98898	5.14726	8.11283
2962	1	0	0	0	0	4	4	5	3	10.9196	4.2485	5.14726	8.11283
2964	0	0	0	0	0	2	4	5	3	10.9196	4.11087	5.14726	8.11283
2965	1	0	2	0	0	4	4	4	2	10.9196	3.7612	5.14726	8.11283
2966	0	0	0	0	0	4	4	4	1	10.9196	4.31749	5.14726	8.11283
2967	0	0	3	0	0	3	4	5	4	10.9196	3.29584	5.14726	8.11283
2969	1	0	2	0	0	5	5	5	4	10.9196	3.43399	5.14726	8.11283
2970	0	1	0	0	0	4	5	5	4	10.9196	3.89182	5.14726	8.11283
2972	1	0	1	0	0	5	3	3	4	10.9196	4.30406	5.14726	8.11283
2974	1	0	2	0	0	2	4	5	4	10.9196	3.61092	5.14726	8.11283
2975	0	0	2	1	0	4	4	5	4	10.9196	3.21888	5.14726	8.11283
2976	1	0	2	0	0	2	5	5	4	10.9196	3.95124	5.14726	8.11283
2977	1	0	2	0	0	4	5	5	4	10.9196	3.8712	5.14726	8.11283
2979	0	0	1	0	0	4	4	5	4	10.9196	3.49651	5.14726	8.11283
2980	1	0	0	0	0	4	3	4	3	10.9196	4.31749	5.14726	8.11283
2982	1	0	1	0	0	4	5	4	3	10.9196	4.15888	5.14726	8.11283
2983	1	0	4	0	0	4	4	4	4	10.9196	4.02535	5.14726	8.11283
2985	1	0	2	0	0	4	5	3	3	10.9196	3.61092	5.14726	8.11283
2986	1	0	3	0	0	1	3	4	1	10.9196	3.78419	5.14726	8.11283
2987	0	1	1	0	0	3	5	5	4	10.9196	4.09434	5.14726	8.11283
2988	1	0	2	0	0	1	5	4	5	10.9196	3.8712	5.14726	8.11283
2989	1	0	0	0	0	5	3	4	3	10.9196	4.02535	5.14726	8.11283
2990	0	0	2	0	0	4	3	3	3	10.9196	3.95124	5.14726	8.11283
2991	0	0	1	0	0	3	3	3	3	10.9196	3.91202	5.14726	8.11283
2992	0	0	0	0	0	4	4	4	3	10.9196	4.09434	5.14726	8.11283
2994	0	0	2	0	0	2	4	4	4	10.9196	3.71357	5.14726	8.11283
2997	1	0	1	0	0	4	5	4	3	10.9196	4.14314	5.14726	8.11283
3000	1	1	2	0	0	2	4	3	3	10.9196	3.71357	5.14726	8.11283
3001	0	0	1	0	0	4	3	5	3	10.9196	4.23411	5.14726	8.11283
3002	1	0	3	0	0	2	4	4	2	10.9196	3.98898	5.14726	8.11283
3003	1	0	2	0	0	2	2	4	3	10.9196	4.06044	5.14726	8.11283
3004	1	0	4	1	0	3	2	4	2	10.9196	3.13549	5.14726	8.11283
3006	1	0	3	0	0	4	5	5	4	10.9196	3.93183	5.14726	8.11283
3007	0	0	0	0	0	2	4	4	2	10.9196	4.17439	5.14726	8.11283
3008	0	1	1	0	0	5	5	5	2	10.9196	3.66356	5.14726	8.11283
3010	0	0	3	0	0	1	1	1	1	10.9196	4.06044	5.14726	8.11283
3012	1	0	3	3	0	4	4	4	4	10.9196	4.12713	5.14726	8.11283
3013	1	0	3	1	0	4	4	5	5	10.9196	3.13549	5.14726	8.11283
3014	0	0	0	0	0	4	4	4	4	10.9196	3.73767	5.14726	8.11283
3015	1	0	0	0	0	4	4	5	3	10.9196	4.26268	5.14726	8.11283
3016	1	0	2	0	0	5	3	3	5	10.9196	4.02535	5.14726	8.11283
3017	1	0	0	0	0	2	4	4	1	10.9196	4.09434	5.14726	8.11283
3018	1	0	4	0	0	4	4	4	4	10.9196	3.8712	5.14726	8.11283
3020	0	0	0	0	0	4	4	4	4	10.9196	4.44265	5.14726	8.11283
3026	1	0	2	0	0	4	4	4	4	10.9196	3.78419	5.14726	8.11283
3027	0	0	0	0	0	4	4	5	4	10.9196	4.14314	5.14726	8.11283
3028	0	0	1	0	0	5	5	5	5	10.9196	3.91202	5.14726	8.11283
3029	0	0	0	0	0	3	4	3	1	10.9196	4.41884	5.14726	8.11283
3030	0	0	1	0	0	4	3	3	3	10.9196	3.66356	5.14726	8.11283
3031	1	0	0	0	0	4	4	5	2	10.9196	4.07754	5.14726	8.11283
3032	1	0	1	0	0	2	4	3	2	10.9196	4.14314	5.14726	8.11283
3034	0	0	2	0	0	3	3	3	2	10.9196	3.98898	5.14726	8.11283
3039	1	0	2	0	0	2	1	1	3	10.9196	4.11087	5.14726	8.11283
3041	1	0	1	0	0	2	5	4	5	10.1267	4.09434	5.95966	9.96359
3042	1	0	2	0	0	2	3	3	3	10.9196	2.99573	5.14726	8.11283
3043	1	0	2	0	0	2	4	5	4	10.1267	4.18966	5.95966	9.96359
3046	1	0	2	0	0	2	4	5	1	10.1267	4.11087	5.95966	9.96359
3047	0	0	2	0	0	4	5	4	5	10.9196	3.68888	5.14726	8.11283
3050	0	0	5	1	0	4	3	4	4	10.1267	2.94444	5.95966	9.96359
3051	0	0	1	3	0	4	4	5	2	10.1267	4.47734	5.95966	9.96359
3053	0	0	5	0	0	4	4	5	4	10.9196	3.52636	5.14726	8.11283
3054	1	0	4	0	0	2	2	3	2	10.9196	3.13549	5.14726	8.11283
3055	0	0	2	0	0	2	4	4	1	10.1267	3.7612	5.95966	9.96359
3056	0	0	2	0	0	4	4	4	3	10.1267	4.18966	5.95966	9.96359
3057	1	0	4	3	0	2	5	5	5	10.9196	3.95124	5.14726	8.11283
3058	1	0	3	0	0	4	3	4	3	10.1267	3.2581	5.95966	9.96359
3060	1	0	3	3	0	4	3	5	4	10.1267	3.95124	5.95966	9.96359
3061	0	0	3	0	0	4	3	5	3	10.1267	3.61092	5.95966	9.96359
3063	0	0	3	0	0	4	5	5	3	10.9196	3.95124	5.14726	8.11283
3066	0	0	2	0	0	4	4	5	3	10.1267	3.91202	5.95966	9.96359
3067	0	0	0	0	0	4	5	5	3	10.9196	4.09434	5.14726	8.11283
3068	1	0	2	0	0	4	4	5	4	10.1267	4.07754	5.95966	9.96359
3069	1	0	1	0	0	2	2	4	3	10.1267	3.68888	5.95966	9.96359
3070	1	1	3	0	0	4	4	5	1	10.1267	3.8712	5.95966	9.96359
3071	1	0	3	3	0	2	3	4	3	10.1267	4.06044	5.95966	9.96359
3072	0	0	4	0	0	4	4	5	4	10.1267	4.00733	5.95966	9.96359
3073	1	0	5	3	0	4	4	4	4	10.9196	4.29046	5.14726	8.11283
3074	0	0	4	0	0	4	1	4	4	10.9196	3.91202	5.14726	8.11283
3075	1	0	4	3	0	4	3	5	3	10.9196	3.46574	5.14726	8.11283
3076	1	0	1	0	0	1	2	5	4	10.9196	3.58352	5.14726	8.11283
3079	0	0	5	3	0	4	3	4	4	10.1267	3.49651	5.95966	9.96359
3081	0	0	1	0	0	2	2	5	3	10.1267	4.14314	5.95966	9.96359
3082	1	0	1	0	0	3	3	2	2	10.1267	3.78419	5.95966	9.96359
3083	0	0	3	0	0	3	5	5	4	10.9196	3.46574	5.14726	8.11283
3084	0	0	3	1	0	2	2	4	3	10.9196	2.99573	5.14726	8.11283
3085	1	0	2	0	0	4	4	4	4	10.1267	3.7612	5.95966	9.96359
3086	1	0	1	0	0	3	4	4	3	10.9196	4.30406	5.14726	8.11283
3088	0	0	5	3	0	3	3	4	4	10.1267	4.44265	5.95966	9.96359
3089	0	0	2	0	0	2	4	5	3	10.9196	3.91202	5.14726	8.11283
3090	1	0	5	0	0	4	3	4	4	10.9196	3.3673	5.14726	8.11283
3091	1	1	3	3	0	3	4	4	3	10.9196	4.2485	5.14726	8.11283
3092	0	0	4	3	0	3	2	4	3	10.1267	4.26268	5.95966	9.96359
3093	1	0	4	3	0	4	3	5	3	10.1267	3.97029	5.95966	9.96359
3094	1	0	3	0	0	2	5	5	5	10.9196	3.80666	5.14726	8.11283
3096	1	0	3	0	0	3	2	5	3	10.9196	3.29584	5.14726	8.11283
3097	0	0	2	3	0	4	4	4	3	10.1267	4.12713	5.95966	9.96359
3098	0	1	1	0	0	2	1	2	1	10.9196	4.2485	5.14726	8.11283
3100	1	0	3	3	0	2	4	4	5	10.9196	3.63759	5.14726	8.11283
3101	0	0	0	0	0	4	5	5	4	10.1267	4.41884	5.95966	9.96359
3102	0	1	3	0	0	4	4	5	4	10.1267	3.95124	5.95966	9.96359
3103	0	0	3	0	0	2	5	5	5	10.9196	3.85015	5.14726	8.11283
3106	1	0	5	0	0	4	4	5	4	10.1267	3.46574	5.95966	9.96359
3107	0	0	2	0	0	1	2	4	3	10.9196	4.04305	5.14726	8.11283
3109	0	0	5	1	0	4	3	4	5	10.1267	2.99573	5.95966	9.96359
3111	0	1	3	0	0	4	4	5	4	10.9196	4.21951	5.14726	8.11283
3114	0	1	2	0	0	4	3	3	4	10.1267	3.78419	5.95966	9.96359
3115	0	0	3	0	0	4	5	4	5	10.9196	3.80666	5.14726	8.11283
3116	0	0	2	0	0	2	4	5	3	10.1267	3.4012	5.95966	9.96359
3117	0	0	2	0	0	4	1	4	4	10.1267	3.91202	5.95966	9.96359
3118	1	0	2	3	0	5	4	4	4	10.1267	4.40672	5.95966	9.96359
3119	1	0	2	0	0	3	3	4	4	10.1267	3.21888	5.95966	9.96359
3122	1	0	5	0	0	4	4	5	5	10.1267	3.2581	5.95966	9.96359
3125	0	0	4	0	0	2	2	2	2	10.1267	3.17805	5.95966	9.96359
3127	0	0	4	3	0	2	4	4	4	10.1267	3.7612	5.95966	9.96359
3130	1	0	1	0	0	2	4	4	4	10.9196	3.82864	5.14726	8.11283
3131	1	0	2	0	0	3	4	4	3	10.9196	3.82864	5.14726	8.11283
3133	1	0	5	0	0	4	4	5	4	10.1267	3.68888	5.95966	9.96359
3134	0	0	3	3	0	4	4	5	4	10.9196	3.73767	5.14726	8.11283
3135	0	0	0	0	0	4	4	4	3	10.9196	4.15888	5.14726	8.11283
3136	1	0	1	0	0	3	4	4	4	10.9196	3.8712	5.14726	8.11283
3137	0	0	5	0	0	2	4	4	4	10.1267	3.61092	5.95966	9.96359
3138	0	0	2	3	0	2	5	3	3	10.1267	4.06044	5.95966	9.96359
3139	1	0	5	3	0	3	4	4	4	10.9196	3.98898	5.14726	8.11283
3140	0	1	1	0	0	4	5	5	3	10.1267	4.30406	5.95966	9.96359
3141	0	0	3	0	0	4	4	4	4	10.9196	3.66356	5.14726	8.11283
3142	1	0	2	3	0	4	4	4	4	10.9196	3.82864	5.14726	8.11283
3144	1	0	2	0	0	4	4	4	4	10.9196	3.82864	5.14726	8.11283
3145	1	0	2	0	0	4	2	5	3	10.9196	4.15888	5.14726	8.11283
3146	1	0	3	0	0	4	3	5	4	10.1267	3.73767	5.95966	9.96359
3147	0	0	3	0	0	4	4	4	4	10.9196	3.89182	5.14726	8.11283
3148	1	1	5	3	0	4	4	4	4	10.9196	3.63759	5.14726	8.11283
3149	0	0	4	3	0	2	5	5	5	10.9196	3.78419	5.14726	8.11283
3153	0	0	3	0	0	2	2	4	3	10.9196	3.8712	5.14726	8.11283
3155	1	0	4	0	0	2	3	4	3	10.1267	4.04305	5.95966	9.96359
3157	0	0	2	0	0	4	4	4	3	10.9196	3.4012	5.14726	8.11283
3159	1	0	3	0	0	2	2	4	4	10.1267	3.63759	5.95966	9.96359
3161	1	0	5	0	0	2	4	5	4	10.9196	3.3673	5.14726	8.11283
3162	0	0	2	0	0	4	2	1	1	10.9196	3.89182	5.14726	8.11283
3163	0	0	4	0	0	4	4	5	4	10.1267	4.2485	5.95966	9.96359
3164	0	0	2	0	0	2	4	4	4	10.9196	4.07754	5.14726	8.11283
3165	0	0	5	3	0	3	3	5	3	10.1267	3.82864	5.95966	9.96359
3166	0	0	1	0	0	4	4	5	4	10.1267	4.20469	5.95966	9.96359
3167	1	0	2	0	0	1	3	5	2	10.9196	3.78419	5.14726	8.11283
3168	0	0	6	3	0	4	4	5	4	10.1267	3.46574	5.95966	9.96359
3169	1	0	3	0	0	4	3	5	4	10.1267	4.29046	5.95966	9.96359
3170	0	0	2	0	0	4	5	5	4	10.9196	4.02535	5.14726	8.11283
3171	0	0	3	0	0	4	4	4	3	10.1267	3.93183	5.95966	9.96359
3173	0	0	2	0	0	4	3	4	3	10.1267	3.73767	5.95966	9.96359
3175	0	0	1	0	0	3	4	5	1	10.9196	3.95124	5.14726	8.11283
3177	1	0	1	0	0	4	4	2	2	10.1267	4.20469	5.95966	9.96359
3183	0	0	2	0	0	2	3	2	3	10.9196	4.07754	5.14726	8.11283
3184	1	0	2	0	0	4	4	4	1	10.1267	4.18966	5.95966	9.96359
3185	1	0	3	0	0	4	3	4	4	10.1267	3.95124	5.95966	9.96359
3186	1	1	1	0	0	5	2	4	3	10.9196	4.20469	5.14726	8.11283
3189	0	1	2	0	0	1	1	5	1	10.9196	3.71357	5.14726	8.11283
3192	1	0	4	3	0	2	4	4	4	10.9196	3.73767	5.14726	8.11283
3193	0	0	5	1	0	4	4	5	4	10.1267	3.04452	5.95966	9.96359
3194	0	1	2	0	0	4	3	3	3	10.9196	3.17805	5.14726	8.11283
3195	1	0	2	0	0	1	2	5	4	10.1267	4.11087	5.95966	9.96359
3197	1	0	3	0	0	3	4	5	5	10.1267	3.33221	5.95966	9.96359
3198	1	0	1	3	0	5	2	3	3	10.9196	4.41884	5.14726	8.11283
3202	0	0	4	0	0	4	3	4	3	10.1267	3.73767	5.95966	9.96359
3203	0	0	0	0	0	3	4	5	4	10.1267	4.18966	5.95966	9.96359
3204	1	0	5	1	0	3	3	4	4	10.9196	3.13549	5.14726	8.11283
3206	1	0	3	0	0	4	5	5	4	10.9196	4.18966	5.14726	8.11283
3207	1	0	3	0	0	2	4	5	4	10.1267	3.71357	5.95966	9.96359
3208	1	0	6	3	0	4	4	4	4	10.1267	3.55535	5.95966	9.96359
3210	0	0	6	2	0	4	4	4	4	10.9196	3.8712	5.14726	8.11283
3212	1	0	3	0	0	4	3	4	4	10.9196	2.89037	5.14726	8.11283
3213	1	0	1	0	0	4	5	5	1	10.1267	3.85015	5.95966	9.96359
3214	1	0	3	3	0	2	4	4	5	10.9196	3.63759	5.14726	8.11283
3215	0	0	0	0	0	4	4	5	1	10.1267	4.43082	5.95966	9.96359
3217	0	0	1	0	0	4	4	4	4	10.1267	4.35671	5.95966	9.96359
3218	1	0	5	1	0	4	4	5	5	10.1267	3.21888	5.95966	9.96359
3219	0	0	2	0	0	3	4	4	4	10.9196	3.63759	5.14726	8.11283
3224	0	1	5	0	0	2	4	5	4	10.9196	3.73767	5.14726	8.11283
3225	0	0	4	0	0	4	4	5	3	10.9196	3.78419	5.14726	8.11283
3226	0	0	5	0	0	4	4	4	3	10.1267	3.73767	5.95966	9.96359
3230	0	1	3	3	0	2	3	5	5	10.1267	4.27667	5.95966	9.96359
3236	0	0	0	0	0	4	4	4	4	10.1267	4.29046	5.95966	9.96359
3237	0	1	2	0	0	2	4	5	4	10.9196	3.7612	5.14726	8.11283
3238	0	0	0	0	0	1	4	2	1	10.9196	4.17439	5.14726	8.11283
3239	0	0	3	0	0	4	4	5	4	10.1267	3.95124	5.95966	9.96359
3243	1	0	2	0	0	4	4	5	3	10.9196	4.12713	5.14726	8.11283
3245	0	0	3	0	0	4	4	4	4	10.1267	3.68888	5.95966	9.96359
3246	1	0	2	0	0	3	3	4	4	10.1267	3.63759	5.95966	9.96359
3248	1	0	2	0	0	4	4	5	4	10.1267	3.73767	5.95966	9.96359
3250	1	1	6	1	0	4	3	4	5	10.9196	3.21888	5.14726	8.11283
3251	1	0	3	3	0	4	4	4	4	10.9196	4.09434	5.14726	8.11283
3253	1	0	5	0	0	4	3	4	4	10.1267	3.33221	5.95966	9.96359
3254	0	0	1	0	0	2	3	4	3	10.9196	3.71357	5.14726	8.11283
3256	0	0	2	3	0	4	4	5	3	10.1267	4.04305	5.95966	9.96359
3257	0	0	3	0	0	4	4	4	4	10.1267	3.09104	5.95966	9.96359
3259	1	0	5	0	0	4	3	5	4	10.1267	3.04452	5.95966	9.96359
3260	0	0	6	0	0	4	5	5	5	10.1267	3.29584	5.95966	9.96359
3261	1	1	3	0	0	2	4	4	4	10.9196	4.31749	5.14726	8.11283
3264	1	0	2	3	0	4	3	5	4	10.9196	3.93183	5.14726	8.11283
3265	0	0	5	3	0	4	3	5	5	10.9196	3.68888	5.14726	8.11283
3266	1	0	1	0	0	3	4	4	4	10.1267	4.29046	5.95966	9.96359
3267	0	0	2	0	0	4	5	5	4	10.1267	4.14314	5.95966	9.96359
3268	0	0	1	0	0	2	3	4	3	10.1267	4.17439	5.95966	9.96359
3269	0	0	5	0	0	4	3	4	4	10.9196	3.73767	5.14726	8.11283
3270	1	0	5	0	0	2	3	3	4	10.9196	3.3673	5.14726	8.11283
3272	1	0	2	0	0	4	4	4	3	10.1267	3.89182	5.95966	9.96359
3274	0	0	1	0	0	4	4	5	3	10.9196	4.2485	5.14726	8.11283
3276	1	0	2	1	0	4	4	5	4	10.9196	3.21888	5.14726	8.11283
3278	0	0	3	3	0	1	2	2	2	10.1267	3.78419	5.95966	9.96359
3279	1	0	3	0	0	2	3	4	3	10.9196	3.46574	5.14726	8.11283
3281	1	0	2	3	0	4	4	4	4	10.1267	3.98898	5.95966	9.96359
3283	1	0	3	3	0	4	5	5	4	10.9196	3.91202	5.14726	8.11283
3290	1	0	3	3	0	4	4	4	4	10.1267	4.17439	5.95966	9.96359
3291	0	1	2	0	0	4	3	3	3	10.1267	4.00733	5.95966	9.96359
3293	0	0	5	3	0	4	3	4	4	10.1267	3.13549	5.95966	9.96359
3294	1	0	5	3	0	4	4	4	4	10.1267	3.3673	5.95966	9.96359
3295	0	0	5	0	0	3	3	5	4	10.9196	3.17805	5.14726	8.11283
3297	1	0	5	0	0	4	4	4	4	10.9196	4.33073	5.14726	8.11283
3298	1	0	3	0	0	2	4	3	3	10.1267	3.97029	5.95966	9.96359
3302	1	0	0	0	0	4	5	5	1	10.9196	4.2485	5.14726	8.11283
3304	1	0	2	0	0	4	4	5	4	10.9196	3.89182	5.14726	8.11283
3305	0	0	4	0	0	4	5	5	4	10.9196	3.13549	5.14726	8.11283
3306	0	0	2	0	0	5	5	5	5	10.1267	4.18966	5.95966	9.96359
3307	0	0	1	0	0	3	3	5	4	10.9196	3.8712	5.14726	8.11283
3308	0	0	1	0	0	4	4	5	4	10.1267	4.14314	5.95966	9.96359
3309	1	0	4	3	0	4	5	5	5	10.9196	4.15888	5.14726	8.11283
3310	1	0	1	0	0	4	4	4	5	10.9196	4.29046	5.14726	8.11283
3312	1	0	3	0	0	4	4	5	3	10.1267	3.95124	5.95966	9.96359
3313	0	0	2	0	0	4	4	4	3	10.1267	3.95124	5.95966	9.96359
3314	1	0	6	3	0	4	4	5	5	10.1267	3.29584	5.95966	9.96359
3315	0	0	2	0	0	4	4	4	4	10.1267	4.17439	5.95966	9.96359
3318	1	0	2	3	0	4	4	4	3	10.1267	4.00733	5.95966	9.96359
3319	1	0	3	0	0	2	3	4	3	10.9196	3.55535	5.14726	8.11283
3321	1	0	0	0	0	2	4	4	4	10.9196	4.45435	5.14726	8.11283
3322	0	0	2	0	0	3	4	5	3	10.9196	4.02535	5.14726	8.11283
3323	1	0	3	3	0	4	4	4	4	10.1267	4.27667	5.95966	9.96359
3326	0	0	1	0	0	3	3	5	4	10.9196	4.21951	5.14726	8.11283
3327	0	0	3	1	0	4	4	5	5	10.9196	2.99573	5.14726	8.11283
3330	1	0	2	3	0	4	5	5	5	10.9196	3.7612	5.14726	8.11283
3332	1	0	1	0	0	2	5	5	1	10.9196	3.7612	5.14726	8.11283
3338	0	0	0	0	0	2	3	5	1	10.1267	4.17439	5.95966	9.96359
3339	1	0	4	0	0	4	4	4	3	10.9196	3.89182	5.14726	8.11283
3341	0	0	3	0	0	4	4	4	5	10.1267	4.00733	5.95966	9.96359
3342	1	0	1	0	0	2	4	4	4	10.9196	4.2485	5.14726	8.11283
3343	1	0	4	0	0	4	5	5	3	10.9196	3.4012	5.14726	8.11283
3345	1	0	3	0	0	2	2	4	3	10.9196	3.8712	5.14726	8.11283
3346	1	0	1	0	0	5	3	3	3	10.9196	3.68888	5.14726	8.11283
3347	1	0	5	0	0	3	3	5	2	10.1267	3.21888	5.95966	9.96359
3348	1	0	3	0	0	5	3	3	3	10.9196	4.12713	5.14726	8.11283
3350	0	0	1	0	0	3	2	4	3	10.1267	3.68888	5.95966	9.96359
3351	0	0	2	0	0	4	4	4	4	10.9196	4.40672	5.14726	8.11283
3352	0	0	5	0	0	2	4	3	3	10.9196	3.73767	5.14726	8.11283
3353	0	0	2	0	0	4	4	4	3	10.1267	3.93183	5.95966	9.96359
3355	0	0	1	0	0	2	4	5	3	10.1267	4.29046	5.95966	9.96359
3356	0	0	3	0	0	4	4	5	4	10.9196	3.58352	5.14726	8.11283
3357	0	0	3	0	0	2	3	4	2	10.9196	3.93183	5.14726	8.11283
3358	0	0	2	0	0	4	4	2	2	10.9196	4.02535	5.14726	8.11283
3359	1	0	2	3	0	1	5	4	2	10.1267	3.61092	5.95966	9.96359
3360	1	1	1	0	0	4	4	4	1	10.9196	3.93183	5.14726	8.11283
3362	1	0	2	0	0	2	2	4	3	10.9196	3.4012	5.14726	8.11283
3365	1	0	4	0	0	4	4	5	5	10.1267	3.29584	5.95966	9.96359
3366	1	0	2	0	0	2	3	4	4	10.1267	3.09104	5.95966	9.96359
3367	1	0	1	0	0	2	4	5	3	10.1267	4.17439	5.95966	9.96359
3368	1	1	3	0	0	2	2	4	3	10.9196	4.30406	5.14726	8.11283
3370	0	0	2	0	0	2	4	4	4	10.1267	3.73767	5.95966	9.96359
3372	1	0	2	0	0	4	5	4	4	10.9196	3.89182	5.14726	8.11283
3373	0	0	2	0	0	4	4	4	4	10.1267	3.49651	5.95966	9.96359
3374	0	0	3	0	0	2	3	3	3	10.1267	3.4012	5.95966	9.96359
3376	0	0	2	0	0	2	2	3	2	10.9196	3.85015	5.14726	8.11283
3377	1	0	3	3	0	4	4	4	4	10.9196	3.61092	5.14726	8.11283
3378	0	0	4	0	0	4	4	4	1	10.1267	3.09104	5.95966	9.96359
3380	1	0	2	0	0	4	4	4	4	10.9196	4.39445	5.14726	8.11283
3382	0	0	1	0	0	4	4	4	4	10.1267	4.2485	5.95966	9.96359
3383	1	0	3	0	0	2	4	5	4	10.9196	4.20469	5.14726	8.11283
3385	0	0	1	0	0	4	4	4	4	10.1267	4.14314	5.95966	9.96359
3386	1	0	1	0	0	2	4	5	4	10.1267	4.00733	5.95966	9.96359
3387	0	0	1	0	0	3	4	4	4	10.9196	3.3673	5.14726	8.11283
3389	0	0	2	0	0	2	4	5	4	10.1267	4.2485	5.95966	9.96359
3390	0	0	2	0	0	2	5	5	3	10.9196	3.91202	5.14726	8.11283
3391	1	0	1	0	0	2	4	4	4	10.9196	4.00733	5.14726	8.11283
3392	1	0	3	0	0	2	4	4	5	10.9196	3.80666	5.14726	8.11283
3393	0	0	2	0	0	4	3	4	4	10.9196	4.02535	5.14726	8.11283
3394	1	0	2	3	0	4	4	4	4	10.9196	4.41884	5.14726	8.11283
3395	1	0	3	0	0	4	5	4	5	10.9196	3.61092	5.14726	8.11283
3399	0	0	3	3	0	4	4	4	5	10.9196	3.46574	5.14726	8.11283
3400	0	0	3	0	0	4	2	4	2	10.1267	3.68888	5.95966	9.96359
3401	0	0	3	0	0	4	5	5	3	10.9196	3.97029	5.14726	8.11283
3402	1	0	4	0	0	2	4	4	3	10.1267	3.63759	5.95966	9.96359
3403	1	0	2	0	0	4	3	5	4	10.9196	3.04452	5.14726	8.11283
3404	1	0	3	0	0	4	4	4	4	10.1267	3.78419	5.95966	9.96359
3406	0	0	6	3	0	3	4	4	4	10.1267	3.17805	5.95966	9.96359
3412	0	0	3	0	0	4	4	5	5	10.1267	3.49651	5.95966	9.96359
3414	0	0	2	0	0	2	4	4	3	10.1267	3.98898	5.95966	9.96359
3415	0	0	3	3	0	2	4	5	3	10.9196	3.89182	5.14726	8.11283
3417	0	0	3	3	0	2	4	5	3	10.9196	4.31749	5.14726	8.11283
3419	0	0	5	1	0	4	5	4	5	10.9196	3.33221	5.14726	8.11283
3420	0	0	3	0	0	4	2	3	2	10.1267	3.58352	5.95966	9.96359
3422	0	0	2	0	0	2	4	4	4	10.9196	3.71357	5.14726	8.11283
3423	1	0	2	0	0	2	2	4	3	10.9196	3.09104	5.14726	8.11283
3424	1	0	2	0	0	2	4	3	4	10.1267	3.58352	5.95966	9.96359
3427	1	0	2	1	0	3	4	5	5	10.9196	3.09104	5.14726	8.11283
3428	0	0	6	3	0	4	4	5	4	10.1267	3.33221	5.95966	9.96359
3429	0	0	1	0	0	2	5	5	3	10.9196	4.3438	5.14726	8.11283
3430	0	0	2	0	0	4	4	5	3	10.9196	3.63759	5.14726	8.11283
3431	1	0	5	0	0	4	3	4	5	10.1267	3.55535	5.95966	9.96359
3432	1	0	4	0	0	4	1	5	4	10.1267	3.13549	5.95966	9.96359
3434	1	0	2	0	0	2	3	4	4	10.9196	3.71357	5.14726	8.11283
3435	0	0	3	0	0	4	4	4	4	10.9196	4.29046	5.14726	8.11283
3436	0	1	4	0	0	3	4	5	5	10.9196	3.46574	5.14726	8.11283
3440	1	0	1	0	0	2	4	5	4	10.9196	4.15888	5.14726	8.11283
3441	1	0	4	0	0	4	3	3	4	10.1267	3.09104	5.95966	9.96359
3446	1	0	2	0	0	4	4	5	3	10.9196	4.04305	5.14726	8.11283
3447	0	0	2	0	0	4	4	4	3	10.1267	3.73767	5.95966	9.96359
3451	0	0	2	0	0	5	4	4	3	10.1267	3.63759	5.95966	9.96359
3452	0	0	3	3	0	4	4	4	1	10.1267	4.27667	5.95966	9.96359
3453	1	0	1	0	0	4	5	5	5	10.1267	4.31749	5.95966	9.96359
3454	0	0	1	0	0	4	5	5	5	10.9196	4.11087	5.14726	8.11283
3456	0	0	3	0	0	4	4	4	3	10.1267	3.85015	5.95966	9.96359
3457	0	1	2	0	0	4	2	4	5	10.1267	3.80666	5.95966	9.96359
3458	0	0	2	0	0	4	4	4	3	10.9196	4.23411	5.14726	8.11283
3459	0	0	1	0	0	4	4	4	4	10.1267	3.91202	5.95966	9.96359
3460	1	1	3	0	0	4	4	3	4	10.9196	3.82864	5.14726	8.11283
3462	1	0	2	0	0	4	2	4	4	10.1267	3.82864	5.95966	9.96359
3463	1	0	3	0	0	3	4	5	4	10.1267	3.58352	5.95966	9.96359
3467	0	0	2	0	0	2	3	4	3	10.9196	3.85015	5.14726	8.11283
3468	1	0	3	0	0	5	2	4	2	10.9196	4.33073	5.14726	8.11283
3469	1	0	3	0	0	2	4	4	4	10.1267	3.17805	5.95966	9.96359
3470	1	0	1	0	0	3	4	5	2	10.1267	4.07754	5.95966	9.96359
3471	1	0	5	3	0	4	4	4	4	10.9196	3.61092	5.14726	8.11283
3472	1	0	2	0	0	2	4	4	3	10.1267	3.95124	5.95966	9.96359
3473	1	0	3	0	0	2	1	2	2	10.1267	3.33221	5.95966	9.96359
3475	0	0	2	0	0	3	3	3	4	10.9196	3.80666	5.14726	8.11283
3476	0	0	1	0	0	3	2	4	2	10.9196	4.15888	5.14726	8.11283
3477	1	0	3	0	0	2	3	4	3	10.9196	3.58352	5.14726	8.11283
3478	1	0	3	0	0	4	4	4	3	10.1267	3.73767	5.95966	9.96359
3479	0	0	2	0	0	4	2	4	4	10.9196	3.82864	5.14726	8.11283
3481	0	0	3	1	0	4	4	5	5	10.9196	2.94444	5.14726	8.11283
3482	1	0	2	0	0	4	3	3	3	10.9196	4.04305	5.14726	8.11283
3483	0	0	3	3	0	4	4	4	4	10.1267	4.12713	5.95966	9.96359
3486	0	0	2	0	0	4	4	4	4	10.1267	4.21951	5.95966	9.96359
3487	1	0	2	0	0	3	3	3	3	10.9196	3.89182	5.14726	8.11283
3488	0	0	2	0	0	4	5	5	5	10.9196	4.06044	5.14726	8.11283
3490	0	0	3	0	0	2	2	4	2	10.1267	4.15888	5.95966	9.96359
3491	0	0	3	0	0	4	4	5	4	10.1267	3.2581	5.95966	9.96359
3493	1	0	4	3	0	5	4	4	5	10.9196	3.46574	5.14726	8.11283
3494	1	0	2	0	0	2	5	4	4	10.9196	3.55535	5.14726	8.11283
3495	0	0	1	0	0	2	4	4	1	10.9196	4.27667	5.14726	8.11283
3498	0	0	0	0	0	4	5	5	1	10.9196	4.20469	5.14726	8.11283
3499	0	0	4	0	0	2	3	4	3	10.9196	3.29584	5.14726	8.11283
3501	0	0	2	0	0	4	4	5	4	10.9196	3.71357	5.14726	8.11283
3503	0	0	5	3	0	5	5	5	5	10.9196	3.55535	5.14726	8.11283
3504	0	0	4	0	0	4	4	4	4	10.9196	3.61092	5.14726	8.11283
3505	0	0	3	0	0	2	3	2	3	10.1267	3.68888	5.95966	9.96359
3508	1	0	1	0	0	4	3	3	4	10.9196	4.38203	5.14726	8.11283
3509	1	1	2	0	0	4	5	4	4	10.1267	3.97029	5.95966	9.96359
3511	0	0	1	0	0	5	5	5	5	10.9196	4.07754	5.14726	8.11283
3512	0	0	4	0	0	4	3	5	4	10.9196	3.21888	5.14726	8.11283
3513	0	0	1	0	0	5	4	3	5	10.9196	4.23411	5.14726	8.11283
3516	1	0	2	0	0	4	2	3	2	10.1267	3.21888	5.95966	9.96359
3518	1	0	2	0	0	4	3	5	3	10.1267	3.61092	5.95966	9.96359
3519	1	0	2	0	0	2	4	4	3	10.1267	3.55535	5.95966	9.96359
3520	0	0	2	0	0	4	4	5	3	10.1267	3.58352	5.95966	9.96359
3521	1	0	3	3	0	4	4	5	4	10.9196	4.21951	5.14726	8.11283
3525	0	0	5	3	0	2	4	5	4	10.1267	4.31749	5.95966	9.96359
3526	0	0	2	0	0	4	2	1	4	10.9196	3.52636	5.14726	8.11283
3530	1	0	3	1	0	2	4	4	4	10.1267	3.04452	5.95966	9.96359
3531	1	0	3	3	0	4	4	4	4	10.1267	4.35671	5.95966	9.96359
3532	1	0	4	3	0	2	2	4	3	10.1267	3.61092	5.95966	9.96359
3533	0	1	1	3	0	2	2	4	3	10.1267	4.17439	5.95966	9.96359
3536	0	1	3	0	0	2	2	4	3	10.1267	4.06044	5.95966	9.96359
3537	0	0	6	3	0	4	4	5	5	10.1267	3.17805	5.95966	9.96359
3542	0	0	2	0	0	4	4	5	5	10.1267	3.82864	5.95966	9.96359
3544	0	0	6	0	0	2	4	5	3	10.1267	3.71357	5.95966	9.96359
3545	1	0	3	0	0	4	4	5	4	10.1267	3.95124	5.95966	9.96359
3548	1	0	2	3	0	4	3	4	4	10.1267	4.12713	5.95966	9.96359
3549	0	1	1	0	0	4	5	3	5	10.9196	4.20469	5.14726	8.11283
3550	1	0	2	0	0	4	4	5	4	10.1267	4.12713	5.95966	9.96359
3551	1	0	2	3	0	4	3	4	4	10.1267	4.3438	5.95966	9.96359
3552	0	0	2	0	0	4	5	5	4	10.9196	4.23411	5.14726	8.11283
3555	0	0	0	0	0	2	4	4	2	10.9196	4.2485	5.14726	8.11283
3559	0	0	4	3	0	4	3	4	2	10.1267	4.30406	5.95966	9.96359
3560	1	0	4	0	0	2	2	4	3	10.1267	3.2581	5.95966	9.96359
3561	1	0	3	1	0	4	4	5	4	10.1267	3.04452	5.95966	9.96359
3564	0	1	0	0	0	5	2	4	4	10.9196	4.23411	5.14726	8.11283
3565	0	0	3	0	0	2	4	4	4	10.1267	3.49651	5.95966	9.96359
3566	0	0	0	0	0	4	4	4	1	10.1267	4.20469	5.95966	9.96359
3567	0	0	2	0	0	3	4	5	4	10.9196	4.29046	5.14726	8.11283
3568	1	0	1	0	0	4	4	5	3	10.1267	4.35671	5.95966	9.96359
3569	0	0	0	0	0	2	4	5	4	10.9196	4.29046	5.14726	8.11283
3570	1	0	2	3	0	3	4	4	4	10.9196	4.29046	5.14726	8.11283
3572	0	0	3	0	0	1	4	5	4	10.9196	3.93183	5.14726	8.11283
3575	1	0	4	0	0	4	3	4	3	10.1267	2.94444	5.95966	9.96359
3576	0	0	0	0	0	2	2	3	1	10.9196	4.00733	5.14726	8.11283
3579	1	0	2	0	0	3	2	2	2	10.9196	4.47734	5.14726	8.11283
3580	0	0	2	0	0	4	5	5	3	10.9196	4.04305	5.14726	8.11283
3581	1	0	2	3	0	2	3	4	5	10.9196	4.5326	5.14726	8.11283
3582	0	0	3	0	0	4	4	4	3	10.1267	3.82864	5.95966	9.96359
3583	0	1	3	0	0	2	4	4	3	10.9196	4.00733	5.14726	8.11283
3584	1	1	1	0	0	3	4	4	3	10.1267	3.82864	5.95966	9.96359
3587	0	0	5	3	0	3	3	4	5	10.9196	3.97029	5.14726	8.11283
3589	0	0	2	0	0	4	4	5	3	10.9196	3.58352	5.14726	8.11283
3590	0	0	2	0	0	4	4	4	4	10.9196	3.91202	5.14726	8.11283
3592	0	0	2	0	0	3	3	4	3	10.1267	3.85015	5.95966	9.96359
3593	0	1	1	0	0	2	3	3	3	10.1267	4.00733	5.95966	9.96359
3595	0	0	3	0	0	4	4	5	3	10.9196	3.3673	5.14726	8.11283
3596	0	0	2	0	0	4	4	4	5	10.1267	4.14314	5.95966	9.96359
3597	1	0	5	0	0	4	4	4	4	10.1267	3.91202	5.95966	9.96359
3598	1	0	0	0	0	4	4	5	1	10.9196	4.44265	5.14726	8.11283
3599	1	0	2	1	0	4	4	5	4	10.1267	2.89037	5.95966	9.96359
3603	0	0	3	0	0	4	5	5	5	10.9196	4.18966	5.14726	8.11283
3604	0	0	4	3	0	4	5	5	3	10.9196	4.09434	5.14726	8.11283
3605	1	0	5	0	0	2	5	5	5	10.9196	3.17805	5.14726	8.11283
3606	0	1	2	0	0	4	5	5	5	10.9196	4.06044	5.14726	8.11283
3607	1	0	3	0	0	2	3	3	4	10.9196	3.97029	5.14726	8.11283
3608	0	0	0	0	0	4	2	4	3	10.1267	4.36945	5.95966	9.96359
3610	0	1	2	0	0	4	2	4	5	10.9196	4.14314	5.14726	8.11283
3612	0	0	2	0	0	1	3	2	1	10.9196	4.12713	5.14726	8.11283
3614	1	0	3	0	0	1	4	5	4	10.9196	3.73767	5.14726	8.11283
3615	1	0	1	3	0	4	3	4	4	10.9196	4.26268	5.14726	8.11283
3617	0	0	5	3	0	5	5	5	5	10.9196	2.94444	5.14726	8.11283
3618	1	0	1	0	0	5	2	5	1	10.9196	4.27667	5.14726	8.11283
3622	1	0	2	0	0	4	4	4	4	10.1267	3.2581	5.95966	9.96359
3623	1	0	3	0	0	2	3	5	2	10.1267	4.27667	5.95966	9.96359
3625	1	0	3	3	0	2	4	5	3	10.9196	3.68888	5.14726	8.11283
3626	1	0	2	0	0	4	4	5	4	10.1267	3.2581	5.95966	9.96359
3627	0	0	5	3	0	4	5	5	5	10.9196	3.89182	5.14726	8.11283
3630	0	0	1	0	0	4	5	5	3	10.1267	4.17439	5.95966	9.96359
3633	1	0	2	0	0	4	2	3	1	10.9196	4.17439	5.14726	8.11283
3635	1	0	2	0	0	4	4	4	4	10.9196	3.49651	5.14726	8.11283
3637	0	0	2	0	0	3	3	2	3	10.1267	4.12713	5.95966	9.96359
3638	1	0	3	0	0	3	4	5	4	10.1267	4.27667	5.95966	9.96359
3640	0	0	3	0	0	2	4	5	4	10.1267	3.98898	5.95966	9.96359
3642	0	0	2	0	0	4	4	4	4	10.9196	3.82864	5.14726	8.11283
3643	1	0	0	3	0	4	4	5	4	10.1267	4.39445	5.95966	9.96359
3647	0	0	2	0	0	4	2	5	3	10.1267	3.95124	5.95966	9.96359
3648	1	0	2	0	0	3	2	2	1	10.9196	3.46574	5.14726	8.11283
3652	1	0	1	0	0	2	3	4	1	10.1267	4.18966	5.95966	9.96359
3654	1	0	2	3	0	4	4	4	4	10.1267	3.73767	5.95966	9.96359
3657	0	0	2	0	0	2	4	3	2	10.1267	3.68888	5.95966	9.96359
3661	1	1	5	0	0	4	4	4	4	10.1267	3.55535	5.95966	9.96359
3662	0	0	3	0	0	2	4	4	4	10.1267	3.52636	5.95966	9.96359
3664	0	0	2	0	0	2	4	5	4	10.1267	3.4012	5.95966	9.96359
3666	1	0	2	0	0	4	3	4	4	10.1267	4.14314	5.95966	9.96359
3669	0	0	1	0	0	2	4	5	3	10.1267	4.14314	5.95966	9.96359
3670	1	0	1	0	0	2	4	4	4	10.1267	4.12713	5.95966	9.96359
3672	0	0	1	0	0	4	4	4	3	10.1267	4.3438	5.95966	9.96359
3673	1	0	2	0	0	4	4	5	3	10.1267	4.26268	5.95966	9.96359
3674	1	0	2	0	0	4	5	4	4	10.1267	4.00733	5.95966	9.96359
3675	1	0	2	0	0	2	2	2	2	10.1267	3.61092	5.95966	9.96359
3676	0	0	3	0	0	4	4	5	3	10.9196	3.55535	5.14726	8.11283
3677	1	0	2	0	0	4	4	4	3	10.1267	3.52636	5.95966	9.96359
3678	1	0	1	0	0	5	4	4	4	10.4801	3.82864	5.28168	10.1659
3679	1	0	2	0	0	2	3	4	3	9.86037	3.43399	6.71097	9.94415
3680	0	1	2	0	0	4	4	4	4	9.86037	4.29046	6.71097	9.94415
3681	1	0	2	3	0	5	5	5	4	10.4801	3.49651	5.28168	10.1659
3682	1	0	1	0	0	4	4	4	4	10.1267	3.93183	5.95966	9.96359
3683	1	0	2	3	0	4	4	5	4	9.86037	4.36945	6.71097	9.94415
3684	1	0	2	0	0	3	4	4	4	10.9196	4.17439	5.14726	8.11283
3685	1	0	2	0	0	5	4	4	4	10.4801	4.07754	5.28168	10.1659
3686	1	0	1	0	0	4	4	5	4	10.4801	3.68888	5.28168	10.1659
3687	1	0	1	0	0	3	5	3	3	10.4801	3.89182	5.28168	10.1659
3688	1	0	2	0	0	5	4	3	2	10.9196	4.20469	5.14726	8.11283
3690	1	0	5	1	0	4	4	5	4	10.9196	2.99573	5.14726	8.11283
3691	0	0	3	3	0	4	2	4	2	9.86037	4.29046	6.71097	9.94415
3693	0	0	2	0	0	4	2	2	2	10.9196	4.18966	5.14726	8.11283
3694	0	0	2	0	0	4	4	4	3	10.9196	4.29046	5.14726	8.11283
3695	0	1	0	0	0	2	4	3	3	10.9196	4.21951	5.14726	8.11283
3696	0	0	4	0	0	2	3	4	4	10.9196	3.09104	5.14726	8.11283
3697	1	0	1	0	0	4	4	4	1	10.4801	3.68888	5.28168	10.1659
3698	0	0	0	0	0	2	2	2	2	10.9196	4.17439	5.14726	8.11283
3699	1	0	5	0	0	3	2	5	4	10.9196	3.21888	5.14726	8.11283
3702	1	0	3	0	0	1	4	2	4	9.86037	3.93183	6.71097	9.94415
3703	0	1	3	0	0	4	4	4	3	10.9196	4.09434	5.14726	8.11283
3704	0	0	5	1	0	4	4	5	4	10.1267	3.13549	5.95966	9.96359
3705	1	0	2	0	0	2	3	4	4	9.86037	4.00733	6.71097	9.94415
3706	0	0	1	0	0	1	1	1	1	10.4801	3.95124	5.28168	10.1659
3707	0	0	3	1	0	4	5	5	5	10.1267	2.94444	5.95966	9.96359
3708	0	1	3	0	0	4	4	4	4	10.9196	4.07754	5.14726	8.11283
3709	1	0	3	0	0	3	4	4	4	10.4801	3.66356	5.28168	10.1659
3711	0	0	3	3	0	4	4	3	4	9.86037	4.2485	6.71097	9.94415
3712	0	1	1	0	0	5	5	5	4	10.1267	4.09434	5.95966	9.96359
3713	0	0	0	0	0	4	4	4	4	10.9196	4.44265	5.14726	8.11283
3715	1	0	2	0	0	4	4	4	4	10.9196	3.80666	5.14726	8.11283
3716	0	0	2	0	0	2	5	5	4	10.1267	3.49651	5.95966	9.96359
3718	1	0	3	0	0	4	4	5	4	10.4801	3.98898	5.28168	10.1659
3721	0	0	0	0	0	4	2	4	4	10.9196	4.3438	5.14726	8.11283
3722	1	0	3	0	0	4	3	4	3	10.9196	3.82864	5.14726	8.11283
3724	1	0	3	0	0	3	4	4	4	9.86037	3.80666	6.71097	9.94415
3725	1	0	1	0	0	5	4	4	4	10.9196	4.2485	5.14726	8.11283
3726	0	0	2	0	0	4	4	4	4	10.4801	3.91202	5.28168	10.1659
3727	1	0	3	0	0	4	4	4	4	10.9196	4.07754	5.14726	8.11283
3728	0	1	3	0	0	4	5	4	3	10.9196	4.06044	5.14726	8.11283
3729	0	0	3	1	0	4	5	5	4	10.9196	3.85015	5.14726	8.11283
3730	1	0	2	0	0	4	3	4	4	9.86037	3.93183	6.71097	9.94415
3731	0	0	2	3	0	3	3	4	1	9.86037	4.30406	6.71097	9.94415
3732	1	0	3	0	0	2	4	4	3	10.9196	3.95124	5.14726	8.11283
3733	1	0	1	0	0	2	4	4	4	10.9196	3.91202	5.14726	8.11283
3734	1	0	2	0	0	3	3	4	3	10.9196	3.63759	5.14726	8.11283
3735	1	1	0	0	0	2	4	4	4	10.4801	4.12713	5.28168	10.1659
3736	0	0	2	1	0	4	4	3	3	10.9196	4.14314	5.14726	8.11283
3738	0	0	2	0	0	4	4	3	3	9.86037	4.14314	6.71097	9.94415
3739	1	0	3	0	0	4	2	5	3	9.86037	3.49651	6.71097	9.94415
3740	0	0	2	0	0	4	4	4	4	10.1267	3.7612	5.95966	9.96359
3741	1	0	0	0	0	4	4	4	4	10.4801	4.31749	5.28168	10.1659
3743	1	0	2	0	0	4	4	4	4	10.4801	3.85015	5.28168	10.1659
3744	0	0	0	0	0	4	5	5	4	10.1267	4.3438	5.95966	9.96359
3745	0	0	2	0	0	4	5	5	1	10.1267	3.55535	5.95966	9.96359
3747	1	0	2	0	0	2	3	2	4	9.86037	4.14314	6.71097	9.94415
3749	1	0	5	0	0	4	4	5	4	10.9196	3.3673	5.14726	8.11283
3752	1	1	4	0	0	2	1	3	5	10.9196	3.17805	5.14726	8.11283
3753	0	0	3	0	0	4	4	4	4	10.9196	3.97029	5.14726	8.11283
3754	1	0	3	0	0	4	5	5	3	10.9196	3.97029	5.14726	8.11283
3757	0	1	1	0	0	3	4	5	4	10.1267	3.73767	5.95966	9.96359
3759	1	0	4	0	0	4	4	4	4	9.86037	3.61092	6.71097	9.94415
3761	1	0	2	0	0	2	3	3	4	10.4801	3.71357	5.28168	10.1659
3762	0	1	5	1	0	4	4	4	4	10.9196	3.04452	5.14726	8.11283
3766	0	1	2	0	0	2	3	3	4	10.4801	3.93183	5.28168	10.1659
3770	0	0	1	0	0	5	3	4	4	10.4801	3.4012	5.28168	10.1659
3772	0	0	1	0	0	4	4	4	3	10.9196	3.82864	5.14726	8.11283
3773	0	0	2	0	0	5	4	5	3	10.1267	4.17439	5.95966	9.96359
3774	0	0	0	0	0	4	4	4	1	10.4801	4.35671	5.28168	10.1659
3775	0	0	3	0	0	4	5	5	4	10.1267	3.09104	5.95966	9.96359
3777	1	0	1	0	0	4	4	4	4	10.4801	4.20469	5.28168	10.1659
3778	0	0	1	0	0	4	4	4	4	10.9196	4.00733	5.14726	8.11283
3779	1	0	3	0	0	5	3	5	4	10.9196	4.07754	5.14726	8.11283
3780	1	0	2	0	0	3	4	4	4	10.4801	3.49651	5.28168	10.1659
3781	0	1	3	0	0	5	4	4	4	10.9196	3.80666	5.14726	8.11283
3783	1	0	2	3	0	5	4	5	4	10.4801	3.66356	5.28168	10.1659
3785	1	0	6	0	0	4	4	5	4	9.86037	3.71357	6.71097	9.94415
3786	0	0	0	0	0	5	4	4	1	10.4801	3.8712	5.28168	10.1659
3787	0	0	5	0	0	4	3	4	4	9.86037	3.89182	6.71097	9.94415
3788	0	0	1	0	0	5	5	4	5	10.4801	3.78419	5.28168	10.1659
3789	1	0	5	1	0	2	3	5	4	9.86037	2.94444	6.71097	9.94415
3790	1	0	1	0	0	4	4	4	4	9.86037	4.06044	6.71097	9.94415
3791	1	0	2	0	0	2	4	5	4	9.86037	3.43399	6.71097	9.94415
3792	1	0	2	0	0	2	2	4	4	10.4801	3.91202	5.28168	10.1659
3793	0	0	5	0	0	4	4	5	4	9.86037	3.3673	6.71097	9.94415
3794	0	0	2	0	0	4	3	4	3	10.9196	3.78419	5.14726	8.11283
3795	0	1	1	0	0	5	4	4	4	10.1267	3.91202	5.95966	9.96359
3796	1	0	1	3	0	3	4	4	1	9.86037	4.44265	6.71097	9.94415
3798	1	0	3	0	0	5	2	4	2	9.86037	4.04305	6.71097	9.94415
3799	0	0	2	1	0	2	3	4	4	9.86037	3.43399	6.71097	9.94415
3801	1	0	4	0	0	4	5	5	5	10.4801	2.99573	5.28168	10.1659
3803	1	0	1	0	0	2	3	4	4	10.4801	3.43399	5.28168	10.1659
3804	0	1	1	0	0	3	5	4	1	10.1267	3.8712	5.95966	9.96359
3805	1	0	3	0	0	4	3	5	2	10.9196	3.17805	5.14726	8.11283
3806	1	0	3	0	0	2	4	5	5	10.1267	2.94444	5.95966	9.96359
3807	1	0	0	0	0	3	4	4	3	10.4801	3.93183	5.28168	10.1659
3809	1	0	1	0	0	4	4	3	3	10.9196	3.85015	5.14726	8.11283
3811	0	1	1	0	0	4	5	4	2	10.9196	4.09434	5.14726	8.11283
[truncated: 8,928 more rows]
